# Supplementary material for: Circulating miRNA profiles in COVID-19 patients and meta-analysis: implications for disease progression and prognosis
Source: Sci Rep. 2023 Dec 8;13:21656. doi: 10.1038/s41598-023-48227-w (PMC10709343; doi:10.1038/s41598-023-48227-w)
Supplement: Supplementary file 2 — Supplementary Tables. [file 41598_2023_48227_MOESM2_ESM.xlsx]

## Sheet: TabS1_patients
seq_sample_id	survival	sex	age	ethnicity	ards_status	covid_status	admission_date	ventilation_settings_date	collection_date	pf_ratio	AST	ALT	NE	LY	platelets	APTT	d_dimer	diagnosis	past_comorbidities
1533536-M-56-NA	alive	M	56	CAUCASIAN	normal	non-COVID					24	19	2.8	1.8	142			normal.non-COVID
1533537-M-65-NA	alive	M	65	BLACK	normal	non-COVID					12	11	2.3	2.2	233			normal.non-COVID
1541110-M-64-NA	alive	M	64	HISPANIC	normal	non-COVID					18	13	4	1.2	219			normal.non-COVID
1541122-F-69-NA	alive	F	69	HISPANIC	normal	non-COVID					19	13	5.1	2.4	369			normal.non-COVID	diabetes
1544802-M-53-NA	alive	M	53	BLACK	normal	non-COVID					24	20	3.7	1.3	198			normal.non-COVID
1545304-M-63-NA	alive	M	63	BLACK	normal	non-COVID					79	58	3.1	1.3	183			normal.non-COVID
1548031-M-40-NA	alive	M	40	HISPANIC	normal	non-COVID					16	16	5.6	1.3	192			normal.non-COVID
1548570-M-73-NA	alive	M	73	BLACK	normal	non-COVID					16	14	4.9	1.5	270			normal.non-COVID
1548571-M-45-NA	alive	M	45	BLACK	normal	non-COVID					26	25	1.3	2	208			normal.non-COVID
1548575-M-68-NA	alive	M	68	CAUCASIAN	normal	non-COVID					23	13	6.7	0.9	1072			normal.non-COVID
1549008-M-76-NA	alive	M	76	HISPANIC	normal	non-COVID					67	50	4.2	1.7	214			normal.non-COVID
1551319-M-61-NA	alive	M	61	HISPANIC	normal	non-COVID					19	13	2.7	1.4	353			normal.non-COVID
1568633-F-69-	alive	F	69	HISPANIC	normal	non-COVID					12	10	4.2	1.4	402			normal.non-COVID
1570458-F-24-	alive	F	24	BLACK	normal	non-COVID					11	5	6.4	2.7	211			normal.non-COVID
1570459-F-28-	alive	F	28	HISPANIC	normal	non-COVID					11	15	1.4	1.7	317			normal.non-COVID
1573426-F-61-	alive	F	61	HISPANIC	normal	non-COVID					11	4	5.1	1.9	189			normal.non-COVID
BRH1577323-Norm	alive	F	42	HISPANIC	normal	non-COVID					17	11	6.1	2.9	218			normal.non-COVID	diabetes
BRH1577342-Norm	alive	F	63	HISPANIC	normal	non-COVID					13	8	5	2.2	182			normal.non-COVID
KH20-06860	deceased	F	70	White	non-ARDS	COVID	2020-03-24	2020-04-06	2020-03-26		35	42	4.1013	0.2891	414	55	9.73	non-ARDS.COVID	diabetes
KH20-06865	alive	F	41	White	non-ARDS	COVID	2020-03-26		2020-03-27		125	149	3.9627	0.7956	272			non-ARDS.COVID
KH20-06867-RR1	alive	M	50	White	non-ARDS	COVID	2020-03-27	2020-04-13	2020-03-28		25	48	5.07	0.8775	357	37.5	3.66	non-ARDS.COVID
KH20-10140	alive	M	64	Black	ARDS	COVID	2020-03-30		2020-03-30	132	20	9	2.0286	1.05	188	29.9	11.39	ARDS.COVID	diabetes
KH20-15414	deceased	M	51	White	ARDS	COVID	2020-03-29		2020-04-10	25	22	26	3.973	0.928	319	21.8		ARDS.COVID
KH20-15434	alive	M	52	Asian	ARDS	COVID	2020-04-13	2020-04-19	2020-04-10	61	30	33	3.4892	1.6043	188	36.3		ARDS.COVID
KH20-15530	alive	M	92	White	non-ARDS	COVID	2020-04-01		2020-04-13		35	33	3.6918	1.512	126	29.6		non-ARDS.COVID	diabetes
KH20-15895	alive	F	34	White	non-ARDS	COVID	2020-04-09		2020-04-09		41	37	2.3136	0.4288	294			non-ARDS.COVID
KH20-15901	alive	F	61	White	ARDS	COVID	2020-04-03	2020-04-17	2020-04-09	210	29	42	12.358	2.0374	389	114.2	1.41	ARDS.COVID
KH20-15907	alive	M	27	Asian	non-ARDS	COVID	2020-04-08		2020-04-09		34	45	2.993	0.6232	85			non-ARDS.COVID
KH20-16269	alive	F	71	White	non-ARDS	COVID	2020-05-06		2020-04-02		27	13	1.7442	1.0846	139			non-ARDS.COVID	diabetes
KH20-16270	alive	F	19	Black	non-ARDS	COVID	2020-03-27		2020-03-29									non-ARDS.COVID	Sickle cell disease, type S beta-zero thalassemia; on chronic transfusion therapy; S/P bilateral hip replacements; Chronic skin ulcer of lower leg; Chronic pain syndrome; Bilateral hip dislocation, chronic; Contracture of left and right hip join; Salmonella osteomyelitis
KH20-16271	deceased	F	82	White	ARDS	COVID	2020-03-29	2020-04-08	2020-03-29	210.769	34	23	19.1064	1.2084	231	193.9	2.07	ARDS.COVID
KH20-16294	alive	M	56	White	ARDS	COVID	2020-03-26	2020-04-15	2020-04-01	102	15	12		0.69	158	45.7	3.8	ARDS.COVID
KH20-16297	deceased	M	89	Black	ARDS	COVID	2020-03-27	2020-04-03	2020-04-02	142	90	52	15.0102	0.93	130	38.1	1.93	ARDS.COVID	diabetes
KH20-16305	alive	F	56	Black	ARDS	COVID	2020-04-01	2020-05-12	2020-04-02	240	23	30	6.0442	1.9458	426	39.5	9.21	ARDS.COVID
KH20-16311	alive	M	67	Black	ARDS	COVID	2020-03-30	2020-05-13	2020-04-01	190	21	29	6.2865	2.673	472	73.2	1.87	ARDS.COVID
KH20-16323	deceased	M	73	White	non-ARDS	COVID	2020-04-01	2020-04-18	2020-04-03	366.667	105	114	20.88	2.88	558	69.5	6.31	non-ARDS.COVID	diabetes
KH20-16330	alive	M	67	White	ARDS	COVID	2020-03-28	2020-04-19	2020-04-04	286.667	10	9	3.6072	0.8208	188	44.3		ARDS.COVID
KH20-16333	alive	F	58	White	ARDS	COVID	2020-04-01		2020-03-31	260	35	36	4.4689	1.139	296	200	7.13	ARDS.COVID
KH20-16341-RR1	alive	M	65	White	ARDS	COVID	2020-04-03	2020-04-23	2020-04-03	63.9175	23	10	5.6782	1.7177	392	31.6	3.95	ARDS.COVID
KH20-16344-RR1	deceased	M	54	White	ARDS	COVID	2020-03-22	2020-04-22	2020-03-22	50	53	40		0.333	379	73.1		ARDS.COVID	diabetes
KH20-16346	deceased	M	68	Unknown	ARDS	COVID	2020-03-29	2020-05-12	2020-03-29	60	121	149	16.1935	2.796	175	50.3	11.43	ARDS.COVID
KH20-16352-RR1	alive	M	65	White	non-ARDS	COVID	2020-03-27		2020-03-28		43	50	4.5376	1.216	306			non-ARDS.COVID	Asthma, Hypertension, Obesity
KH20-16388	alive	F	67	White	ARDS	COVID	2020-03-31		2020-04-01	172.857	42	71	6.2582	0.913	313	31.1	1.47	ARDS.COVID	diabetes
KH20-16390	alive	M	60	White	non-ARDS	COVID	2020-03-30		2020-04-01		27	45	5.74	1.23	402	21.4	5.04	non-ARDS.COVID	Type 2 Diabetes Mellitus; Dyslipidemia; Obesity
KH20-16395	alive	F	62	White	ARDS	COVID	2020-03-30	2020-04-16	2020-04-01	91.25	22	30	4.0953	1.971	286	28.1	1.63	ARDS.COVID	diabetes
KH20-16403	alive	M	52	White	non-ARDS	COVID	2020-03-26	2020-04-17	2020-04-05	330	27	20	3.7329	1.9941	375	65.4	2.7	non-ARDS.COVID
KH20-16405	alive	F	65	Black	ARDS	COVID	2020-03-30	2020-04-03	2020-04-05	280	23	12	2.261	0.612	293		1.38	ARDS.COVID
KH20-16648	deceased	M	73	White	ARDS	COVID	2020-03-31	2020-04-12	2020-04-04	168	57	55	11.856	0.494	212	72.2	3.21	ARDS.COVID
KH20-16652	deceased	M	77	White	non-ARDS	COVID	2020-04-05	2020-05-01	2020-04-09		140	207	2.724	0.468	206	88	2.75	non-ARDS.COVID	diabetes
KH20-16659-RR1	deceased	M	67	White	non-ARDS	COVID	2020-03-13	2020-03-28	2020-04-07		75	44	4.8735	0.228	83	30.6	12.9	non-ARDS.COVID	Anxiety; Crohn's Disease; Hypertension; Obesity; Tobacco User; Bladder Cancer; Chronic pain syndrome; Depression; Dilated cardiomyopathy secondary to viral myocarditis; Hyperlipidemia; Knee replacementl OSA; Substance abuse
KH20-16663	deceased	M	48	Black	ARDS	COVID	2020-03-30	2020-04-10	2020-04-04	84	102	149	11.7819	1.431	295	92.9	11.74	ARDS.COVID	diabetes
KH20-17751	alive	F	87	White	non-ARDS	COVID	2020-03-30		2020-04-08		47	31	3.562	0.9464	187	26.8		non-ARDS.COVID	diabetes
KH20-17768-RR1	deceased	M	78	Black	ARDS	COVID	2020-04-02	2020-04-12	2020-04-08	104	78	62	7.138	1.0148	293	47.4	2.43	ARDS.COVID
KH20-17782	alive	M	61	Black	ARDS	COVID	2020-03-20	2020-04-20	2020-04-01	111	45	52	3.245	1.441	312		2.53	ARDS.COVID
KH20-17785	deceased	M	84	Asian	ARDS	COVID	2020-04-01	2020-04-20	2020-04-01	99	98	53	23.5152	0.552	461	85.8	7.78	ARDS.COVID
KH20-17790	alive	F	24	Black	non-ARDS	COVID	2020-04-01		2020-04-01		16	12	3.8592	1.9136	229		0.5	non-ARDS.COVID
KH20-17797	alive	M	75	White	ARDS	COVID	2020-04-02	2020-04-14	2020-04-02	198	51	86	1.962	0.8784	259	134.6	2.76	ARDS.COVID
KH20-17817	deceased	M	50	White	ARDS	COVID	2020-04-04	2020-04-27	2020-04-11	63	361	102	14.9325	0	256	30	9.55	ARDS.COVID	diabetes
KH20-22416	alive	M	77	White	ARDS	COVID	2020-04-10		2020-05-04	101.538	20	32	4.0608	0.2016	203		1.28	ARDS.COVID
KH20-22432	alive	F	83	White	ARDS	COVID	2020-04-16		2020-04-21	60.4167	26	19	5.8608	1.8568	425			ARDS.COVID
KH20-22437	alive	F	89	White	non-ARDS	COVID	2020-04-05		2020-04-27		34	22	4.8911	0.6018	190		0.57	non-ARDS.COVID	History of tobacco use, Dementia, Hypertension
KH20-22452-RR2	deceased	M	69	White	ARDS	COVID	2020-04-27	2020-05-08	2020-04-17	130	19	31	6.5964	1.0856	486	35.8	1.51	ARDS.COVID	diabetes
KH20-22460	alive	M	65	Black	non-ARDS	COVID	2020-04-23		2020-04-25		21	18	5.2722	2.1924	238	49.6	1.44	non-ARDS.COVID
KH20-23532	alive	F	73	White	non-ARDS	COVID	2020-04-29		2020-05-03		476	1038	13.7059	0.8619	224	31.9	3.44	non-ARDS.COVID
KH20-23544	alive	F	88	White	non-ARDS	COVID	2020-04-25		2020-04-29		18	13	7.0896	0.84	246	29.4		non-ARDS.COVID
KH20-23566	alive	F	72	White	non-ARDS	COVID	2020-05-13		2020-05-05				5.2564	0.6052	216			non-ARDS.COVID
KH20-34024	alive	M	66	Black	non-ARDS	COVID	2020-04-29		2020-05-29		47	40	3.51	2.509	322	29.7		non-ARDS.COVID	diabetes
KH20-34053	alive	F	83	White	non-ARDS	COVID	2020-05-28		2020-05-29		44	20	4.1496	0.6213	207	26.4		non-ARDS.COVID
KH20-34730	alive	F	72	Black	non-ARDS	COVID	2020-06-10		2020-07-08									non-ARDS.COVID
KH20-34740	alive	M	47	Black	non-ARDS	COVID	2020-07-01		2020-07-06		7	6	10.1556	1.0332	397			non-ARDS.COVID
KH20-48033	alive	F	70	White	non-ARDS	COVID	2020-06-17		2020-07-18		21	20	3.358	0.6808	193		11.6	non-ARDS.COVID	Blood Clot, Diabetes Mellitus, MRSA, Fracture of Ankle
LPH070_KH20-16281_01	alive	M	77	White	non-ARDS	COVID	2020-04-02		2020-04-06		20	16	2.1886	0.4619	139			non-ARDS.COVID	Asthma; CLL; Blood tranfusions for anemia; AAA repair; Carotid Stenting; CVA; Diabetes Mellitus Type 2; Hypertension; Morbid Obesity; diabetes
LPH070_KH20-16367_01	alive	F	19	Black	non-ARDS	COVID	2020-03-22		2020-03-25					1.098	451			non-ARDS.COVID	Administration of long-term prophylactic antibiotics; At high risk for constipation; Chronic pain syndrome; Chronic skin ulcer of lower leg; Iron overload, transfusional; On chronic transfusion therapy' S/P bilateral hip replacements; S/P bilateral revision of total hip replacement; Sickle cell disease, type S beta-zero thalassemia; Salmonella osteomyelitis
LPH070_KH20-17784_01	alive	F	52	American Indian	non-ARDS	COVID	2020-04-01		2020-04-01		29	25	4.7304	1.7424	242			non-ARDS.COVID	Diabetes; Diabetic Neuropathy; Hypertension; Hyperlipidemia; diabetes
LPH070_KH20-17787_01	alive	M	71	White	non-ARDS	COVID	2020-04-02		2020-04-02		24	15	4.9228	0.6324	167	29.2		non-ARDS.COVID	Arthritis; GERD; Chronic sciatica; Chronic sinusitis; Hypertension; diabetes
LPH070_KH20-17801_01	alive	M	59	White	non-ARDS	COVID	2020-04-02		2020-04-08		97	169	6.0663	0.584	224	33.2	1.94	non-ARDS.COVID	CKD; Clostridium difficile; Diabetes Mellitus; Gout; Hernia, umbilical; Morbid obesity; Splenomegaly; diabetes
LPH070_KH20-17803_01	deceased	M	53	Black	non-ARDS	COVID	2020-04-06		2020-04-10		49	33	24.0737	1.6184	193	48.4	20	non-ARDS.COVID	Acute osteomyelitis; CHF; CKD stage 3; Clostridium difficilis; Diabetes mellitus type 2; Dyslipidemia; Hypertension; Obesity; Peripheral arterial disease; Polysubstance abuse; Tobacco user
LPH070_KH20-23513_01	alive	F	72	Unknown	non-ARDS	COVID	2020-04-30		2020-05-02		48	32	2.1175	0.889	247	48.4		non-ARDS.COVID	Anemia, Anxiety, Benign hypertension, Diabetes mellitus, Dyslipidemia, Hypothyroidism, Obesity, Acute kidney injury, Cellulitis, RLE, Pericardial effusion without cardiac tamponade secondary to uncontrolled hypothyroidism
LPH070_KH20-27493_01	deceased	M	67	White	non-ARDS	COVID	2020-05-11		2020-05-11		24	15	1.7728	0.384	141		7.22	non-ARDS.COVID	diabetes
LPH070_KH20-32336_01	alive	M	52	White	non-ARDS	COVID	2020-04-26		2020-06-02		26	41	6.5184	1.5648	516	61.7	3.66	non-ARDS.COVID	Obesity, Depression, Anxiety, Hypertension, Hypercholesterolemia
LPH070_KH20-34516_01	alive	F	95	White	non-ARDS	COVID	2020-06-14		2020-06-15				3.46	0.925	176			non-ARDS.COVID	None
LPH070_KH20-34756_01	alive	F	62	White	non-ARDS	COVID	2020-06-15		2020-07-08		33	60	7.9674	4.1307	431	29.5		non-ARDS.COVID
LPH070_KH20-48030_01	alive	M	56	White	non-ARDS	COVID	2020-07-03		2020-07-17		40	21	7.182	0.963	193	34.6	1.97	non-ARDS.COVID	Tobacco abuse, seizure d/o, hypothyroidism, anxiety, HTN, Hypokalemia, MDD, intellectual disabilities, biopolar, anemia, OSA, COPD, obesity; diabetes
LPH070_KH20-64853_01	alive	M	59	White	non-ARDS	COVID	2020-09-24		2020-10-01		71	28	3.7386	1.5879	446	34	3.96	non-ARDS.COVID	paraplegia from gunshot
LPH070_KH20-65147_01	alive	M	74	White	non-ARDS	COVID	2020-09-02		2020-09-12		42	89	2.3782	1.3662	146		0.26	non-ARDS.COVID	hypertension, hyperlipidemia, gout, atrial fibrillation, diabetes MII; diabetes
LPH070_KH20-70160_01	alive	F	50	Black	non-ARDS	COVID	2020-09-23		2020-09-30		21	25	5.4978	1.2166	225	32.8	0.71	non-ARDS.COVID	obesity, OSA/OHA, bipolar, lymphedema
LPH070_KH20-74377_01	alive	M	69	Black	non-ARDS	COVID	2020-09-19		2020-10-26		24	11	6.426	1.275	49	39.9		non-ARDS.COVID	HTN,HLD,CKD IV, DM T2, And HX of CVA w/ residual hemiparesis
LPH070_KH20-74379_01	alive	M	83	Black	non-ARDS	COVID	2020-10-04		2020-10-24		48	42	1.288	1.0276	174	36.3	20	non-ARDS.COVID	dementia, hypertension, anemia, COPD, GERD, diabetes mellitus; diabetes
LPH070_KH20-74381_01	alive	M	91	White	non-ARDS	COVID	2020-10-14		2020-10-28		18	23	7.518	1.428	202	30.7		non-ARDS.COVID	DM-2, hypothyroidism, high cholesterol, depression, GERD, hernia, prostate cancer
LPH074_KH20-79884_01	alive	M	73	Black	non-ARDS	COVID	2021-01-20		2021-01-24		28	19	11.5782	1.0902	560	37.5	0	non-ARDS.COVID	CVA; Diabetes Mellitus; History of tobacco use; Hypertension; Hypercholesteremia; Morbid obesity
LPH074_KH20-79890_01	deceased	M	77	White	non-ARDS	COVID	2021-01-18	2021-01-27	2021-01-23		18	9	26.0064	1.4112	333	102	6.86	non-ARDS.COVID
LPH074_KH20-79892_01	alive	M	56	White	non-ARDS	COVID	2021-01-21		2021-01-25		24	18	3.1472	1.7304	328	37.5	0	non-ARDS.COVID	IV drug abuse; hepatitis C; Tobacco Use
LPH074_KH20-79896_01	alive	M	63	Black	non-ARDS	COVID	2021-01-23		2021-01-22		0	0	2.898	0.8526	192			non-ARDS.COVID	Hypertension; Diabetes Mellitus I w/ recurrent DKA; GERD; Tobacco use; diabetes
LPH074_KH20-79903_01	alive	M	72	Unknown	non-ARDS	COVID	2021-01-22		2021-01-22		9	6	4.8507	0.4503	322	28	0	non-ARDS.COVID	Hypertension; Hyperlipidemia; BPH; Non-insulin dependent diabetes mellitus; Constipation; URI; diabetes
LPH074_KH20-79904_01	alive	M	75	White	non-ARDS	COVID	2021-01-26		2021-01-27		34	26	3.312	0.7695	207	0	1.81	non-ARDS.COVID	BPH; History of tobacco use; Hard of hearing; Obesity; Osteoarthritis; Umbilical hernia; prior TIA, esophageal cancer postresection w/ chemotherapy and radiation
LPH074_KH20-79912_01	deceased	M	68	White	non-ARDS	COVID	2021-02-21		2021-02-22		12	10	14.4974	1.4705	352	40.9	0	non-ARDS.COVID	Congestive Heart Failure; Hyperlipidemia; Hypertension; Diabetes; Chronic Kidney Disease; CVA w/ right sided hemiparesis; atrial fibrillation; Obesity
LPH074_KH20-79913_01	alive	F	85	White	non-ARDS	COVID	2021-01-28		2021-01-26		31	21	8.6802	1.443	430	0	0	non-ARDS.COVID	Atrial fibrillation; Hypertension; Dyslipidemia; DM Type II; Mild acidosis; CAD; Morbid obesity; Cardiomyopathy status post ICD placement; Arrythmia; Arthritis; diabetes
LPH074_KH20-79926_01	alive	F	76	White	non-ARDS	COVID	2021-01-27		2021-01-27		83	54	6.3804	0.858	241	0	0.35	non-ARDS.COVID	Allergic rhinitis; Anxiety; Automatic cardiac defibrillator; Cardiac arrest; Cardiac defibrillator; CKD stage 3; GERD; Hx arthroscopy of knee; Hx thyroidectomy; Hypertension; Hx of cardiac arrest; Hx of partial thyroidectomy; Morbid obesity; Paroxysmal atrial fibrillation; PFO; Psoriasis; Ventricular tachycardia
LPH074_KH20-79927_01	alive	M	64	White	non-ARDS	COVID	2021-01-22		2021-01-24		0	0			0	0	0	non-ARDS.COVID	Hypertension; Small Cell Lung Cancer; Status Post right VATS; Diabetes mellitus type 2; Anemia; Psoriasis; COPD; Chronic lower extremity edema
LPH074_KH20-79928_01	alive	M	7	Black	non-ARDS	COVID	2021-01-24		2021-01-25		19	12	1.928	4.896	433	0	6.79	non-ARDS.COVID	Chronic constipation; Sickle cell disease; History of blood transfusion; History of malaria
LPH074_KH20-79931_01	alive	F	71	White	non-ARDS	COVID	2021-01-30		2021-02-01		28	60	4.448	1.408	260	0	0	non-ARDS.COVID	Obesity; Hypertension; Hyperlipidemia; Oseoporosis; Previous tobacco abuse
LPH074_KH20-79934_01	alive	M	81	White	non-ARDS	COVID	2021-02-02		2021-02-02		23	35		0.195	351	0	2.04	non-ARDS.COVID	Anemia; Arthritis; BPH; Bullous pemphigoid; Depression; Erectile dysfunction; Generalized anxiety disorder; Hernia; Hypertension; Hyperglycemia; Hyperlipidemia; Leg edema; Morbid obesity; Testicular mass; Tobacco user; Venous varices; Allergic rhinitis; Anxiety disorder; Asthma; CAP; Constipation; COPD
LPH074_KH20-79935_01	alive	F	65	Declined	non-ARDS	COVID	2021-02-02		2021-02-02		27	30	3.6873	0.9231	192	26.5	0.82	non-ARDS.COVID	Asthma; HLD; Obesity; diabetes
LPH074_KH20-79936_01	alive	M	65	White	non-ARDS	COVID	2021-01-27		2021-02-02		0	0			0	0	0	non-ARDS.COVID	Anxiety; Depression; Dyslipidemia; Fibromyalgia; HIV; Hypertension; Ileostomy -stoma; Neuropathy; Obesity; Right inguinal hernia; Shoulder pain; Steroid-induced hyperglycemia; Gall-bladder pain; Incisional hernia; Left inguinal Hernia
LPH074_KH20-79938_01	alive	F	60	Black	non-ARDS	COVID	2021-02-05		2021-02-05		51	39	5.325	2.925	380	30.1	0.27	non-ARDS.COVID	Hypertension; Hyperlipidemia; Pulmonary Embolism; OSA; Morbid obesity
LPH074_KH20-79939_01	alive	F	75	White	non-ARDS	COVID	2021-02-04		2021-02-02		21	13	2.7401	1.8391	136	33.9	0	non-ARDS.COVID	A fibrillation; severe aortic stenosis; Hypertension; Obesity; Anxiety; Depression
LPH074_KH20-79943_01	alive	F	85	White	non-ARDS	COVID	2021-01-28		2021-01-27		19	16	3.8682	1.6884	293	0	0	non-ARDS.COVID	Hypertension; Dysrhythmia; CAD; BPPV, Hiatal hernia; Polymyalgia rheumatica; Stage III CKD; Stenosis of right carotid artery; HLD; GERD
LPH074_KH20-79944_01	alive	F	81	Unknown	non-ARDS	COVID	2021-01-25		2021-01-25		53	85	5.0085	0.693	205	0	0	non-ARDS.COVID	Dementia; Hypertension; Hyperlipidemia; Diabetes
LPH074_KH20-79945_01	alive	M	61	White	non-ARDS	COVID	2021-01-25		2021-01-27		18	10	6.1008	2.3529	167	0	1.98	non-ARDS.COVID	AICD; Anemia; Aortic valve disease; Atrial fibrillation; Cough; CAD; Cardiomyopathy; Chest pain; Chronic HFrEF; Constipation; COPD exacerbation; Depression; GI bleed; Hx lymphoma; Hx tobacco use; HLD; Hodgkin's lymphoma; Hypothyroidism; Mitral valve regurgitation; Tricuspid regurgitation; Bilateral pleural effusion
LPH074_KH20-79946_01	alive	M	63	Black	non-ARDS	COVID	2021-01-17		2021-01-23		18	23	3.432	1.176	129	35.3	0	non-ARDS.COVID	Gout; Hx tobacco use; Hypertension; Obesity
LPH074_KH20-79947_01	alive	F	65	White	non-ARDS	COVID	2021-01-21		2021-01-23		16	29	7.8776	0.4902	289		1.17	non-ARDS.COVID	hypertension, hyperlipidemia/diabetes mellitus insulin dependant, morbid obesity, COPD, congestive heart failure,; diabetes
LPH074_KH20-79955_01	alive	M	72	White	non-ARDS	COVID	2021-02-01		2021-02-03		45	116	10.7136	0.6572	352	28.8	0	non-ARDS.COVID	Hypertension; Anxiety; Depression; Retinal Detachment; Cataracts; Obesity; diabetes
LPH074_KH20-79960_01	deceased	F	81	White	non-ARDS	COVID	2021-01-27	2021-02-09	2021-02-01		27	21	8.7357	0.8325	210	105.9	0	non-ARDS.COVID	Hypertension; Hypothyroidism; Mild Dementia; Depression; Hernia; Morbid Obesity; History of tobacco use; diabetes
LPH074_KH20-81273_01	deceased	M	59	White	non-ARDS	COVID	2020-11-28	2020-12-08	2020-11-29		35	20	15.1834	0.356	71	31.4	1	non-ARDS.COVID	Trisomyl 21 syndrome; Hypothyroidism; CKD stage III; ESRD; History of cataracts; Hearing loss associated with syndrome; Varicose veins; diabetes
LPH074_KH20-81340_01	alive	M	62	White	non-ARDS	COVID	2020-11-24		2020-11-29		13	6	5.776	0.9652	452	49.4	0	non-ARDS.COVID	Arthritis; CAD; Conductive hearing loss in right ear; Dyslipidemia; Facial trauma; GERD; History of kidney stones; Hypercholesteremia; Obesity; Cardiac Stents; Heart attach/MI; Hypertension
LPH074_KH20-81347_01	alive	F	72	White	non-ARDS	COVID	2020-11-15		2020-11-21		29	28	6.171	2.9274	284	0	0.8	non-ARDS.COVID	Depression; Hypertension; Hyperlipidemia; Hypothyroidism; Dementia
LPH074_KH20-81356_01	alive	M	87	White	non-ARDS	COVID	2020-11-21		2020-11-22		30	26	4.9984	0.96	229	0	1.86	non-ARDS.COVID	Alzheimer's dementia; Benign essential hypertension; Benign prostatic hyperplasia; Gout; Mixed hyperlipidemia; Pseudogout of Left Knee; Stage III chronic kidney disease; Type 2 DM
LPH074_KH20-83704_01	alive	M	71	White	non-ARDS	COVID	2020-12-03		2020-12-06		43	86	6.1336	1.4784	259	44.3	5.82	non-ARDS.COVID	Morbid Obesity; Depsis; Multiple sclerosis; Hypertension; Hyperlipidemia; Dementia; BPH; Chronic urine retention with chronic indwelling Foley catheter
LPH074_KH20-83738_01	alive	M	83	White	non-ARDS	COVID	2020-11-22	2020-11-30	2020-11-23		39	35	8.004	0.5704	187	32.7	20	non-ARDS.COVID	CAD status post stent placement
LPH074_KH20-83767_01	alive	F	79	White	non-ARDS	COVID	2020-12-03		2020-12-06		22	29	14.1831	0.3366	304	0	1.6	non-ARDS.COVID	Hepatitis C; Hypertension; Breast Cancer; Sjogren's Disease; Depression; Hyperlipidemia
LPH074_KH20-83769_01	alive	F	67	White	non-ARDS	COVID	2020-11-28		2020-12-04		38	18	4.3617	1.2596	210	0	0.27	non-ARDS.COVID	BPH; Atrial fibrillation; Obesity
LPH079_KH20-79885_02	deceased	F	78	White	non-ARDS	COVID	2021-01-23		2021-01-23		21	12	10.12	0.363	228	94.6	0	non-ARDS.COVID	OA; GI Bleed; Diverticulosis

## Sheet: TabS2_counts
miRNA	1570459-F-28-	1570458-F-24-	1541110-M-64-NA	BRH1577342-Norm	1541122-F-69-NA	1545304-M-63-NA	1548031-M-40-NA	1568633-F-69-	1548575-M-68-NA	BRH1577323-Norm	1551319-M-61-NA	1548571-M-45-NA	1573426-F-61-	1544802-M-53-NA	1533536-M-56-NA	1549008-M-76-NA	1533537-M-65-NA	1548570-M-73-NA	KH20-34053	KH20-16269	KH20-06865	KH20-06867-RR1	KH20-16344-RR1	KH20-06860	KH20-16648	KH20-16294	KH20-16297	KH20-16403	KH20-16352-RR1	KH20-22460	KH20-16330	KH20-16390	KH20-10140	KH20-17782	KH20-16346	KH20-16405	LPH070_KH20-17801_01	KH20-17785	KH20-16270	KH20-16663	KH20-17797	KH20-17751	KH20-16388	KH20-16395	KH20-17790	KH20-16311	KH20-17768-RR1	KH20-16271	KH20-16333
hsa-let-7a-5p	112903	77562	37958	22618	55718	35175	36835	59929	98505	17670	148812	14810	27552	74955	37694	61135	50575	17664	14887	59425	47769	59546	5638	56784	23441	21092	31069	44402	5921	31821	43934	7252	54008	15085	16466	173456	74660	18638	78439	39828	20640	33203	18027	26938	31044	21813	9555	45848	5328
hsa-let-7a-3p	58	17	23	0	14	35	6	6	15	0	3	25	1	26	19	37	21	18	0	0	26	0	43	13	0	0	22	5	33	0	0	40	0	54	49	16	29	59	23	67	22	15	38	25	26	7	0	46	230
hsa-let-7b-5p	56426	34577	12044	8936	18722	16971	20835	23727	38670	6269	38911	11413	13775	32605	12281	31174	17444	8001	27255	110948	24381	55246	6082	47092	68261	65770	38248	69562	4954	15737	75802	4713	25017	20859	8533	326410	98622	12635	181493	75796	103053	18404	10057	9950	9766	39719	31472	84007	2861
hsa-let-7c-5p	648	402	198	231	259	424	271	438	646	88	817	139	239	381	242	845	230	136	111	808	580	884	344	455	249	96	402	260	139	384	357	83	506	228	80	782	646	167	708	352	377	219	190	186	229	125	74	891	28
hsa-let-7d-5p	1862	2007	1190	103	1359	525	732	1188	1471	42	2837	298	645	1550	828	926	1352	230	353	809	592	478	90	1226	504	187	811	628	168	1149	2285	107	1089	303	135	848	1398	379	702	1261	298	375	308	451	173	1465	160	1035	126
hsa-let-7d-3p	1645	1106	782	180	732	493	605	713	1147	157	1202	446	631	1047	577	959	748	139	64	545	322	637	656	612	132	48	379	95	417	663	236	285	787	327	356	135	254	169	253	480	719	186	218	506	134	242	56	1245	866
hsa-let-7e-5p	4070	2016	855	448	1389	1456	826	1891	1499	383	8471	207	1185	2059	2371	2747	1429	236	466	3502	1399	3735	215	4162	408	180	659	231	251	752	327	286	2168	526	513	1398	169	349	421	1243	242	1770	676	351	876	470	741	433	79
hsa-let-7f-5p	67288	54132	32731	11520	45928	30090	25875	32427	56746	7381	92562	10457	16154	62884	26308	37289	35778	10295	10696	56736	50476	53542	5045	93406	31556	14386	44819	50495	7058	58818	33579	8634	83283	14352	13769	85427	53831	22067	53580	43053	17543	28961	15422	30529	18484	31610	8158	47640	5781
hsa-miR-15a-5p	254	176	114	21	145	22	40	155	112	24	72	15	114	78	90	58	190	16	69	55	83	92	22	228	192	25	179	235	31	243	632	28	210	22	0	270	581	52	270	339	91	70	35	40	10	518	82	323	11
hsa-miR-16-5p	883983	908551	794059	453453	732320	973557	1023453	531978	597864	351717	549075	1052833	657989	791682	1062547	725103	715929	332939	396043	2394033	601065	495293	227154	1003150	1147852	325645	779667	1548354	325541	468819	1370831	236150	318091	154136	201320	2159556	1066069	326509	2401258	790971	1059793	1169082	350678	271374	437068	1015022	190063	910952	248916
hsa-miR-17-5p	2477	2033	658	445	636	455	634	690	1809	232	1870	839	462	1306	725	1343	793	363	482	2395	1037	1024	152	1979	1168	361	692	735	92	2219	1728	136	1092	227	119	1724	8597	254	1701	6088	1504	333	331	587	360	1711	79	2519	318
hsa-miR-17-3p	41	63	35	0	32	19	6	21	11	0	30	0	24	25	38	44	35	8	0	39	16	0	0	15	6	0	5	6	4	0	44	1	0	8	0	8	24	13	0	8	75	25	0	19	0	53	6	57	0
hsa-miR-18a-5p	685	603	195	19	370	182	271	326	555	75	530	89	129	533	216	319	271	73	115	316	210	144	30	580	114	60	130	159	36	177	277	20	264	64	23	159	941	68	222	453	243	81	70	151	66	378	31	476	41
hsa-miR-18a-3p	45	64	31	0	11	18	6	39	2	0	6	0	0	0	0	0	6	5	55	0	21	0	29	49	4	0	26	29	42	0	0	21	0	23	35	64	140	9	5	12	37	11	0	0	0	60	9	32	0
hsa-miR-19a-3p	904	1084	564	108	447	389	406	919	1156	16	248	828	817	551	918	1167	914	123	31	263	148	113	137	316	284	42	295	162	132	214	199	136	176	41	34	142	322	278	134	263	308	298	123	134	191	673	48	590	274
hsa-miR-19b-3p	2401	2590	1656	233	1259	749	987	2458	2726	84	790	2681	1630	1677	2383	3300	2203	417	234	714	355	374	281	757	479	134	676	476	371	764	1059	264	277	113	284	441	961	439	461	641	1066	521	234	355	209	2165	110	1394	501
hsa-miR-20a-5p	8957	10613	5916	1138	5528	3534	4862	5773	5793	804	4244	2970	3975	4876	5721	4984	7459	845	1621	5871	2613	2512	419	3733	3063	1268	3289	3046	586	3307	4649	424	2130	467	555	4509	3826	1060	2457	2802	4289	1621	667	1145	760	5728	438	5736	575
hsa-miR-21-5p	49647	43276	22646	11920	17148	24734	19305	25275	22494	10032	18384	8589	30613	26489	30682	23848	28582	3818	2857	19922	23545	19229	4769	25240	8624	1754	12991	9386	13293	26021	4958	7534	18964	5669	17658	7764	8061	30492	10536	11749	20011	14684	7452	10785	10240	12477	1504	46668	15863
hsa-miR-21-3p	42	65	32	20	37	36	60	50	79	0	26	31	40	99	29	138	57	11	0	38	29	63	24	25	0	0	32	4	71	0	66	8	55	44	76	0	11	148	11	86	65	49	18	34	71	36	7	150	60
hsa-miR-22-5p	92	133	48	0	29	0	32	52	52	0	27	1	20	11	5	16	39	0	0	30	27	0	0	28	1	0	21	14	0	49	0	16	29	3	0	9	50	29	4	40	37	27	12	35	0	32	6	94	19
hsa-miR-22-3p	7458	7852	5915	617	3397	4076	3006	6869	3401	392	2268	2041	5871	3794	6492	4149	5282	810	1275	3033	3834	3733	2713	4691	2189	1208	2805	1515	3552	5436	4976	3631	3446	1385	1461	1166	6066	2932	1284	3905	2031	7107	4252	4327	1418	9181	1775	3899	4433
hsa-miR-23a-3p	12510	8227	5796	1033	4216	2985	6463	5312	4398	580	4277	1960	4877	7126	4268	3602	6687	574	431	2011	3315	1717	9051	3019	1033	92	2548	848	3613	4575	361	2340	3320	3011	2604	1358	1439	3007	1578	3734	5235	1706	2016	4771	1813	2518	449	7247	9741
hsa-miR-24-3p	11597	9212	2706	1599	3550	2220	3668	3367	6948	1246	7412	1523	2701	4432	3397	4744	4439	712	974	5842	5955	5026	4248	2798	875	676	2922	1540	3754	2851	1137	1562	3958	5563	2781	2470	3722	3401	2779	4804	4355	3378	2493	4175	3899	2453	518	7911	6300
hsa-miR-25-5p	6	23	29	17	46	27	49	18	28	0	13	49	16	37	53	28	20	18	24	66	12	0	3	18	0	27	22	48	42	43	76	12	0	13	66	34	21	3	29	29	34	44	23	33	0	76	20	44	30
hsa-miR-25-3p	31691	27341	28866	6035	23635	23068	24144	20845	23671	5042	20833	39252	20019	37728	32916	30348	28387	8608	8040	24406	7116	7425	12098	19230	23466	9048	13916	18678	9448	12444	23411	5556	6738	5608	5611	25766	21738	5646	21319	10816	22811	15103	4386	5960	7943	25487	4197	26239	14024
hsa-miR-26a-5p	64856	60009	36140	3904	35222	18271	20666	39677	26780	1995	45597	4537	21383	42651	20185	17772	32808	2274	2249	13244	21851	8970	4321	36290	7380	514	11087	5640	6144	32658	7375	3052	34457	9247	2831	4523	8674	6667	10060	24215	9199	7251	7820	15657	4189	12561	1700	36186	2726
hsa-miR-26a-1-3p	98	88	39	0	61	53	51	56	90	15	137	23	45	71	57	59	51	5	0	39	43	0	2	60	0	0	22	12	4	115	0	16	30	48	0	6	0	3	7	19	19	18	0	16	0	10	4	63	0
hsa-miR-26b-5p	24790	25776	10543	1759	16967	9378	13045	16471	7679	964	7198	4168	10993	15602	10853	5473	11753	1428	3874	14071	7771	4032	1807	11152	25480	1383	13013	23941	3438	4270	21528	2510	6536	2048	2351	27260	21935	4973	26878	43853	13486	3392	4452	3768	2543	19885	3332	22548	1696
hsa-miR-26b-3p	35	25	9	0	6	0	0	7	24	0	17	5	6	24	11	13	6	0	0	0	0	0	0	29	0	0	0	0	0	0	0	0	0	0	0	0	0	0	1	0	14	0	0	0	0	6	0	0	0
hsa-miR-27a-5p	56	15	20	24	22	15	60	7	5	0	6	0	27	31	22	11	32	4	40	0	0	0	7	0	17	0	55	4	32	0	0	0	41	12	21	0	20	41	4	1	16	20	0	0	0	32	2	33	30
hsa-miR-27a-3p	5595	4715	1805	638	2018	1001	2104	2482	2817	302	3070	558	1485	3365	1442	2360	2603	332	201	1152	1689	966	858	1443	191	0	653	167	316	3006	25	268	1404	451	286	306	1138	281	613	1761	1745	623	315	807	301	834	75	2051	1016
hsa-miR-28-5p	82	64	39	14	33	16	13	12	17	0	71	0	14	10	26	8	12	0	0	24	41	0	19	96	26	0	11	5	4	89	0	0	88	2	19	4	46	7	0	72	7	0	5	64	0	46	5	125	0
hsa-miR-28-3p	621	496	234	133	324	196	285	231	406	42	1021	107	121	473	181	348	215	47	77	483	86	119	68	675	199	104	318	70	219	460	66	38	479	177	94	61	128	89	302	129	310	151	99	198	60	512	99	816	47
hsa-miR-29a-3p	1077	698	158	182	128	78	212	399	519	30	170	165	629	470	199	475	280	69	62	330	180	369	269	102	188	80	239	67	116	739	66	154	487	92	133	98	143	117	259	118	368	230	84	217	99	126	13	1254	594
hsa-miR-30a-5p	199	248	127	85	160	656	191	326	202	19	103	254	393	336	235	784	431	90	0	48	56	140	82	27	198	0	135	59	65	338	2	69	217	32	32	16	17	222	63	149	29	2	53	64	34	177	0	194	142
hsa-miR-30a-3p	28	72	11	0	2	38	18	63	45	0	27	11	6	7	8	39	44	6	0	40	1	0	0	0	11	0	6	16	5	77	0	0	20	4	24	16	0	0	17	12	18	0	0	27	0	4	0	42	0
hsa-miR-32-5p	359	261	184	0	208	70	131	175	206	0	139	28	119	217	121	71	299	55	62	0	86	0	8	113	128	33	86	107	9	351	220	9	54	13	20	83	225	54	81	80	61	29	52	14	26	239	64	160	34
hsa-miR-92a-3p	91153	96309	114394	18624	55039	98198	78664	66826	25625	16289	41484	37432	72497	91186	101853	30266	78081	9640	14248	86432	38113	32962	22538	82293	64722	43452	32353	41101	22231	50507	39169	21097	35149	17825	13051	44041	67579	17379	38050	38419	38068	58248	29547	26746	11954	40983	20806	49066	23213
hsa-miR-93-5p	31453	28476	22937	3979	20429	17706	21082	17014	22065	2689	26953	24025	14961	26348	23454	32446	24533	7016	5529	21123	9002	7575	7933	17099	14871	5396	14191	15135	7094	18212	18873	4755	8466	4350	5905	20932	17396	6030	18786	9556	19077	7096	4328	6724	6830	24566	2247	30844	10689
hsa-miR-93-3p	32	19	34	0	25	14	15	18	9	0	3	0	0	19	15	6	24	0	0	0	14	0	16	1	0	0	23	52	21	0	0	4	0	4	0	63	69	5	42	9	72	0	0	0	0	116	2	112	0
hsa-miR-96-5p	231	117	183	0	427	76	149	151	145	50	20	40	60	388	491	21	59	5	19	19	23	48	0	50	150	30	204	187	2	0	163	7	17	6	0	96	444	70	279	143	18	29	11	17	35	179	44	212	13
hsa-miR-98-5p	1740	1522	519	192	745	391	517	816	1251	86	2504	153	265	1149	466	724	640	131	105	721	705	823	61	1197	131	106	310	238	100	504	215	110	577	247	161	553	510	145	588	799	294	227	203	350	198	227	62	965	98
hsa-miR-99a-5p	11	12	5	0	0	10	4	8	0	0	3	0	11	0	14	6	6	4	0	42	24	0	38	18	34	0	25	18	25	67	57	3	39	11	16	0	57	8	0	15	0	0	0	17	0	7	0	55	0
hsa-miR-100-5p	10	0	0	0	5	0	0	9	1	0	13	6	0	0	17	6	3	0	0	0	0	0	9	0	0	0	6	12	2	0	0	2	0	3	0	0	6	22	14	2	0	9	16	12	0	110	0	12	11
hsa-miR-101-3p	3842	3614	2059	1093	2630	1976	2463	2545	3408	560	1600	1727	2515	3340	2916	4341	3458	1017	630	1981	1137	740	458	1681	1873	430	1077	1872	693	2531	3185	420	589	257	396	1543	1866	528	2501	1171	2368	1318	445	492	403	3022	671	2704	879
hsa-miR-29b-3p	608	358	261	165	250	213	207	194	574	49	412	86	209	397	319	263	417	104	94	221	301	92	69	256	189	0	285	136	184	782	122	42	573	63	95	187	509	186	189	1524	111	230	194	386	88	512	72	856	120
hsa-miR-103a-3p	17992	15385	8303	1224	8754	5497	5092	8329	12819	1055	22357	2042	4514	11470	6932	11895	11001	1486	3947	6030	7903	4278	1111	15200	5717	1639	7813	6073	2425	14078	11443	914	12882	3475	1593	6869	9575	2508	9262	6728	3687	2591	1966	4730	1700	20695	1511	13282	670
hsa-miR-106a-5p	33	8	17	0	8	0	0	9	2	0	7	0	1	0	3	1	1	0	0	1	0	0	0	23	46	0	0	6	0	0	1	0	0	0	0	53	370	0	17	120	28	12	0	0	0	22	7	16	1
hsa-miR-107	147	144	66	12	92	66	20	103	134	0	186	19	21	55	26	104	140	25	1	1	33	43	3	41	0	0	26	1	0	4	7	0	82	7	0	10	12	29	13	26	19	12	0	14	0	22	5	30	11
hsa-miR-192-5p	1368	1255	1778	240	1935	3385	1403	1437	925	187	667	3319	874	2613	1713	3673	1468	451	181	675	379	293	956	1178	861	2	529	1008	554	1035	1219	324	191	460	133	1580	1442	230	1154	1045	1170	402	198	219	355	1208	179	1337	250
hsa-miR-197-3p	857	473	472	58	272	160	299	461	186	25	366	130	387	406	250	135	304	17	122	458	266	494	462	302	52	102	212	35	166	565	302	134	270	136	165	142	205	55	109	375	745	25	112	369	19	250	88	1164	671
hsa-miR-199a-5p	396	453	181	76	224	90	190	59	515	15	582	36	40	274	85	294	206	57	1	164	187	262	19	653	48	0	106	17	25	311	146	9	145	77	22	7	243	24	57	146	132	78	21	233	0	155	37	362	29
hsa-miR-199a-3p	4722	4398	1387	491	1925	761	1380	1946	5538	298	5786	724	1287	2517	861	3950	2485	311	66	2972	3636	3091	285	4943	413	150	1322	389	309	3383	237	358	3139	934	263	330	453	430	1257	947	1504	848	489	1441	380	1049	61	4800	185
hsa-miR-129-5p	0	0	0	0	3	12	11	3	3	0	6	0	0	11	5	0	5	5	0	0	0	0	3	0	15	0	0	0	4	0	0	0	0	10	0	13	0	0	0	0	0	13	0	0	20	0	0	2	0
hsa-miR-148a-5p	80	49	35	0	6	6	27	0	13	21	24	0	0	0	11	2	0	4	0	30	35	0	53	102	0	0	24	16	75	94	0	21	0	12	28	0	74	5	20	94	11	0	0	0	40	44	10	46	135
hsa-miR-148a-3p	84397	33105	7369	8431	7529	10933	18594	18303	54761	11287	21881	9886	14416	21901	16873	34448	16978	3807	2796	26299	12828	12518	52316	18399	5651	964	9682	6587	15770	10114	7082	14957	6640	11492	22299	20663	10733	8109	19569	78511	11837	14383	13444	10579	30764	7387	675	33855	44092
hsa-miR-30c-5p	357	345	254	59	261	125	146	194	188	0	400	91	92	297	168	144	240	58	22	50	131	0	58	236	99	0	133	90	74	495	0	17	277	77	63	80	267	73	134	244	65	16	64	64	40	200	9	293	117
hsa-miR-30d-5p	4743	3896	1964	746	1784	2568	2189	2760	2192	554	2645	2292	2085	5761	3863	4132	4680	853	595	1303	1329	1112	746	859	1711	520	2486	1769	1056	2672	1017	444	1005	699	817	2319	4199	1500	2138	1547	4942	1614	744	469	565	5021	290	6031	1499
hsa-miR-139-5p	79	60	25	0	17	8	5	48	83	14	28	20	24	35	8	33	40	7	0	76	0	0	8	85	36	0	7	4	3	0	0	0	90	18	0	0	63	0	62	64	20	20	13	0	17	16	1	74	8
hsa-miR-139-3p	341	191	66	33	137	137	77	156	397	11	425	34	62	133	55	135	50	19	219	491	190	346	45	609	18	91	84	31	47	457	62	17	496	128	128	29	105	35	89	51	18	72	42	58	17	171	171	147	13
hsa-miR-7-5p	424	426	478	128	559	192	285	548	534	75	151	306	147	521	319	588	399	112	367	962	234	659	69	981	1207	581	862	537	160	28	2039	100	376	107	131	1528	1104	138	874	1157	1026	401	83	231	53	1108	146	1121	82
hsa-miR-7-1-3p	57	23	1	0	16	9	7	0	4	0	5	14	5	14	10	5	20	0	0	0	0	0	4	0	0	0	15	3	0	0	0	1	0	6	0	0	16	9	28	10	20	0	12	15	0	13	0	51	0
hsa-miR-10a-5p	55	73	56	21	46	89	19	11	31	17	34	18	69	85	49	45	74	9	31	39	76	79	9	225	83	36	139	30	25	110	0	49	127	56	40	20	33	90	4	57	27	0	8	34	0	20	13	137	54
hsa-miR-10b-5p	17	29	53	20	19	71	0	28	10	15	9	33	74	27	32	36	41	6	0	33	17	80	22	18	79	0	29	22	31	56	0	37	49	18	19	37	59	97	9	45	16	0	24	23	19	17	0	79	68
hsa-miR-34a-5p	50	31	8	0	30	164	18	115	71	0	5	11	47	60	78	203	44	4	0	111	0	0	32	1	15	37	9	14	16	0	0	0	0	17	28	0	21	51	5	17	13	13	0	25	23	29	0	74	0
hsa-miR-181a-5p	1728	1752	784	114	915	491	593	588	256	38	1355	50	252	457	427	217	513	68	81	400	906	521	423	2389	697	145	496	295	555	1405	452	114	1830	450	118	269	1110	372	451	634	763	182	801	584	190	932	205	3363	246
hsa-miR-181a-2-3p	118	88	71	20	107	52	69	42	22	0	301	4	17	123	39	50	51	7	0	0	66	91	21	103	11	0	23	28	20	142	0	22	186	46	29	14	44	12	41	51	19	0	37	52	17	65	12	139	23
hsa-miR-181b-5p	45	83	43	9	44	11	17	13	11	0	41	6	30	34	41	0	26	0	1	37	23	1	49	204	58	0	78	6	94	0	0	15	55	44	0	0	17	66	11	75	35	0	0	53	78	57	25	292	10
hsa-miR-181c-5p	97	68	13	0	8	20	22	14	0	0	3	0	0	0	12	0	20	0	0	0	25	0	26	0	23	0	12	1	19	0	0	1	33	2	16	0	0	13	0	84	49	0	0	0	0	18	0	11	5
hsa-miR-182-5p	1313	397	880	283	1500	555	725	675	1408	289	797	596	156	3578	2234	599	424	209	489	274	204	348	111	1757	1579	977	1235	1542	95	174	2616	119	196	290	26	1720	5929	686	4190	1066	179	373	142	87	132	1204	192	944	98
hsa-miR-183-5p	1473	307	371	166	724	329	552	731	1065	353	298	584	266	1615	1243	337	244	85	414	314	169	345	112	1580	1258	198	937	1471	30	113	1834	52	179	143	57	2386	5959	526	9224	1654	545	387	218	121	210	976	154	1746	0
hsa-miR-199b-5p	388	94	41	30	38	22	42	6	59	0	38	5	43	148	72	19	54	0	0	33	18	51	4	38	16	0	73	0	0	20	0	0	25	9	0	30	0	0	0	6	123	12	0	22	0	8	3	197	0
hsa-miR-199b-3p	4859	4339	1320	450	1899	712	1419	1895	5357	290	5795	759	1288	2585	929	3933	2508	343	59	3000	3570	3059	273	4751	391	135	1407	381	301	3254	295	381	3160	976	277	324	459	465	1192	995	1475	817	525	1434	421	1056	84	4711	211
hsa-miR-203a-3p	5	0	0	0	1	0	0	0	2	0	0	0	0	0	4	5	0	0	0	0	0	0	3	26	11	0	4	0	0	0	0	0	0	4	0	0	1	0	0	0	0	0	13	0	29	0	0	0	18
hsa-miR-204-5p	9	25	5	0	5	6	0	5	0	0	1	4	2	26	13	0	19	7	0	0	0	0	0	0	0	0	0	2	0	0	0	0	21	7	0	0	0	0	0	6	0	0	0	0	0	0	0	0	0
hsa-miR-205-5p	26	25	0	0	13	35	51	8	13	0	4	0	0	55	11	7	8	0	0	0	0	0	0	31	17	0	5	6	0	0	0	0	0	7	0	0	27	0	0	0	0	0	0	16	0	0	6	9	0
hsa-miR-210-3p	23	15	30	0	18	11	3	36	31	0	16	5	3	0	31	35	51	0	20	0	0	0	0	0	56	36	8	6	0	0	0	0	0	0	0	13	9	0	14	17	5	19	0	0	13	17	0	1	0
hsa-miR-181a-3p	53	28	35	21	62	28	36	71	30	0	109	23	18	34	28	18	52	2	0	0	20	0	28	171	7	23	14	16	9	11	0	7	140	26	29	38	13	26	9	16	32	0	35	12	33	34	17	75	25
hsa-miR-215-5p	71	25	11	0	12	13	20	8	0	0	0	42	15	7	18	9	28	3	0	0	0	0	0	17	4	0	0	0	0	66	0	1	0	0	0	0	0	7	0	0	0	0	0	0	0	0	0	0	0
hsa-miR-221-3p	8212	8157	3646	764	3360	1521	2148	3902	3847	456	7088	485	2348	2633	1694	1471	2037	220	659	5824	2865	2448	375	4298	604	1023	1323	541	441	2982	1095	344	2694	830	392	293	1110	302	648	605	2004	1108	802	1987	356	2308	731	3763	359
hsa-miR-222-3p	781	1090	413	81	359	503	614	591	219	2	238	159	815	597	674	196	608	63	178	395	423	480	571	236	325	112	464	261	1459	186	214	454	323	267	862	165	447	1290	170	2608	530	430	672	619	415	772	105	830	3014
hsa-miR-223-5p	208	70	39	15	17	12	56	60	24	0	14	19	41	63	40	59	74	0	0	0	21	0	33	0	15	0	32	9	77	0	0	25	0	27	128	32	3	105	19	240	80	24	77	43	26	41	0	162	163
hsa-miR-223-3p	124921	46696	7090	3725	8689	3785	14263	17668	28958	3472	34351	4935	10147	21041	8492	23080	11486	3646	1414	17063	17038	8390	11503	22147	5977	252	8370	1780	4860	9428	1346	1917	13357	6333	5236	6242	15147	3596	13897	17135	42133	5059	5668	10941	7415	5920	507	100162	9733
hsa-miR-224-5p	9	13	0	0	1	6	0	0	4	0	0	0	0	0	3	14	5	0	0	0	0	0	0	18	0	0	0	0	0	0	0	0	0	0	0	0	0	0	0	0	0	0	0	0	0	0	5	3	0
hsa-miR-200b-3p	34	34	5	0	3	10	6	3	14	0	7	0	14	0	0	0	15	1	0	0	0	0	0	0	18	0	29	8	6	0	0	0	0	0	0	0	0	7	0	0	26	11	0	0	0	19	0	29	0
hsa-let-7g-5p	7434	7055	4227	948	5468	2661	3113	4492	5868	585	6274	1340	2536	6060	3160	3946	5083	1143	957	4191	2764	3223	329	5279	4135	544	4491	3743	920	3326	4093	590	3988	935	1386	7173	6190	2229	3627	9115	3604	2214	1043	2476	1446	4424	772	7622	1007
hsa-let-7g-3p	30	6	19	0	13	12	6	13	14	13	10	6	17	37	6	19	17	14	0	33	20	0	2	0	5	0	4	10	16	0	0	8	0	3	0	20	4	20	8	6	8	26	13	34	0	9	0	4	26
hsa-let-7i-5p	82207	60588	23824	13748	44685	27847	33464	27071	76966	10873	138142	8826	13841	51778	23109	47719	29308	17218	44503	93517	72677	74956	9534	92599	52483	29865	67895	86337	13815	37215	192062	9881	61825	33822	14640	129730	101139	18372	180402	81665	49939	28931	21228	29210	19396	89698	25357	102262	4291
hsa-let-7i-3p	14	31	5	0	20	21	16	24	27	0	18	3	18	0	9	41	30	12	0	0	55	0	0	25	0	47	0	11	0	60	77	6	32	8	0	6	2	10	7	29	12	0	0	0	0	65	0	31	0
hsa-miR-1-3p	91	163	64	35	170	47	120	147	48	14	23	18	47	70	60	93	242	16	0	85	558	75	0	0	44	0	146	37	23	60	0	37	179	13	0	25	35	4	34	90	24	24	23	126	17	123	8	250	21
hsa-miR-15b-5p	486	420	214	101	199	83	110	393	286	18	329	98	238	222	200	164	290	35	86	108	145	103	30	121	236	0	358	322	63	399	253	30	190	49	36	382	493	82	512	355	201	77	52	71	29	642	41	796	20
hsa-miR-15b-3p	678	315	29	33	65	23	103	76	166	81	73	63	64	63	54	266	70	19	0	132	76	0	152	0	95	0	72	148	56	218	0	60	15	133	43	223	595	104	625	246	286	99	74	46	83	75	24	249	75
hsa-miR-23b-5p	4	13	10	0	1	0	2	0	8	0	6	0	11	0	5	14	3	0	0	0	0	0	3	13	0	0	9	0	0	0	0	0	0	0	0	0	0	0	0	0	5	0	0	0	0	1	0	1	0
hsa-miR-23b-3p	645	706	423	53	447	344	235	306	480	103	581	214	227	580	190	272	341	62	1	150	367	195	79	343	38	0	119	64	87	294	0	17	295	135	85	88	104	64	150	174	94	132	32	270	32	119	30	319	17
hsa-miR-27b-3p	8013	9517	2621	2120	3640	3623	3767	2869	9987	1131	8413	1838	1753	5766	1992	6754	3141	857	596	4836	4500	3231	922	3029	504	110	1658	508	360	2546	507	361	3347	1290	440	859	1581	514	2409	1441	1553	1271	697	1423	809	1082	234	2480	206
hsa-miR-30b-5p	298	218	132	14	167	88	84	204	282	10	236	105	114	216	100	205	228	39	29	97	68	0	58	68	81	22	109	69	34	167	0	10	97	30	24	40	289	51	140	657	110	19	78	87	57	243	12	333	105
hsa-miR-122-5p	817	332	579	118	926	8916	1004	1223	722	168	262	1961	408	2049	3163	9790	702	262	157	1272	1956	2035	3219	1831	1015	31	226	980	2302	1044	71	199	1040	171	979	466	2290	447	1193	119	51	677	554	663	326	119	29	442	456
hsa-miR-125b-5p	335	255	199	104	244	242	116	313	395	53	440	126	269	203	225	534	181	66	65	134	156	125	59	237	127	1	94	44	92	259	0	12	114	30	28	0	48	47	145	12	71	45	30	52	54	257	9	174	0
hsa-miR-128-3p	2733	1797	831	334	1027	590	707	726	1752	123	1858	601	646	1383	789	1443	1222	227	243	1914	789	826	1558	1079	431	122	881	373	934	967	449	498	871	819	960	438	853	681	857	1558	1279	650	505	800	757	790	115	1778	1185
hsa-miR-130a-3p	430	536	556	83	288	218	183	396	1506	52	398	262	352	320	537	752	589	78	91	200	367	90	39	255	63	165	115	41	146	534	188	170	160	19	0	35	94	82	70	138	143	298	201	299	55	255	27	355	191
hsa-miR-132-3p	87	64	124	18	39	39	33	34	22	0	42	40	33	34	86	33	83	10	0	0	20	0	141	21	44	0	75	35	27	58	0	51	0	43	100	51	6	104	83	23	70	18	56	56	33	35	11	138	138
hsa-miR-133a-3p	20	13	23	0	30	0	17	15	2	0	26	0	0	0	0	27	9	0	0	0	33	43	0	0	20	0	15	0	0	0	0	6	11	7	0	8	6	0	17	12	7	0	0	0	0	22	10	21	0
hsa-miR-140-5p	1983	789	267	120	245	91	550	419	697	38	900	124	301	624	300	615	546	130	56	482	364	410	203	264	94	35	253	56	101	480	147	116	200	124	114	180	557	358	290	574	957	293	207	223	129	227	26	1796	483
hsa-miR-140-3p	338	322	116	14	122	192	165	200	179	34	104	289	238	278	203	225	203	77	231	123	171	0	135	130	126	122	127	149	242	120	83	109	81	206	152	224	172	111	320	224	580	102	36	83	356	359	27	623	367
hsa-miR-141-3p	130	129	36	33	40	25	76	73	41	0	27	16	65	61	24	78	61	5	0	0	19	0	15	0	13	0	32	5	5	53	0	9	0	20	0	13	1	18	29	13	11	0	15	0	0	9	3	114	32
hsa-miR-142-5p	20891	14535	9630	2113	9617	4629	8983	8032	10329	573	7053	3404	6959	13687	9849	10275	13523	2305	1799	2913	3694	1161	830	3494	2345	454	3177	2006	2647	5350	4849	763	3328	852	882	1325	3989	1960	2807	19545	3860	1641	1054	2770	665	8283	583	14627	1100
hsa-miR-142-3p	19537	11331	3754	1962	6686	3306	6079	5780	9347	1176	16126	1036	2782	10138	7031	6259	8884	1774	1961	4549	5439	5099	1012	5991	1736	795	4904	2699	1844	6565	8518	917	6706	1211	982	5111	10977	1767	4790	7331	1319	2116	2589	2848	1488	9405	1232	6156	1854
hsa-miR-143-3p	22357	6626	1568	640	3184	1267	4810	3277	1731	491	4167	363	3537	6499	1807	1435	2615	523	252	3251	1843	2126	4793	1225	1453	343	2757	1209	2084	5202	321	1899	1166	930	3139	1250	603	1859	4580	2751	3947	1569	1586	3015	1490	1491	377	8338	8130
hsa-miR-144-5p	241	336	160	0	572	280	202	366	380	17	122	215	449	614	309	293	511	138	1002	161	109	61	25	224	641	463	917	2266	66	310	2534	99	92	4	0	1155	1252	105	3956	367	20	233	28	24	0	5188	233	53	29
hsa-miR-144-3p	5368	3314	4893	889	9828	3042	4056	6270	4973	204	783	2204	2402	7275	6902	4225	9899	2311	3407	838	570	511	181	4053	3402	790	3785	5457	204	1517	14304	384	724	105	230	4032	18412	668	5614	9825	1216	735	469	344	96	12875	1184	3365	113
hsa-miR-145-5p	178	42	12	19	42	8	13	59	39	0	87	4	6	21	3	14	36	16	0	65	0	0	21	95	0	0	25	0	12	46	0	0	30	43	0	12	3	0	0	23	43	22	17	7	30	57	7	40	41
hsa-miR-152-3p	555	614	491	224	311	768	312	409	1082	53	418	337	420	689	734	1018	357	114	62	353	579	429	150	393	222	42	277	127	59	664	304	79	320	104	60	64	151	166	137	100	254	366	162	277	166	183	43	288	182
hsa-miR-191-5p	9500	6024	2757	631	3134	1614	1828	3390	8021	114	11399	2303	1980	4970	1862	6471	3595	767	635	2542	2940	976	1222	4549	1696	134	4246	1516	1540	7721	2179	663	4304	3426	927	2519	2888	797	3069	2318	4977	1181	1397	2200	1085	6784	393	13790	705
hsa-miR-191-3p	20	31	0	0	14	0	0	7	18	13	20	0	0	36	0	4	12	3	0	0	0	0	0	0	13	0	0	3	0	0	0	0	3	2	58	0	0	0	7	0	5	10	0	0	0	18	1	24	0
hsa-miR-9-5p	23	17	6	0	23	0	11	33	54	0	20	6	5	47	11	17	10	7	0	38	0	0	11	13	23	0	4	0	16	35	0	0	39	0	0	0	0	0	0	4	0	0	11	0	0	13	0	9	0
hsa-miR-9-3p	38	44	26	17	21	4	15	12	13	0	3	11	21	23	9	14	34	4	0	30	24	0	40	23	19	1	7	0	27	65	79	2	34	27	0	0	34	38	0	21	0	8	0	0	20	13	0	9	10
hsa-miR-125a-5p	1235	714	529	15	633	513	300	592	571	32	3286	169	666	484	1164	1223	620	57	158	747	206	565	47	2080	237	123	210	46	72	336	94	16	1131	56	1	87	45	0	100	89	43	164	148	116	65	323	349	151	1
hsa-miR-126-5p	29550	28892	20847	8340	23045	27334	18578	19580	39960	4394	36266	16634	18616	40971	18653	42860	34429	5480	3067	22178	21648	18419	1492	30584	9708	1421	9782	6425	2750	36159	4442	3382	24501	4484	2537	7146	6427	6037	11034	8588	11129	7609	4915	8761	3197	7680	1006	23175	2490
hsa-miR-126-3p	121284	81404	72236	21513	97782	99397	67492	54851	106545	9133	171709	29383	36518	110239	50461	97230	86942	18186	16602	78582	80062	64654	16240	153968	30163	4971	47764	27995	29117	93435	30444	14087	126590	42098	18115	26793	24543	31219	65848	41570	25155	30127	24739	48359	19450	50056	16269	88889	10479
hsa-miR-127-3p	116	53	0	0	0	0	0	103	127	0	47	0	31	0	0	129	1	0	0	0	0	0	0	0	0	0	0	0	0	1	0	0	0	0	0	0	5	0	0	0	2	0	0	17	0	0	0	0	0
hsa-miR-134-5p	645	374	87	104	491	461	276	492	921	209	354	86	228	332	192	971	151	24	150	342	744	523	15	125	202	430	101	30	52	464	607	75	152	52	1	35	194	320	65	5	111	409	76	304	48	92	46	468	87
hsa-miR-136-5p	64	23	0	0	51	8	6	53	11	0	1	0	0	0	60	60	11	4	0	0	0	0	0	0	0	0	0	0	0	0	0	0	0	0	0	0	0	0	0	0	0	0	0	0	0	0	0	69	0
hsa-miR-136-3p	26	27	5	0	14	3	0	28	27	11	12	3	4	0	3	69	9	5	0	0	19	0	0	10	0	0	0	0	0	144	0	0	0	0	0	0	13	0	0	0	0	21	0	15	0	0	0	58	0
hsa-miR-146a-5p	39047	29743	9867	10479	20241	14481	12002	19374	36368	5149	29994	8056	18621	27289	12155	21487	13641	5823	7465	22981	30910	30061	7546	27072	3958	2439	12004	4747	6448	35320	8042	4765	28852	10086	5270	3379	4860	8656	13485	13241	19837	12751	6624	11585	9975	12713	2120	28353	4491
hsa-miR-150-5p	7295	7926	8078	1948	9647	5831	6046	5092	2559	499	1751	5696	9330	14959	10164	3363	9491	1719	283	2045	856	827	179	53	428	0	222	90	623	3243	183	81	333	255	601	199	114	228	174	521	1016	63	182	438	866	164	32	3222	145
hsa-miR-154-5p	65	39	9	27	43	16	22	8	55	0	5	6	19	24	3	81	8	1	0	1	0	0	5	0	0	0	2	0	0	0	0	0	17	0	0	0	0	13	0	0	12	0	0	0	0	1	0	35	0
hsa-miR-184	3	1	1	0	0	0	0	0	5	0	0	0	0	0	0	0	0	0	0	0	0	0	0	8	0	0	2	12	0	0	0	0	16	0	0	0	142	0	0	0	7	0	18	0	18	0	0	13	0
hsa-miR-185-5p	5804	7302	4827	990	4880	2198	3052	4468	4806	564	3147	2998	2836	4095	3290	4701	4214	1035	2024	4047	1930	1926	524	3024	2389	1478	2349	2413	1116	1534	7505	394	2006	740	327	2792	3470	548	1672	1838	2833	1684	279	977	793	12043	1073	3027	439
hsa-miR-186-5p	2388	1456	666	153	711	348	454	1130	908	30	694	361	705	1006	768	966	1261	165	202	323	287	221	84	398	424	135	627	534	177	336	1067	98	382	154	113	571	1338	346	457	1687	1042	336	189	154	81	1879	140	1398	179
hsa-miR-190a-5p	327	420	515	70	574	432	409	415	154	94	91	50	459	605	514	122	665	51	407	212	158	0	4	131	429	54	912	1203	85	51	2772	42	241	40	0	770	877	132	681	628	30	103	34	88	0	2733	201	185	5
hsa-miR-193a-5p	711	177	60	28	42	250	56	139	43	14	20	16	101	163	109	267	83	2	0	31	22	0	311	31	67	228	159	73	214	62	130	81	21	88	318	89	68	380	76	105	156	120	157	311	119	158	122	253	611
hsa-miR-194-5p	54	31	70	0	126	35	30	109	69	0	26	37	84	66	31	44	88	20	0	0	0	70	8	17	38	0	49	68	2	0	69	0	0	5	0	51	110	9	138	82	26	11	11	0	0	212	36	28	0
hsa-miR-195-5p	27	29	19	62	22	29	15	21	46	0	22	12	26	14	24	16	23	4	0	39	0	52	1	17	11	0	3	8	9	77	0	0	17	12	0	0	12	8	18	20	0	0	0	9	0	6	0	43	0
hsa-miR-206	6	4	5	91	4	11	5	0	62	52	60	5	27	105	9	107	10	35	0	0	8	57	4	0	0	0	7	0	0	63	0	4	20	28	0	43	37	13	11	5	0	35	0	0	0	2	10	1	0
hsa-miR-320a	4686	3807	3943	924	2830	3445	3147	3598	2657	456	3086	1697	2996	3699	3685	1787	3731	726	3101	3301	2033	3083	1533	2276	2989	3477	4092	1472	4349	5986	9812	3877	4312	2333	2040	1113	3398	2571	1352	3098	1297	6713	4260	2831	1696	13652	2418	2520	2938
hsa-miR-200c-3p	128	118	45	0	54	12	31	28	81	0	173	4	13	75	38	15	28	12	0	0	0	97	16	89	66	0	46	0	7	57	0	4	0	16	0	32	24	6	7	52	15	17	0	18	0	10	4	115	23
hsa-miR-155-5p	949	1031	653	137	713	754	900	561	558	191	1821	194	441	752	850	426	779	208	70	492	579	935	220	377	203	0	329	121	342	685	193	112	788	433	1184	333	267	289	344	562	366	249	69	175	493	186	56	977	126
hsa-miR-106b-5p	134	114	73	19	84	64	61	58	53	0	23	20	61	73	66	22	99	16	166	0	45	0	10	394	310	0	53	121	14	155	162	14	90	10	0	125	1379	14	41	2445	208	0	21	109	0	363	16	309	68
hsa-miR-106b-3p	233	159	38	0	92	30	70	108	55	0	166	14	101	124	40	30	68	0	44	0	20	70	20	26	57	4	53	20	18	67	64	19	136	43	0	28	22	35	29	8	87	13	24	47	1	71	6	89	39
hsa-miR-29c-3p	1250	912	384	128	335	249	398	796	763	53	563	320	531	515	386	1020	588	109	215	554	479	579	194	598	180	130	269	120	146	735	634	181	433	124	260	183	341	139	392	181	565	478	188	425	85	270	35	1268	701
hsa-miR-200a-3p	53	27	12	40	24	9	20	31	9	0	39	5	26	52	14	73	49	0	0	0	0	0	30	0	49	0	22	21	21	0	0	7	6	6	54	0	13	5	14	12	15	17	0	29	0	9	3	29	17
hsa-miR-301a-5p	12	11	17	0	22	7	4	26	6	0	22	0	0	38	0	7	3	5	0	0	0	0	3	24	0	0	5	0	0	0	0	0	0	0	0	0	6	7	0	2	0	13	0	17	0	8	0	0	0
hsa-miR-301a-3p	448	459	247	63	308	145	208	172	335	13	388	93	62	319	127	295	233	43	74	60	162	0	10	209	117	92	47	29	30	2	1	10	145	33	8	41	61	41	88	92	70	13	0	101	15	80	12	179	0
hsa-miR-99b-5p	1487	600	580	153	577	848	444	600	440	39	3380	170	753	970	1167	1016	711	101	162	863	447	770	214	1862	366	0	537	113	249	1014	344	128	1592	449	349	241	84	222	372	388	115	343	297	256	139	657	312	248	231
hsa-miR-99b-3p	0	13	0	0	6	0	0	4	8	0	30	0	13	0	6	16	15	0	0	27	16	0	18	10	23	0	17	3	0	0	0	7	38	0	0	8	4	0	7	6	0	8	0	0	0	4	0	0	0
hsa-miR-296-5p	11	16	20	0	9	1	6	11	0	0	5	6	6	1	13	6	17	2	10	8	0	29	0	3	0	0	4	7	0	5	32	2	0	0	0	0	32	0	5	6	3	4	0	6	0	9	0	17	4
hsa-miR-130b-5p	4	14	10	0	7	0	7	19	6	0	11	0	9	0	8	0	8	0	0	0	0	0	5	35	0	0	0	0	0	0	0	0	0	0	0	0	0	6	0	0	5	0	0	0	0	0	0	13	0
hsa-miR-130b-3p	100	88	47	42	28	38	13	91	165	74	49	36	88	39	64	137	110	11	0	84	0	46	38	0	59	0	75	29	77	47	83	62	35	56	0	9	75	82	27	80	34	23	33	52	0	133	20	40	134
hsa-miR-30e-5p	4321	3272	2149	421	1630	1990	2233	2835	2416	336	1219	1940	3361	3837	3483	4085	3751	718	489	1368	844	451	805	1314	1565	329	1191	1366	1185	1911	1739	493	491	273	750	1215	1269	1207	1541	1132	2464	1426	876	719	478	2007	176	4466	4690
hsa-miR-30e-3p	663	449	213	77	279	183	265	261	300	18	762	35	103	779	139	231	200	40	1	181	148	71	107	280	35	104	170	37	91	237	70	5	374	112	50	44	68	22	131	81	181	57	70	71	28	107	8	349	114
hsa-miR-26a-2-3p	30	1	14	0	7	12	0	6	32	0	8	0	6	17	23	17	22	4	0	0	0	0	12	0	25	0	11	0	0	60	0	0	22	1	0	0	5	0	0	3	22	0	0	0	0	10	0	4	25
hsa-miR-361-5p	3067	1654	648	148	609	368	788	1014	778	117	1016	165	857	979	557	687	1313	95	54	453	249	164	1528	214	149	1	852	194	606	1339	82	603	496	576	683	352	358	860	496	347	1080	489	318	636	403	472	76	1524	1814
hsa-miR-361-3p	311	250	66	20	100	112	143	128	117	0	222	25	77	244	79	121	173	51	194	171	164	53	16	55	82	135	59	9	20	0	0	3	96	20	34	38	29	34	41	77	146	35	0	34	56	30	5	335	0
hsa-miR-362-5p	4	8	10	0	5	0	4	13	0	0	2	0	0	20	7	10	9	0	27	0	0	0	0	28	0	0	3	0	0	0	0	0	0	0	0	0	17	0	0	6	0	0	0	2	0	14	4	15	0
hsa-miR-363-3p	712	542	647	85	827	638	278	394	178	0	178	70	272	447	325	181	448	47	190	447	220	130	78	469	1419	39	708	1941	180	126	1383	90	384	92	74	784	1832	226	936	614	342	180	51	223	42	1998	449	919	31
hsa-miR-365a-3p	24	12	0	0	1	10	2	10	4	0	1	1	10	0	0	7	3	0	0	0	0	0	19	0	0	0	6	0	2	0	0	0	0	2	0	0	0	0	0	17	0	0	0	0	0	0	0	3	0
hsa-miR-365b-3p	29	15	0	0	0	12	3	8	0	0	0	0	11	0	0	7	5	0	0	0	0	0	14	0	0	0	9	0	3	0	0	0	0	4	0	0	0	0	0	29	0	0	0	0	0	0	0	7	0
hsa-miR-376c-3p	149	94	16	0	48	38	12	117	95	0	7	21	75	33	72	87	35	1	0	0	187	63	3	0	0	0	5	0	19	0	0	0	26	0	0	0	8	7	0	1	21	7	0	37	0	6	0	32	0
hsa-miR-369-3p	185	140	21	0	57	67	34	74	99	97	7	0	32	34	60	117	62	9	0	72	437	79	14	46	5	0	21	3	9	231	0	43	14	0	0	12	24	185	0	11	64	45	0	220	19	14	0	325	98
hsa-miR-370-3p	362	248	18	53	201	122	105	266	559	16	155	6	54	114	136	487	94	12	0	55	132	0	1	0	0	21	19	2	14	125	0	7	44	24	0	11	30	12	18	0	49	99	0	204	0	11	20	177	29
hsa-miR-374a-5p	1574	1236	821	106	675	389	328	965	599	37	655	210	601	675	657	561	1382	107	69	101	350	100	42	929	416	52	436	494	93	476	313	55	505	83	53	299	439	144	389	421	209	129	196	292	57	1124	61	904	8
hsa-miR-374a-3p	182	77	72	32	162	98	92	122	230	16	228	12	66	206	121	156	187	45	0	0	136	64	6	227	13	0	45	34	15	120	92	28	72	20	0	38	39	47	26	42	7	26	19	62	0	70	0	24	14
hsa-miR-375	72	116	119	0	66	9	47	48	16	7	33	39	77	163	146	51	197	6	0	0	39	0	21	0	11	0	18	0	0	255	0	6	17	9	0	9	12	32	12	0	0	0	0	49	0	2	0	31	1
hsa-miR-376a-3p	48	36	0	0	19	15	15	62	110	0	36	27	12	4	31	69	13	0	0	0	48	0	0	21	0	0	0	3	0	0	0	0	0	0	0	0	18	10	0	0	2	0	0	19	0	6	0	34	0
hsa-miR-377-3p	180	119	30	0	41	58	26	108	44	4	14	16	100	53	58	87	33	0	0	48	94	0	11	0	0	0	6	0	0	118	0	0	19	6	1	0	0	19	3	0	19	40	0	133	0	14	0	127	14
hsa-miR-378a-5p	52	12	0	0	14	1	0	30	10	0	13	0	9	46	22	23	10	3	0	0	18	0	9	0	0	0	20	9	13	1	0	0	0	14	0	16	18	8	10	20	9	8	0	0	0	9	10	27	21
hsa-miR-378a-3p	137	90	63	0	4	116	7	57	3	0	11	0	56	11	44	8	35	4	0	58	6	0	111	67	38	82	72	53	168	0	0	45	13	149	0	33	149	107	9	70	57	38	13	67	56	155	16	66	174
hsa-miR-379-5p	754	325	77	67	580	430	253	580	597	46	365	38	94	554	421	701	150	15	0	136	505	42	38	49	20	0	63	7	51	384	0	22	97	20	15	30	53	183	27	8	87	224	23	265	26	39	12	488	42
hsa-miR-381-3p	1088	673	95	188	901	580	386	699	803	148	403	52	250	620	421	859	225	22	56	286	749	147	67	107	45	1	41	22	91	810	0	89	117	60	0	0	102	146	34	4	51	229	14	243	15	25	10	678	18
hsa-miR-382-5p	3830	2149	346	658	2013	1600	954	1785	3851	1255	1925	494	663	1320	1167	5573	573	193	495	1531	3441	885	199	510	310	793	271	58	204	749	1023	132	571	124	139	98	412	550	306	21	476	1534	224	1324	162	144	109	1781	187
hsa-miR-340-5p	1993	1663	1009	346	755	889	801	532	1159	290	1777	324	516	1242	797	1562	858	223	136	560	1263	820	278	2015	220	46	380	144	277	1292	78	124	1242	154	113	137	320	270	949	693	529	197	190	484	111	308	66	2207	75
hsa-miR-328-3p	473	872	695	235	706	492	512	502	864	171	1684	252	373	1066	452	615	498	82	186	780	92	946	124	677	115	808	155	27	276	663	495	77	223	194	103	70	87	138	120	110	181	108	39	100	63	185	100	325	211
hsa-miR-342-3p	3547	2428	1088	542	1357	1027	1424	1279	641	162	898	1277	1624	2443	1317	1488	1908	395	177	793	344	413	1419	384	395	97	678	196	2715	2464	78	305	335	1110	818	322	347	1067	493	1838	1589	387	315	650	1276	318	64	4240	493
hsa-miR-337-5p	328	191	18	0	283	195	124	278	336	84	63	37	100	144	170	393	102	13	57	39	157	0	46	23	0	0	34	4	18	53	0	2	106	14	0	0	15	108	21	9	41	222	22	84	0	18	0	181	96
hsa-miR-323a-3p	59	46	5	0	29	28	36	31	55	45	27	34	44	36	31	32	24	0	0	47	44	0	0	0	14	3	0	0	4	0	41	9	14	0	0	0	12	44	0	0	13	0	0	3	0	0	0	20	0
hsa-miR-326	27	35	18	0	16	15	0	25	18	0	26	14	11	59	8	8	14	0	29	0	23	0	0	0	0	0	0	0	0	202	0	0	0	7	29	0	13	0	0	20	12	29	0	27	0	12	4	2	0
hsa-miR-151a-5p	1115	898	191	132	398	197	198	478	1215	70	1632	198	180	629	154	660	462	141	331	569	794	325	37	878	314	32	188	289	14	523	661	22	622	157	135	343	1952	90	1044	2203	382	310	233	363	222	272	39	704	81
hsa-miR-151a-3p	15542	13070	5160	4801	9297	7929	6772	6679	16090	3302	31504	4398	3346	11980	4124	10663	7187	2827	6054	20793	14879	18886	1501	13882	3583	3646	6764	3217	1770	19036	10258	1456	14913	6813	2344	5877	10174	2214	13104	4106	10220	6600	3002	5845	3544	9546	1634	14148	675
hsa-miR-148b-3p	12035	10982	7038	4487	7458	4838	6147	5795	9132	2110	9770	4545	4551	9018	4781	7954	5313	1306	1478	6113	5429	3884	2896	5701	1630	279	2150	1613	2135	5662	2243	1311	4234	1578	1549	2569	2688	1420	2591	4818	3497	2947	1505	3225	1959	2519	365	5880	2840
hsa-miR-324-5p	258	190	37	23	39	26	71	66	165	20	272	22	13	96	39	126	84	27	62	62	90	0	51	67	0	81	137	25	10	116	0	21	93	73	48	137	432	48	82	700	208	51	44	21	49	209	27	198	50
hsa-miR-324-3p	88	141	60	16	33	62	74	60	19	8	29	25	25	65	110	30	53	3	26	32	5	0	35	58	29	0	5	88	33	0	0	19	18	25	43	38	61	12	28	64	92	86	55	25	18	72	23	88	37
hsa-miR-338-3p	354	169	44	23	53	25	44	121	70	0	113	18	116	122	48	176	167	21	0	45	48	0	16	0	65	0	37	0	19	72	0	8	43	13	3	15	9	13	35	7	62	38	44	37	38	16	3	209	39
hsa-miR-339-5p	1640	1018	236	107	481	373	405	536	840	21	1226	37	145	1186	435	617	497	104	460	295	318	215	132	540	112	253	496	208	445	721	989	86	690	858	434	317	736	307	393	231	598	322	244	342	487	1952	372	1716	109
hsa-miR-339-3p	186	208	78	15	99	37	80	102	165	15	218	0	52	118	56	196	111	16	23	42	152	0	34	47	30	31	17	10	52	170	71	14	87	103	61	41	31	90	53	24	80	12	0	73	37	108	7	326	26
hsa-miR-335-5p	535	646	259	267	239	131	73	409	637	75	281	369	337	203	311	664	279	36	95	291	280	416	164	239	93	0	272	44	68	459	184	40	446	13	111	26	129	223	136	208	137	211	102	356	0	202	10	441	114
hsa-miR-335-3p	419	468	74	65	183	25	88	145	52	7	148	17	47	87	48	36	122	0	35	75	214	139	10	96	36	0	233	39	49	56	0	26	420	34	43	21	44	52	168	66	134	8	63	173	20	47	9	269	69
hsa-miR-345-5p	14	24	8	0	6	14	30	9	5	0	1	5	10	7	12	0	6	10	0	0	0	0	31	0	0	0	8	5	22	0	0	1	0	21	25	12	8	20	4	13	4	15	12	28	0	10	0	17	53
hsa-miR-196b-5p	100	68	9	17	31	7	25	17	49	0	110	0	23	16	4	19	35	3	0	47	34	56	10	21	30	0	13	48	4	0	81	0	60	21	0	55	30	0	238	13	10	0	0	15	10	30	7	97	0
hsa-miR-423-5p	60603	30700	16664	17496	11601	13692	15252	25305	22841	24761	31615	13007	16778	21664	15892	24599	14531	7461	21698	46380	23001	33724	47579	21106	12458	16003	14983	11282	32171	12266	65460	21794	16764	58006	38797	31352	53079	29335	47807	27377	24669	80746	32980	22636	67769	19790	10505	25653	41057
hsa-miR-423-3p	9535	6493	1793	697	1461	1027	1598	2033	964	304	2862	219	1067	1610	1101	833	1548	89	976	3052	2006	1362	10430	3650	2168	1340	4864	2340	8792	2734	1267	2102	2666	20691	4473	3547	5513	4399	1324	3409	5401	2235	1641	2301	3978	6295	2945	5236	7349
hsa-miR-424-5p	54	15	7	0	7	0	10	15	17	17	19	0	19	0	9	3	4	0	0	0	0	0	8	35	0	0	7	0	0	0	0	0	0	6	0	0	0	0	0	17	7	11	11	20	0	4	0	70	0
hsa-miR-424-3p	9	4	0	0	3	0	6	12	0	0	2	0	0	34	0	0	2	0	0	0	0	0	7	0	0	0	12	1	0	0	0	9	0	3	25	0	5	14	0	36	9	0	0	0	0	12	0	24	54
hsa-miR-425-5p	5538	3425	1650	373	1232	1051	1374	1452	986	223	1552	518	1511	1700	1878	1179	2027	138	803	1965	1466	1135	800	1163	1019	444	1526	1209	1858	1571	1001	503	1082	908	537	1370	2534	2236	1167	914	2896	625	809	867	319	3667	363	4617	619
hsa-miR-425-3p	144	94	36	80	46	42	56	60	123	0	187	8	13	68	18	115	62	18	0	36	47	0	21	61	24	0	50	9	16	130	0	12	38	36	0	16	26	15	6	24	129	33	1	36	23	71	10	74	32
hsa-miR-20b-5p	479	732	693	112	767	651	319	688	569	57	163	1348	331	499	716	1241	792	192	87	664	191	122	15	288	602	173	602	662	48	342	884	43	16	57	17	606	573	127	409	409	726	112	70	68	72	1604	67	797	23
hsa-miR-429	10	42	24	0	28	3	15	23	10	0	15	9	30	10	12	8	17	0	0	0	0	0	6	24	24	0	23	0	0	0	0	2	0	4	40	0	0	19	0	17	13	0	0	0	0	0	4	23	18
hsa-miR-431-5p	1156	715	102	87	700	641	380	682	523	23	379	2	158	319	428	485	183	33	24	122	917	0	61	19	44	0	39	14	55	681	0	13	64	34	0	27	78	104	26	0	52	183	27	196	0	20	12	567	0
hsa-miR-329-3p	59	18	0	0	10	32	7	51	26	0	0	13	5	11	16	18	13	0	0	0	29	0	0	0	0	0	6	3	0	0	0	4	0	4	0	0	9	6	0	0	18	27	0	28	0	4	0	35	0
hsa-miR-451a	13797	24230	17886	955	10389	6387	11170	12920	4835	606	2216	5902	13030	7087	15558	6383	12315	1046	3188	7785	1973	1126	405	11753	17482	757	8332	16521	1067	1949	6142	685	1835	413	219	9085	36513	1375	9557	24485	15306	2868	1153	1434	308	24094	3674	12564	515
hsa-miR-409-3p	1400	799	72	179	780	759	448	1135	1536	204	666	243	190	824	550	1934	352	77	179	662	1198	636	24	127	84	104	137	41	27	923	287	19	189	63	17	22	244	172	102	14	179	382	77	477	80	90	20	757	13
hsa-miR-412-5p	31	9	0	0	20	11	8	15	65	0	15	0	0	6	9	23	4	0	0	30	0	0	0	0	0	0	0	3	0	0	0	0	12	0	0	0	0	8	0	0	8	0	0	35	0	0	0	0	0
hsa-miR-376b-3p	14	12	6	0	27	3	10	22	17	0	20	0	10	0	17	54	16	0	0	0	0	0	0	0	0	0	6	0	0	0	0	0	0	0	0	0	0	0	0	5	0	0	0	0	0	0	0	6	0
hsa-miR-483-5p	100	46	120	57	201	1277	118	190	146	74	122	146	59	165	315	404	154	74	2210	654	891	1029	2223	602	461	343	227	267	1454	414	205	226	285	310	905	263	2482	1770	949	276	88	453	690	990	455	402	165	212	219
hsa-miR-484	285	221	230	13	79	53	40	119	22	35	60	33	78	194	191	63	148	19	19	46	97	48	426	123	126	1	331	130	517	154	63	248	161	844	0	81	242	388	478	261	382	162	105	148	72	421	88	341	480
hsa-miR-485-5p	10	17	7	22	13	0	3	11	9	1	2	2	0	0	3	21	1	0	0	38	41	128	5	0	0	0	0	0	0	60	78	0	0	3	0	0	0	3	0	0	0	34	0	16	0	2	0	32	0
hsa-miR-485-3p	118	215	66	12	247	169	64	215	191	0	157	60	95	63	136	264	73	5	57	72	51	0	0	52	0	93	3	0	6	169	0	0	37	6	0	0	2	14	15	0	9	0	0	78	0	0	0	29	0
hsa-miR-486-5p	55167	71516	90255	27653	62276	88203	70070	52699	26857	32495	39246	81144	51953	74016	77814	34118	63459	21329	44595	147680	44341	29861	15050	90926	136705	96651	84053	72783	52038	120323	109355	91267	36022	33754	19607	123621	94034	16951	152807	35282	68582	101980	44175	50561	22530	175756	48207	52705	24810
hsa-miR-486-3p	77	189	264	0	185	95	148	112	97	22	88	214	102	212	223	97	167	35	71	177	72	33	4	63	112	31	75	127	4	58	102	9	17	19	21	102	141	15	79	78	167	66	9	4	10	161	25	119	0
hsa-miR-491-5p	152	108	26	0	38	16	32	68	17	0	72	5	36	48	29	20	34	4	88	0	132	0	24	112	17	84	22	14	32	0	58	9	40	63	0	67	94	0	5	29	148	0	0	2	20	160	70	271	0
hsa-miR-146b-5p	1007	501	302	28	292	150	191	365	174	24	218	42	340	267	299	79	357	17	0	44	214	146	70	108	160	0	260	117	145	632	77	24	166	46	33	45	55	104	127	1220	363	32	125	112	160	213	30	2196	55
hsa-miR-493-5p	244	97	39	0	260	111	56	239	110	0	57	0	22	29	128	107	50	0	0	122	319	56	8	0	0	0	2	9	5	187	0	0	24	36	12	8	0	43	6	0	11	0	0	85	0	4	0	172	12
hsa-miR-493-3p	167	86	14	11	93	91	27	115	132	29	49	0	21	3	50	167	25	0	0	87	187	67	5	0	0	0	17	0	0	103	0	1	66	10	0	0	29	1	0	0	27	54	0	42	0	12	3	141	0
hsa-miR-432-5p	2130	999	62	209	626	854	364	980	2098	577	1074	68	250	534	536	2123	264	113	149	1123	3224	1331	107	106	59	705	108	22	49	1274	124	50	252	128	39	223	191	238	333	44	282	911	67	1123	153	49	28	1794	18
hsa-miR-495-3p	31	27	3	19	7	2	23	23	26	0	1	0	0	0	0	23	3	0	0	0	174	0	0	27	28	0	0	0	0	0	0	0	54	0	0	0	16	0	0	15	0	0	0	11	0	0	0	43	0
hsa-miR-193b-5p	12	2	16	0	17	137	10	24	6	0	1	9	1	25	23	65	5	0	0	0	14	0	21	0	0	0	9	2	0	0	0	11	27	0	13	0	6	0	10	7	0	0	0	5	0	0	0	0	30
hsa-miR-497-5p	20	10	12	0	6	18	8	10	23	0	13	0	8	20	10	16	8	2	0	0	0	66	10	2	0	0	0	0	3	0	0	0	0	7	0	0	0	0	0	0	5	0	21	0	0	5	0	12	0
hsa-miR-181d-5p	45	101	10	0	15	0	20	0	9	0	43	0	4	24	8	0	13	0	0	39	61	0	14	23	0	0	4	0	11	0	0	0	21	21	0	6	16	13	22	45	27	0	16	36	0	13	0	54	13
hsa-miR-499a-5p	36	29	69	18	16	63	62	38	23	30	44	16	71	99	28	85	27	9	0	0	0	0	44	13	0	0	40	4	93	64	0	72	0	42	41	14	11	71	7	53	24	0	0	0	29	5	0	103	110
hsa-miR-500a-5p	2	5	2	0	0	7	0	0	0	0	0	0	0	0	0	0	13	0	0	0	0	0	0	0	0	0	0	3	0	0	0	0	0	4	0	12	2	8	10	1	2	0	0	0	0	12	10	0	10
hsa-miR-501-3p	52	42	59	36	18	40	21	42	15	20	0	14	22	16	49	41	0	9	0	40	20	35	111	19	33	100	93	50	96	68	0	66	29	93	77	3	85	81	9	2	61	89	40	36	23	163	20	72	103
hsa-miR-502-3p	55	41	52	0	28	44	45	43	25	0	7	15	35	45	39	49	24	1	15	0	0	0	19	85	58	1	31	48	21	0	64	12	21	18	0	12	52	40	32	16	22	9	38	0	24	45	0	69	19
hsa-miR-505-5p	46	44	23	0	12	0	24	41	48	25	16	18	32	19	37	60	37	3	24	38	18	51	15	15	27	24	6	12	0	0	52	0	0	3	0	55	44	0	68	11	17	25	1	23	0	7	0	20	7
hsa-miR-505-3p	47	42	5	17	13	21	5	22	14	0	0	9	0	9	11	15	8	0	18	0	1	0	10	19	0	0	21	3	18	0	0	6	0	10	0	0	6	16	0	15	41	0	0	0	0	5	0	40	111
hsa-miR-532-5p	324	264	148	81	213	207	254	225	335	43	230	167	187	475	315	508	366	127	66	69	120	45	175	191	195	122	206	178	135	245	144	76	178	86	18	312	318	107	152	270	361	132	76	124	137	413	8	417	201
hsa-miR-532-3p	29	24	33	0	67	30	35	21	53	0	64	27	14	95	16	22	21	9	0	45	3	0	0	85	12	89	0	4	0	0	142	0	0	1	0	13	13	13	12	0	3	0	0	0	0	19	8	0	0
hsa-miR-539-3p	17	11	0	0	13	7	28	39	26	0	9	0	16	17	14	50	3	0	0	0	12	0	0	0	0	0	0	0	0	0	0	7	0	0	0	0	0	0	0	0	0	0	0	0	0	0	0	7	0
hsa-miR-545-3p	11	20	14	0	0	0	4	24	10	0	7	0	11	15	8	13	9	3	0	0	0	0	0	0	0	0	0	5	0	0	87	0	0	0	0	0	7	0	0	9	0	0	0	0	0	0	0	0	0
hsa-miR-487b-3p	80	73	1	10	27	16	10	41	18	0	44	7	0	51	38	36	25	0	0	0	31	0	6	0	0	0	7	0	2	49	0	0	0	4	0	0	0	0	0	0	6	0	0	11	0	0	0	91	15
hsa-miR-551a	7	6	0	0	2	0	0	10	6	0	0	0	6	0	9	0	20	0	0	0	0	0	33	0	0	0	0	0	24	0	0	18	0	14	0	0	0	6	0	17	33	0	0	0	0	0	0	37	32
hsa-miR-92b-5p	0	0	0	0	3	0	0	0	0	0	0	0	0	15	0	0	0	5	0	0	0	0	0	22	18	0	0	5	7	0	0	0	0	0	0	4	50	0	33	4	12	0	0	14	0	23	15	4	0
hsa-miR-92b-3p	7	11	0	0	14	0	6	6	8	0	10	0	3	24	0	0	8	0	0	38	0	0	5	69	31	48	25	8	7	0	1	1	20	7	0	9	15	0	20	0	9	14	0	0	0	0	9	20	0
hsa-miR-574-3p	200	239	55	18	60	48	62	52	203	0	342	87	28	58	44	70	95	8	0	122	77	0	41	13	26	0	64	16	48	85	0	19	128	131	29	15	60	0	76	59	113	77	0	38	50	115	8	211	16
hsa-miR-576-5p	365	221	113	0	72	72	139	65	42	14	94	24	56	91	75	21	109	30	36	92	129	132	322	107	111	0	101	148	126	175	49	45	147	92	0	171	176	65	172	439	328	69	86	47	17	112	11	340	89
hsa-miR-576-3p	29	14	20	18	1	0	9	0	0	0	0	0	10	10	0	0	6	6	0	0	0	0	15	0	0	0	0	3	9	0	0	40	0	12	0	15	4	12	0	0	0	0	0	0	0	9	0	18	46
hsa-miR-582-3p	648	148	42	0	39	17	96	77	12	0	20	0	76	69	29	7	28	4	31	0	0	0	84	0	33	0	6	5	29	0	0	45	0	7	50	13	11	21	53	75	73	58	26	76	32	17	7	170	65
hsa-miR-584-5p	119	113	87	40	108	77	76	72	47	50	250	8	25	127	22	102	58	9	352	190	115	242	9	497	102	133	129	81	33	44	626	14	134	58	32	54	216	63	132	72	136	27	29	68	25	266	89	234	32
hsa-miR-548a-3p	75	119	28	0	13	0	0	54	168	0	57	17	16	33	10	98	30	17	35	69	20	0	2	0	0	0	29	2	0	109	0	0	0	8	33	0	18	0	3	5	4	12	20	20	13	49	4	34	0
hsa-miR-589-5p	4	5	7	0	8	0	20	10	10	0	9	0	4	0	0	8	2	0	0	0	17	0	16	19	0	0	4	5	1	121	0	0	0	17	0	0	48	0	17	12	0	0	0	25	0	15	0	36	0
hsa-miR-590-5p	39	36	25	0	2	16	6	13	52	0	10	21	4	13	23	65	77	7	0	0	37	49	9	0	0	0	30	2	0	0	0	11	34	0	19	0	0	24	5	41	4	0	30	18	23	44	0	34	22
hsa-miR-590-3p	185	342	140	0	133	58	64	224	240	16	133	33	63	276	101	202	231	33	0	121	184	91	38	187	138	0	141	89	18	268	0	6	95	13	0	72	55	85	30	319	82	22	35	89	28	53	15	359	100
hsa-miR-598-3p	71	129	19	5	36	18	36	22	73	17	97	18	40	40	23	139	22	6	0	0	41	50	22	54	0	0	12	12	4	45	0	24	17	38	19	50	11	0	89	47	58	0	0	41	24	23	1	116	11
hsa-miR-625-5p	78	38	34	0	36	30	25	31	90	0	93	26	17	66	28	86	42	3	0	0	64	53	28	145	39	34	40	4	18	0	81	15	108	19	0	18	30	0	15	52	13	50	0	34	0	57	5	99	18
hsa-miR-625-3p	333	362	165	138	294	272	183	265	364	18	638	177	259	466	132	337	394	18	61	982	643	780	15	748	422	887	1209	168	55	489	189	93	2079	784	72	462	380	109	265	295	306	235	112	459	255	925	230	1216	165
hsa-miR-627-5p	6	17	8	0	13	11	36	19	39	0	10	3	9	0	24	16	3	6	0	0	0	0	15	18	37	0	17	7	52	0	0	37	42	10	0	0	32	3	8	40	20	53	22	44	18	20	14	4	102
hsa-miR-628-5p	251	212	87	0	168	88	74	95	127	42	215	13	26	106	44	91	85	18	33	0	152	0	19	290	56	0	83	17	68	186	0	11	120	60	0	65	65	30	99	78	78	0	59	86	46	58	9	294	0
hsa-miR-628-3p	264	111	47	57	70	92	99	102	73	32	83	29	42	92	62	127	90	12	0	359	49	39	61	74	82	0	77	25	32	296	0	51	1	25	0	23	10	8	58	25	38	60	2	1	39	35	0	126	90
hsa-miR-629-5p	977	441	327	370	509	256	564	539	808	722	573	344	381	646	578	575	199	358	521	532	716	492	1460	902	739	808	608	259	1791	333	3242	1135	727	1489	1389	538	1590	1165	810	1460	737	3524	1245	788	909	709	214	783	1627
hsa-miR-651-5p	32	30	4	0	5	9	18	15	22	0	0	0	0	0	9	3	12	0	0	41	0	0	9	18	16	0	0	10	4	26	0	7	24	0	0	10	0	0	21	9	13	11	0	0	0	0	0	17	26
hsa-miR-652-3p	424	379	119	13	108	64	76	136	134	15	249	30	82	145	68	38	96	16	231	174	108	137	12	107	190	105	189	274	29	70	237	12	107	110	68	229	931	53	325	294	165	40	50	57	43	882	74	363	50
hsa-miR-548d-3p	0	0	1	0	3	0	0	0	0	0	0	0	0	0	0	0	0	0	0	0	0	0	0	0	0	0	0	0	0	0	0	0	0	0	0	0	0	0	0	12	0	0	0	0	0	3	0	0	0
hsa-miR-411-5p	139	73	22	13	166	87	65	158	159	9	129	12	40	99	129	241	67	4	0	34	94	0	5	0	44	0	1	0	8	178	78	0	0	9	0	0	0	54	0	12	0	67	0	61	19	0	1	68	23
hsa-miR-654-3p	26	15	10	0	2	19	6	27	13	0	0	0	0	26	0	28	11	0	0	0	34	0	0	0	0	0	0	3	4	27	0	0	0	9	0	0	0	0	0	0	0	0	0	0	0	0	0	79	0
hsa-miR-660-5p	642	1065	302	227	299	625	444	400	509	77	628	417	509	1026	631	694	660	222	243	512	293	536	3082	266	138	0	285	362	948	1247	138	670	273	642	566	182	324	533	491	357	349	727	308	255	341	872	65	580	885
hsa-miR-421	64	48	31	0	35	27	24	10	47	0	46	3	21	28	7	19	27	13	0	0	24	0	7	0	0	0	6	0	3	62	0	2	0	1	0	1	8	0	13	14	35	15	0	0	0	12	0	1	0
hsa-miR-542-3p	108	36	31	0	9	14	20	38	20	0	7	0	18	37	6	2	19	0	0	0	14	0	8	20	0	0	15	0	5	0	0	0	37	3	0	8	5	25	0	0	42	0	10	0	0	4	0	54	7
hsa-miR-671-5p	8	3	2	0	6	5	10	1	0	0	0	0	0	6	4	0	11	0	0	36	1	0	9	0	23	37	26	1	23	0	0	18	0	18	36	0	0	30	4	16	7	16	25	0	0	36	16	31	30
hsa-miR-671-3p	87	36	8	0	22	14	25	29	45	0	80	18	0	78	6	5	7	7	0	147	47	89	15	52	16	126	46	8	3	46	0	7	59	23	51	23	16	6	38	12	29	10	42	14	17	42	34	22	34
hsa-miR-1224-5p	0	13	0	3	16	34	6	11	0	18	7	13	0	10	0	11	12	19	24	0	0	0	0	0	0	0	10	7	0	54	0	18	0	10	0	23	3	0	12	8	5	14	0	0	28	24	9	4	0
hsa-miR-320b	1	8	8	2	11	2	4	1	13	10	1	9	19	24	8	2	9	0	1	4	2	0	4	0	2	3	8	0	13	6	3	14	1	3	2	0	12	20	13	8	9	6	11	2	0	18	11	24	26
hsa-miR-320c	62	47	7	34	8	39	25	50	64	37	73	14	25	66	31	6	12	15	170	263	36	274	36	76	95	39	30	0	49	1	79	52	47	86	53	6	103	65	29	77	29	40	43	28	130	60	58	78	69
hsa-miR-1296-5p	82	49	20	18	15	5	25	33	29	0	68	0	0	43	4	26	31	5	0	21	13	0	11	12	0	0	14	5	7	46	0	0	68	61	0	0	10	9	14	14	34	1	11	28	21	43	38	37	0
hsa-miR-1301-3p	43	41	30	0	11	16	9	21	20	0	88	3	6	10	8	36	18	2	0	1	0	0	0	26	0	0	14	7	2	56	0	9	25	18	0	0	15	3	35	5	0	8	0	0	0	21	10	21	0
hsa-miR-454-5p	99	89	47	0	33	10	10	23	52	10	75	11	18	37	21	34	25	0	18	0	23	0	44	76	17	0	4	5	6	24	0	0	17	20	17	12	11	0	0	15	22	10	0	9	10	6	0	43	0
hsa-miR-454-3p	940	1094	556	115	973	521	544	749	529	71	715	215	409	1038	518	468	764	164	367	378	299	242	42	743	1118	225	859	1418	98	128	2324	96	349	115	77	2426	1589	180	1982	1893	463	118	57	197	162	1515	260	944	63
hsa-miR-769-5p	237	116	86	28	95	12	143	97	72	9	167	17	129	190	54	141	201	35	25	102	13	69	23	66	22	45	68	10	20	174	0	7	80	53	60	9	48	38	36	109	125	13	56	31	0	98	14	141	42
hsa-miR-766-3p	24	7	1	0	6	0	1	4	0	0	6	0	5	7	0	2	6	0	0	0	32	0	0	6	0	0	0	0	0	51	0	0	24	13	0	5	6	6	3	17	4	0	10	0	0	9	0	24	7
hsa-miR-1185-1-3p	75	28	0	0	36	21	30	68	57	0	23	6	21	0	14	111	14	3	0	0	3	0	0	0	0	0	0	0	7	0	0	0	0	0	0	0	0	5	4	0	0	24	0	0	0	0	0	15	0
hsa-miR-450b-5p	50	14	7	0	7	5	18	11	7	0	2	0	4	0	0	0	15	0	0	0	0	0	0	39	0	0	12	0	7	0	0	0	14	0	0	0	0	0	18	0	9	0	2	0	0	0	0	76	0
hsa-miR-874-3p	58	71	20	0	31	52	64	36	42	0	63	48	29	82	60	78	84	16	0	39	22	0	12	19	54	0	32	58	82	101	0	75	16	73	200	42	33	61	18	25	29	71	17	93	130	80	48	52	111
hsa-miR-889-3p	94	64	22	34	50	28	22	107	86	69	62	15	42	41	31	154	28	1	29	36	80	0	5	0	0	0	8	0	4	201	0	0	0	0	0	0	7	13	21	0	12	63	15	47	0	4	0	38	0
hsa-miR-744-5p	1521	1727	607	110	837	396	545	664	1116	64	2849	96	245	844	312	766	425	118	131	401	540	357	92	587	136	0	207	160	132	998	128	50	473	229	66	184	237	102	317	113	297	231	112	285	153	530	167	612	86
hsa-miR-885-5p	9	0	0	0	13	114	0	25	0	13	0	17	6	30	36	13	5	2	0	46	81	0	32	0	0	0	0	0	9	0	0	0	0	5	0	18	0	15	4	39	9	0	12	14	0	0	0	0	11
hsa-miR-543	13	7	5	0	13	26	3	7	7	19	2	0	0	0	9	22	7	0	0	0	12	0	4	0	0	0	7	0	0	0	0	0	0	0	0	0	0	0	0	0	4	1	0	0	0	0	0	20	0
hsa-miR-374b-5p	404	333	190	30	116	64	59	208	148	0	162	56	75	220	92	140	143	15	0	0	182	0	118	356	42	0	122	105	62	252	74	65	162	111	1	42	178	133	57	281	164	49	83	117	31	207	7	477	45
hsa-miR-374b-3p	48	16	10	17	34	16	11	22	25	0	59	0	8	42	4	34	11	7	0	27	0	0	9	0	0	0	11	11	0	0	0	12	0	7	0	11	0	5	0	10	7	0	0	0	0	3	0	10	17
hsa-miR-760	0	7	10	1	0	0	5	0	6	0	3	0	0	0	0	4	2	0	0	25	0	53	2	0	1	0	4	0	42	0	0	0	25	10	15	0	0	77	10	13	8	0	0	16	0	9	0	22	14
hsa-miR-941	1570	233	155	17	140	48	264	266	291	56	350	15	173	362	95	121	66	35	21	516	185	162	824	474	143	61	184	43	138	126	192	218	176	588	64	317	77	123	160	102	947	169	118	151	69	251	41	899	240
hsa-miR-942-5p	52	23	59	0	84	32	40	29	28	7	46	15	20	42	30	24	28	22	137	56	37	0	4	96	76	203	192	182	13	0	85	0	14	47	0	185	263	5	245	22	19	39	0	0	0	196	76	66	36
hsa-miR-1179	7	3	7	0	11	4	10	3	0	0	0	0	1	22	12	0	9	3	0	0	22	22	0	0	0	0	11	5	0	0	0	8	0	0	22	0	6	28	0	6	5	24	25	0	0	10	5	27	0
hsa-miR-1180-3p	66	74	40	0	31	33	10	31	4	9	16	6	16	15	31	37	38	3	0	129	3	0	0	44	16	49	8	54	18	3	0	8	0	12	0	123	112	0	35	24	29	21	9	0	0	72	17	18	0
hsa-miR-1226-3p	23	21	11	0	23	10	9	0	17	0	14	0	13	8	1	22	12	1	16	0	13	0	12	0	0	0	0	5	0	0	0	12	0	10	0	5	0	0	4	0	1	0	0	0	0	4	0	3	13
hsa-miR-548j-5p	274	95	133	29	123	85	56	104	90	0	233	21	49	167	51	23	80	8	45	215	184	1	52	296	38	45	116	50	44	731	231	20	349	149	70	32	85	19	61	98	66	19	60	116	0	253	36	325	20
hsa-miR-1287-5p	29	24	9	0	5	11	26	10	48	0	51	11	0	44	21	14	26	5	23	0	65	0	7	0	17	24	8	1	0	150	92	0	0	16	0	0	7	0	11	4	13	0	0	23	0	10	16	50	0
hsa-miR-1299	30	54	0	0	0	27	29	0	0	0	0	12	3	0	22	16	23	0	0	34	84	64	1	57	0	0	42	308	0	72	0	8	34	3	0	22	35	0	26	21	13	15	0	0	0	35	320	4	0
hsa-miR-1246	7	10	2	0	29	6	4	568	5	2	0	2	5	0	5	0	6	0	0	6	1	2	136	2	6	3	9	1	101	197	0	130	11	2	108	0	7	64	0	13	208	9	31	17	7	4	2	25	236
hsa-miR-1250-5p	32	14	2	16	8	5	13	9	5	0	8	15	8	0	5	7	6	5	0	40	0	0	22	0	0	33	10	1	14	0	0	4	0	52	0	22	9	16	16	27	6	10	0	0	0	25	13	7	36
hsa-miR-1262	12	2	4	0	5	0	0	0	6	0	2	0	16	0	3	0	0	0	0	0	0	0	15	0	0	0	4	0	14	0	0	11	0	11	21	0	11	5	1	17	13	0	15	0	0	0	0	0	141
hsa-miR-1270	1	0	10	0	4	0	0	0	1	0	3	22	0	0	0	10	4	0	0	42	0	0	1	0	12	0	9	21	15	0	0	0	0	0	0	20	18	0	0	13	43	0	5	0	0	13	0	13	0
hsa-miR-1277-3p	71	72	16	11	17	12	2	70	131	0	30	21	42	21	5	90	57	1	0	0	16	0	0	0	0	0	0	6	7	137	0	0	17	0	0	0	0	11	3	9	13	5	14	14	0	2	0	32	6
hsa-miR-1255b-5p	90	63	59	41	59	37	44	53	59	14	63	117	16	95	55	99	48	21	67	257	0	72	7	42	61	58	53	129	6	0	280	4	0	9	0	261	173	21	220	134	77	68	0	0	17	96	10	135	0
hsa-miR-664a-3p	69	45	22	15	8	22	12	28	7	0	44	12	12	0	0	11	17	5	0	0	69	0	16	125	0	0	18	9	12	25	0	0	26	3	27	1	56	7	26	40	9	0	19	18	23	9	0	85	0
hsa-miR-1306-5p	60	72	50	0	66	29	42	42	50	21	89	31	36	46	37	44	60	0	0	72	17	88	6	44	0	0	19	14	7	42	68	2	42	1	0	5	18	0	9	8	17	30	0	17	15	3	11	30	0
hsa-miR-1307-5p	565	707	244	83	347	558	255	535	684	73	383	144	247	813	654	736	722	186	146	168	393	0	877	22	18	57	335	108	1321	842	69	273	197	941	469	102	354	809	88	1009	331	427	181	255	368	888	184	580	979
hsa-miR-1307-3p	146	92	33	18	42	30	2	50	83	0	95	0	34	11	19	15	43	6	27	75	63	0	34	70	55	97	74	15	84	17	119	16	78	45	48	69	28	59	27	57	201	48	0	27	25	286	85	335	61
hsa-miR-1537-3p	96	26	6	0	4	0	2	48	8	0	8	0	15	7	7	4	14	0	18	0	0	0	28	30	0	0	5	1	16	0	0	9	0	5	0	6	11	38	0	58	12	0	29	0	0	10	0	31	0
hsa-miR-320d	47	28	27	0	0	48	40	23	27	0	21	15	37	0	67	17	11	2	67	2	31	149	55	2105	93	41	80	27	243	0	0	130	137	67	164	30	67	148	16	96	36	92	127	210	71	136	28	154	208
hsa-miR-1908-5p	49	24	9	0	11	0	20	17	14	18	34	0	8	23	11	29	11	5	0	57	14	58	0	19	0	0	13	32	8	0	71	0	40	21	0	0	10	13	16	16	7	35	11	17	0	12	7	12	0
hsa-miR-2110	39	37	31	0	32	22	8	21	19	22	32	8	14	31	26	13	14	0	41	0	16	0	0	14	10	4	22	61	4	1	120	0	0	4	0	53	111	6	65	4	43	11	0	0	0	171	35	70	20
hsa-miR-3127-5p	11	2	5	0	0	0	1	0	1	0	6	0	0	0	0	3	1	0	0	0	0	7	0	14	0	39	7	1	0	0	0	0	0	0	30	0	0	6	0	2	1	13	10	0	0	7	0	7	0
hsa-miR-3173-5p	30	22	10	0	9	9	4	14	2	0	6	7	0	5	16	11	9	3	0	39	0	0	6	0	19	0	0	0	17	0	0	9	16	10	0	0	0	5	19	11	10	0	10	0	0	9	0	0	13
hsa-miR-3187-3p	5	12	4	0	3	4	6	32	13	0	3	8	0	17	0	5	7	7	15	108	23	0	2	44	46	45	15	2	3	147	0	27	67	27	29	11	13	32	9	4	10	30	0	0	0	35	13	7	0
hsa-miR-2355-3p	57	56	22	0	13	0	24	2	14	17	60	0	17	32	30	23	10	0	26	21	49	0	8	9	25	0	28	2	25	0	0	2	0	0	0	8	3	16	7	15	50	0	29	0	0	13	6	112	0
hsa-miR-3613-5p	136	62	12	0	24	9	20	39	52	0	54	7	32	56	18	41	30	6	11	41	18	23	0	59	20	0	4	11	10	19	0	0	36	8	0	17	67	0	12	84	139	1	0	34	0	12	2	200	22
hsa-miR-3615	60	22	53	0	31	47	66	23	15	0	10	3	42	39	50	7	13	0	0	0	44	0	242	29	18	49	55	38	47	59	0	80	0	83	146	65	34	47	48	0	100	52	60	26	37	41	40	64	51
hsa-miR-3679-5p	5	6	2	0	1	5	0	0	24	0	18	0	0	0	4	3	3	0	0	0	11	51	12	0	0	0	0	3	38	0	0	6	0	21	16	0	57	16	0	1	16	42	6	0	30	12	5	16	8
hsa-miR-3682-3p	6	0	7	0	11	11	3	5	5	0	6	0	12	0	0	0	4	0	0	0	15	0	1	0	20	54	11	10	7	0	0	4	0	0	0	15	4	0	0	0	6	73	0	0	1	4	0	12	28
hsa-miR-3688-3p	24	5	13	0	15	48	20	10	9	0	8	28	10	35	16	6	34	3	0	0	10	0	0	34	0	0	20	5	5	0	0	7	23	6	0	17	47	0	28	38	5	0	13	0	17	17	0	22	20
hsa-miR-3150b-3p	0	0	0	0	3	0	0	0	0	0	0	0	0	0	5	0	0	0	0	0	0	0	3	0	0	0	0	0	27	0	0	6	0	4	23	0	0	9	0	5	3	0	0	0	13	1	0	7	19
hsa-miR-548ad-5p	33	37	26	0	15	30	23	13	26	0	8	16	17	36	35	30	28	1	0	20	0	0	7	19	34	8	15	29	10	19	0	3	0	0	22	30	22	36	16	29	17	9	9	0	4	42	0	21	16
hsa-miR-548ae-5p	39	35	23	1	26	20	22	19	29	0	14	18	14	37	34	25	29	3	0	23	0	0	7	21	35	11	9	27	13	15	0	3	0	2	36	30	20	31	9	24	19	5	19	0	4	46	0	20	26
hsa-miR-4446-3p	43	22	21	10	21	32	18	3	66	0	125	0	3	13	11	39	5	4	25	78	15	0	8	0	17	0	6	7	1	66	0	6	0	0	0	0	12	6	18	4	7	0	16	0	0	0	0	11	0
hsa-miR-4662a-5p	19	8	0	0	6	0	0	8	31	0	35	15	0	26	6	8	2	0	0	0	0	0	0	8	0	0	0	0	6	1	0	0	0	0	0	0	0	0	4	0	12	0	0	0	0	1	0	10	0
hsa-miR-4732-5p	683	587	421	238	249	400	429	601	458	550	504	867	574	717	793	698	478	308	223	1776	918	1022	243	424	161	461	210	276	243	494	1066	782	369	197	291	996	569	219	1542	299	280	2068	823	433	498	370	160	210	123
hsa-miR-4732-3p	178	170	238	27	174	247	246	202	196	0	166	352	104	404	251	249	215	75	97	429	52	232	21	138	212	483	65	201	57	57	286	31	102	15	0	148	428	21	428	30	163	342	100	28	0	298	145	133	34
hsa-miR-4772-3p	54	55	16	0	19	0	43	15	18	0	8	8	9	60	15	19	40	1	0	0	0	0	202	0	0	0	0	0	42	0	0	16	0	30	45	6	0	4	0	0	98	0	1	65	0	7	0	78	3
hsa-miR-5187-5p	16	4	5	0	10	6	19	11	13	12	33	0	0	0	12	9	5	0	0	0	42	0	3	33	0	0	8	7	0	44	0	6	6	9	0	9	35	0	19	3	0	0	0	0	0	26	1	31	11
hsa-miR-5189-3p	5	24	12	0	0	0	26	0	23	0	15	7	6	0	0	6	8	0	0	0	28	0	2	0	0	0	7	3	7	0	0	13	0	3	13	9	10	0	15	0	0	0	0	0	0	4	6	2	0
hsa-miR-5698	7	6	0	0	4	0	2	4	12	0	1	0	0	3	0	0	0	0	0	19	0	0	0	0	0	23	0	4	0	0	0	0	0	0	0	0	8	0	0	0	3	0	0	0	0	2	0	0	0
hsa-miR-548ay-5p	17	7	4	0	1	1	2	7	3	0	5	1	0	11	3	4	4	0	0	0	0	0	18	19	0	0	4	0	2	0	0	10	0	0	0	5	0	0	8	14	17	0	8	6	10	0	0	6	24
hsa-miR-6513-3p	0	17	5	19	13	15	2	9	6	0	4	10	1	13	7	10	4	0	0	0	0	0	4	0	0	0	0	3	6	0	0	0	0	0	20	0	3	10	4	0	6	0	0	0	0	9	3	7	0
hsa-miR-6721-5p	5	12	7	0	21	13	5	9	11	0	23	13	0	10	0	8	10	0	0	25	58	0	5	1	0	0	1	22	1	0	0	5	0	28	0	0	18	6	42	20	8	32	7	9	18	15	0	16	0
hsa-miR-6734-5p	29	8	0	0	11	0	3	12	6	0	25	3	0	31	3	22	2	4	35	0	0	0	2	0	4	0	15	5	0	120	0	4	19	0	0	23	9	0	19	7	15	0	0	0	0	10	15	9	0
hsa-miR-6793-5p	24	7	0	0	0	0	0	0	0	0	1	0	0	0	0	3	5	0	0	0	0	43	5	0	13	0	5	1	0	0	0	0	0	4	0	0	0	3	0	0	0	14	12	0	0	0	2	8	0
hsa-miR-6805-5p	17	13	10	0	4	19	10	23	11	16	12	2	2	9	21	11	18	3	58	0	0	59	17	0	0	36	10	12	0	0	34	18	16	12	0	26	79	20	63	18	4	118	16	39	35	32	6	10	16
hsa-miR-6842-3p	41	18	2	0	10	13	12	0	3	17	20	0	0	22	20	16	8	2	0	28	0	0	3	0	0	0	0	11	14	0	86	0	10	16	58	25	0	16	0	5	35	39	10	4	0	12	0	19	33
hsa-miR-6852-5p	101	38	12	7	28	38	43	37	29	0	122	3	22	56	5	44	8	0	0	0	78	68	4	53	0	103	10	4	0	0	0	4	69	19	0	0	46	9	62	11	17	0	1	12	0	42	15	69	0
hsa-miR-6868-3p	7	0	0	0	4	10	0	12	0	0	0	0	0	0	7	0	0	9	14	0	0	0	0	0	0	0	0	0	8	0	0	0	0	0	0	1	6	0	0	2	0	0	0	0	0	0	0	0	17
hsa-miR-4433b-5p	99	322	220	50	142	133	23	136	29	0	263	86	46	56	18	32	93	7	0	50	8	72	2	147	0	24	2	2	3	3	0	5	51	7	13	0	0	8	31	8	3	11	0	29	11	26	0	35	2
hsa-miR-4433b-3p	47	78	13	16	40	8	11	12	52	0	140	13	1	29	1	16	28	4	0	56	10	0	12	19	0	0	0	6	0	45	76	0	8	15	0	0	0	6	3	2	1	22	0	1	19	7	2	24	1
hsa-miR-1273h-3p	98	67	41	12	34	30	30	46	12	16	64	14	1	30	23	28	37	0	0	142	107	42	33	52	36	0	14	13	58	67	104	13	80	142	42	24	52	10	23	18	72	70	20	53	30	86	23	88	80
hsa-miR-7850-5p	13	9	0	0	0	0	4	0	0	0	0	0	0	4	9	0	0	0	0	0	0	0	14	0	0	0	11	1	13	0	0	0	0	22	0	0	0	0	0	0	4	0	3	0	0	0	0	0	37
[truncated: 73 more columns]

## Sheet: TabS3_Gao
Set	chr	pos	id	logFC	AveExpr	t	P.Value	adj.P.Val	B	stderr	DE
ARDS+COVID+ vs Normal	chr13	40727828	hsa-miR-320d	3.59319	5.14814	6.28069	5.43783e-09	5.99974e-07	10.0619	0.5751	DE
ARDS+COVID+ vs Normal	chr7	151238449	hsa-miR-671-5p	3.20443	1.05513	5.13712	1.0767e-06	4.45485e-05	5.26528	0.628792	DE
ARDS+COVID+ vs Normal	chr10	103394301	hsa-miR-1307-3p	2.63055	4.96806	5.00674	1.89491e-06	6.27215e-05	4.71965	0.525904	DE
ARDS+COVID+ vs Normal	chr2	176601024	hsa-miR-1246	2.55871	2.66057	3.2145	0.00167375	0.00879385	-1.29012	0.804347	DE
ARDS+COVID+ vs Normal	chr17	74748663	hsa-miR-3615	2.46669	4.05318	3.71717	0.000305948	0.00281302	0.186961	0.667845	DE
ARDS+COVID+ vs Normal	chr5	149732867	hsa-miR-378a-3p	2.40335	5.0685	3.66683	0.000365512	0.00321449	0.0202926	0.660897	DE
ARDS+COVID+ vs Normal	chr1	155195237	hsa-miR-92b-3p	2.32717	1.7203	3.88534	0.000166863	0.00191107	0.715575	0.602705	DE
ARDS+COVID+ vs Normal	chr1	68183576	hsa-miR-1262	2.25274	0.933138	3.6297	0.000416305	0.00353326	-0.111799	0.625995	DE
ARDS+COVID+ vs Normal	chr19	13874910	hsa-miR-181d-5p	2.11058	2.43036	3.71912	0.000303831	0.00281302	0.192474	0.568732	DE
ARDS+COVID+ vs Normal	chr11	2134181	hsa-miR-483-5p	2.05727	8.08868	3.48826	0.000677658	0.00487619	-0.681882	0.597176	DE
ARDS+COVID+ vs Normal	chr17	30117131	hsa-miR-423-3p	2.0423	11.3468	6.75347	5.2721e-10	8.72532e-08	12.4958	0.304165	DE
ARDS+COVID+ vs Normal	chr2	134127130	hsa-miR-3679-5p	2.00557	1.16982	3.42481	0.000839529	0.00578925	-0.721882	0.589323	DE
ARDS+COVID+ vs Normal	chr13	91350797	hsa-miR-18a-3p	1.98318	2.47501	3.14389	0.00209547	0.0105091	-1.48078	0.633959	DE
ARDS+COVID+ vs Normal	chr1	93846880	hsa-miR-760	1.90811	0.84443	2.93413	0.00399968	0.0178904	-2.10136	0.656457	DE
ARDS+COVID+ vs Normal	chr16	24203186	hsa-miR-1273h-3p	1.80486	4.37919	3.38987	0.000943485	0.00637334	-0.798533	0.532599	DE
ARDS+COVID+ vs Normal	chr7	151238488	hsa-miR-671-3p	1.75275	3.16968	2.73665	0.00713807	0.0284663	-2.5082	0.64331	DE
ARDS+COVID+ vs Normal	chr16	15643301	hsa-miR-484	1.74303	6.96733	3.94798	0.000132518	0.00168044	0.878659	0.442793	DE
ARDS+COVID+ vs Normal	chr1	198858925	hsa-miR-181b-5p	1.73454	4.03104	2.75684	0.00673658	0.0271928	-2.4783	0.632455	DE
ARDS+COVID+ vs Normal	chr21	16539101	hsa-miR-99a-5p	1.72753	1.71055	3.01563	0.00312309	0.0147678	-1.85718	0.575645	DE
ARDS+COVID+ vs Normal	chrX	134170244	hsa-miR-106a-5p	1.68331	1.43167	2.34148	0.0208348	0.0644517	-3.46112	0.72608	non-DE
ARDS+COVID+ vs Normal	chr17	31560016	hsa-miR-193a-5p	1.68283	5.74082	2.94645	0.00385402	0.0174751	-2.0904	0.575423	DE
ARDS+COVID+ vs Normal	chr19	2630723	hsa-miR-7850-5p	1.67035	0.254812	3.38185	0.000968994	0.00641474	-0.914759	0.496883	DE
ARDS+COVID+ vs Normal	chrX	134546644	hsa-miR-424-3p	1.60282	0.345214	3.2701	0.00139888	0.00784794	-1.21526	0.492227	DE
ARDS+COVID+ vs Normal	chr15	42199630	hsa-miR-627-5p	1.55439	1.88583	2.41165	0.017376	0.0569452	-3.2941	0.649064	non-DE
ARDS+COVID+ vs Normal	chr14	65471153	hsa-miR-625-3p	1.53435	8.02416	3.79522	0.000231439	0.0023214	0.303659	0.406199	DE
ARDS+COVID+ vs Normal	chr17	81133265	hsa-miR-1250-5p	1.5306	1.57032	2.35411	0.0201709	0.0638486	-3.4219	0.655006	non-DE
ARDS+COVID+ vs Normal	chr18	21683559	hsa-miR-320c	1.49273	4.89385	2.51786	0.0131074	0.0447274	-3.06022	0.595718	DE
ARDS+COVID+ vs Normal	chr15	88608121	hsa-miR-1179	1.45673	0.949392	2.40178	0.0178298	0.0578594	-3.36468	0.611061	non-DE
ARDS+COVID+ vs Normal	chrX	50008443	hsa-miR-500a-5p	1.42893	-0.0581093	4.04921	9.08372e-05	0.00136669	1.22198	0.350668	DE
ARDS+COVID+ vs Normal	chrX	119646763	hsa-miR-766-3p	1.41544	0.643075	2.88527	0.00462827	0.0201573	-2.26317	0.492549	DE
ARDS+COVID+ vs Normal	chr9	20716120	hsa-miR-491-5p	1.41207	4.2739	2.12605	0.0355219	0.10136	-3.84729	0.668524	non-DE
ARDS+COVID+ vs Normal	chr8	95072924	hsa-miR-3150b-3p	1.40619	0.133329	3.00217	0.00325439	0.0151719	-2.00674	0.470849	DE
ARDS+COVID+ vs Normal	chr14	100307876	hsa-miR-345-5p	1.39862	1.27379	2.22855	0.0276823	0.0825481	-3.71734	0.632521	non-DE
ARDS+COVID+ vs Normal	chr3	32506342	hsa-miR-548ay-5p	1.38132	0.334845	3.19595	0.00177615	0.00918603	-1.41742	0.431848	DE
ARDS+COVID+ vs Normal	chr1	3560710	hsa-miR-551a	1.35742	0.26611	2.67627	0.00847179	0.0318655	-2.81639	0.510386	DE
ARDS+COVID+ vs Normal	chr1	154104562	hsa-miR-5698	1.33333	0.315542	2.64371	0.00928116	0.034134	-2.89208	0.507366	DE
ARDS+COVID+ vs Normal	chr19	55388186	hsa-miR-6805-5p	1.31968	2.1858	1.87934	0.062593	0.159372	-4.30263	0.707931	non-DE
ARDS+COVID+ vs Normal	chrX	50009772	hsa-miR-501-3p	1.3056	4.47346	2.05794	0.0417337	0.116083	-3.97132	0.637666	non-DE
ARDS+COVID+ vs Normal	chr7	5495873	hsa-miR-589-5p	1.29215	0.999622	2.49594	0.0139025	0.0464822	-3.14669	0.519029	DE
ARDS+COVID+ vs Normal	chr11	122152275	hsa-miR-100-5p	1.28611	1.12432	2.0765	0.039955	0.113035	-4.01917	0.624095	non-DE
ARDS+COVID+ vs Normal	chr5	149062373	hsa-miR-584-5p	1.27305	6.40638	3.32341	0.00117538	0.00707365	-1.05568	0.380758	DE
ARDS+COVID+ vs Normal	chr19	813627	hsa-miR-3187-3p	1.27122	2.02452	1.98813	0.0490448	0.131982	-4.14808	0.644013	non-DE
ARDS+COVID+ vs Normal	chr2	96798288	hsa-miR-3127-5p	1.21268	0.0629621	2.68013	0.00838033	0.0318655	-2.84203	0.45452	DE
ARDS+COVID+ vs Normal	chr1	116671787	hsa-miR-320b	1.2017	1.55976	1.88051	0.0624314	0.159372	-4.32893	0.643413	non-DE
ARDS+COVID+ vs Normal	chr20	63919495	hsa-miR-941	1.19981	7.29247	2.87083	0.00483081	0.0205	-2.36649	0.41888	DE
ARDS+COVID+ vs Normal	chr9	40929010	hsa-miR-1299	1.19351	1.7287	1.46987	0.144179	0.289233	-4.9505	0.821212	non-DE
ARDS+COVID+ vs Normal	chr8	27433413	hsa-miR-6842-3p	1.1547	1.289	1.94038	0.0546492	0.142432	-4.23716	0.598334	non-DE
ARDS+COVID+ vs Normal	chr15	70079427	hsa-miR-629-5p	1.14865	9.15495	3.28628	0.00132714	0.00757852	-1.37168	0.350961	non-DE
ARDS+COVID+ vs Normal	chr22	46113691	hsa-let-7b-5p	1.14845	14.5079	4.59624	1.06056e-05	0.000270034	2.71559	0.252328	non-DE
ARDS+COVID+ vs Normal	chr6	32170084	hsa-miR-6721-5p	1.14252	1.76817	1.9641	0.0518004	0.137168	-4.18368	0.58423	non-DE
ARDS+COVID+ vs Normal	chr3	188688794	hsa-miR-28-5p	1.1294	2.87109	1.63757	0.104097	0.230254	-4.65507	0.694204	non-DE
ARDS+COVID+ vs Normal	chr1	155195196	hsa-miR-92b-5p	1.10464	0.707934	1.77484	0.0784273	0.188112	-4.60595	0.628099	non-DE
ARDS+COVID+ vs Normal	chr2	53849136	hsa-miR-3682-3p	1.10095	0.730692	1.85307	0.0662975	0.167515	-4.47275	0.598968	non-DE
ARDS+COVID+ vs Normal	chr7	25949960	hsa-miR-148a-5p	1.09202	2.8826	1.54523	0.12489	0.264487	-4.81468	0.712328	non-DE
ARDS+COVID+ vs Normal	chr14	104117469	hsa-miR-203a-3p	1.08817	0.337481	2.02972	0.0445686	0.121919	-4.2059	0.540044	non-DE
ARDS+COVID+ vs Normal	chrX	110055389	hsa-miR-652-3p	1.08804	6.59219	2.90224	0.00440036	0.0194203	-2.2539	0.373373	non-DE
ARDS+COVID+ vs Normal	chr7	100093777	hsa-miR-93-3p	1.08032	1.89659	1.78526	0.0767125	0.185342	-4.47772	0.608151	non-DE
ARDS+COVID+ vs Normal	chr7	100094043	hsa-miR-106b-5p	1.07226	4.59734	1.50505	0.134904	0.27735	-4.9086	0.718964	non-DE
ARDS+COVID+ vs Normal	chr1	198859108	hsa-miR-181a-5p	1.05306	9.01825	4.07025	8.39147e-05	0.00132266	1.18067	0.256266	non-DE
ARDS+COVID+ vs Normal	chr13	50049167	hsa-miR-15a-5p	1.04306	5.79845	2.07071	0.0405029	0.113614	-4.08231	0.505732	non-DE
ARDS+COVID+ vs Normal	chr19	10828978	hsa-miR-6793-5p	1.03605	0.35155	2.30503	0.0228609	0.0694217	-3.6778	0.450971	non-DE
ARDS+COVID+ vs Normal	chrX	134169382	hsa-miR-363-3p	1.00038	7.91532	2.20719	0.0291788	0.0862337	-3.98669	0.456528	non-DE
ARDS+COVID+ vs Normal	chr4	109488713	hsa-miR-576-5p	0.982025	5.69139	1.83847	0.0684339	0.170563	-4.48017	0.536749	non-DE
ARDS+COVID+ vs Normal	chrX	45747036	hsa-miR-222-3p	0.980587	8.10259	2.69459	0.00804502	0.030964	-2.91352	0.364735	non-DE
ARDS+COVID+ vs Normal	chr7	27169528	hsa-miR-196b-5p	0.943424	3.28665	1.49021	0.138759	0.283515	-4.88674	0.636236	non-DE
ARDS+COVID+ vs Normal	chr19	13874725	hsa-miR-181c-5p	0.942966	1.57349	1.43847	0.15287	0.298216	-5.00122	0.660365	non-DE
ARDS+COVID+ vs Normal	chr10	114174151	hsa-miR-2110	0.94276	2.63643	1.22673	0.222295	0.385234	-5.18757	0.775347	non-DE
ARDS+COVID+ vs Normal	chr15	88611856	hsa-miR-7-5p	0.933169	7.98065	2.5131	0.0132765	0.0448419	-3.33423	0.372151	non-DE
ARDS+COVID+ vs Normal	chr1	235853000	hsa-miR-1537-3p	0.914907	0.837192	1.54291	0.125452	0.264487	-4.93904	0.597357	non-DE
ARDS+COVID+ vs Normal	chr19	20399320	hsa-miR-1270	0.882402	0.694254	1.6785	0.0958192	0.218732	-4.79739	0.529014	non-DE
ARDS+COVID+ vs Normal	chrX	66018895	hsa-miR-223-5p	0.834401	3.3438	1.18516	0.238265	0.402159	-5.25781	0.709384	non-DE
ARDS+COVID+ vs Normal	chr17	7223343	hsa-miR-324-5p	0.827291	5.73388	1.62219	0.107354	0.235325	-4.82676	0.511704	non-DE
ARDS+COVID+ vs Normal	chr15	79209840	hsa-miR-184	0.826873	1.52307	1.43744	0.153162	0.298216	-5.10137	0.579318	non-DE
ARDS+COVID+ vs Normal	chr17	30117095	hsa-miR-423-5p	0.79525	14.4338	3.02611	0.00302426	0.0145077	-2.60144	0.265603	non-DE
ARDS+COVID+ vs Normal	chr12	62603691	hsa-let-7i-5p	0.770445	15.2098	4.37134	2.61963e-05	0.000578065	1.77579	0.176839	non-DE
ARDS+COVID+ vs Normal	chr10	63373012	hsa-miR-1296-5p	0.767761	3.0084	1.22774	0.221916	0.385234	-5.18068	0.627422	non-DE
ARDS+COVID+ vs Normal	chr1	161227195	hsa-miR-5187-5p	0.762653	1.6289	1.27716	0.203979	0.359133	-5.21651	0.600321	non-DE
ARDS+COVID+ vs Normal	chr22	46112800	hsa-let-7a-3p	0.754946	1.92355	0.996421	0.321025	0.489674	-5.4606	0.764838	non-DE
ARDS+COVID+ vs Normal	chr17	1713952	hsa-miR-22-5p	0.748692	2.39347	1.14636	0.253896	0.419967	-5.28153	0.65642	non-DE
ARDS+COVID+ vs Normal	chr22	26555274	hsa-miR-548j-5p	0.727808	6.16927	1.33327	0.184938	0.338202	-5.24064	0.549074	non-DE
ARDS+COVID+ vs Normal	chrX	8126980	hsa-miR-651-5p	0.719108	0.987613	1.22043	0.224662	0.387309	-5.3321	0.593059	non-DE
ARDS+COVID+ vs Normal	chr2	176150329	hsa-miR-10b-5p	0.708185	3.66563	1.07752	0.283384	0.446667	-5.35983	0.660863	non-DE
ARDS+COVID+ vs Normal	chr17	2049929	hsa-miR-132-3p	0.672282	4.48255	1.04244	0.299278	0.465076	-5.4339	0.648946	non-DE
ARDS+COVID+ vs Normal	chr5	137647582	hsa-miR-874-3p	0.665609	4.07627	1.03085	0.304659	0.471225	-5.44304	0.649708	non-DE
ARDS+COVID+ vs Normal	chr13	91350618	hsa-miR-17-5p	0.654944	9.31401	2.53522	0.0125069	0.0435766	-3.41852	0.256791	non-DE
ARDS+COVID+ vs Normal	chr7	1022990	hsa-miR-339-5p	0.649855	8.55184	1.90337	0.0593567	0.153493	-4.63627	0.34171	non-DE
ARDS+COVID+ vs Normal	chr14	65471116	hsa-miR-625-5p	0.646418	3.21306	1.05254	0.294641	0.46003	-5.38845	0.616394	non-DE
ARDS+COVID+ vs Normal	chr2	218402657	hsa-miR-26b-5p	0.628452	12.6114	2.25931	0.0256455	0.0771698	-4.33832	0.280411	non-DE
ARDS+COVID+ vs Normal	chr16	69933142	hsa-miR-140-3p	0.622552	6.57105	1.36157	0.175851	0.327004	-5.3218	0.459341	non-DE
ARDS+COVID+ vs Normal	chr19	51692656	hsa-miR-99b-3p	0.621462	0.908909	1.18663	0.237687	0.402159	-5.43678	0.526537	non-DE
ARDS+COVID+ vs Normal	chr1	117094655	hsa-miR-942-5p	0.611558	4.43786	0.830517	0.407875	0.583865	-5.6045	0.74296	non-DE
ARDS+COVID+ vs Normal	chr4	109488752	hsa-miR-576-3p	0.60327	0.817779	0.97132	0.333318	0.501492	-5.63682	0.626644	non-DE
ARDS+COVID+ vs Normal	chr17	67471504	hsa-miR-548d-3p	0.597078	-0.346918	2.16387	0.0324303	0.0941616	-4.00842	0.270544	non-DE
ARDS+COVID+ vs Normal	chr17	31575478	hsa-miR-365b-3p	0.593107	0.126539	1.44645	0.150624	0.298216	-5.17343	0.409833	non-DE
ARDS+COVID+ vs Normal	chr1	109598940	hsa-miR-197-3p	0.588943	7.19332	1.50961	0.133739	0.276673	-5.14863	0.390284	non-DE
ARDS+COVID+ vs Normal	chr16	88468984	hsa-miR-5189-3p	0.575959	0.591291	1.06879	0.287282	0.450666	-5.53177	0.541694	non-DE
ARDS+COVID+ vs Normal	chr18	21825712	hsa-miR-133a-3p	0.569558	1.38636	0.991956	0.32319	0.490186	-5.55254	0.57721	non-DE
ARDS+COVID+ vs Normal	chr16	14309340	hsa-miR-365a-3p	0.54222	0.124375	1.2647	0.208397	0.364971	-5.4031	0.429165	non-DE
ARDS+COVID+ vs Normal	chr17	76098019	hsa-miR-6868-3p	0.53001	-0.015495	1.11833	0.265631	0.431	-5.61473	0.476667	non-DE
ARDS+COVID+ vs Normal	chr9	83969771	hsa-miR-7-1-3p	0.518457	0.8182	1.1125	0.268119	0.432914	-5.468	0.465842	non-DE
ARDS+COVID+ vs Normal	chr8	140732623	hsa-miR-151a-5p	0.514098	8.07389	1.61066	0.109848	0.239208	-5.11903	0.318468	non-DE
ARDS+COVID+ vs Normal	chr5	149430661	hsa-miR-145-5p	0.506332	2.79018	0.819666	0.414011	0.588144	-5.57209	0.619683	non-DE
ARDS+COVID+ vs Normal	chr10	98395271	hsa-miR-1287-5p	0.504072	2.25063	0.809175	0.419995	0.591568	-5.60699	0.625675	non-DE
ARDS+COVID+ vs Normal	chr1	220200549	hsa-miR-664a-3p	0.485741	2.44523	0.771857	0.441697	0.616232	-5.64701	0.63252	non-DE
ARDS+COVID+ vs Normal	chr7	130496162	hsa-miR-335-3p	0.46858	5.5043	0.815348	0.416468	0.589106	-5.74823	0.578515	non-DE
ARDS+COVID+ vs Normal	chr3	49020199	hsa-miR-425-5p	0.466797	9.90577	2.6152	0.0100467	0.0357575	-3.25555	0.17302	non-DE
ARDS+COVID+ vs Normal	chr2	207109999	hsa-miR-2355-3p	0.461093	2.18354	0.691268	0.490715	0.668423	-5.68359	0.671112	non-DE
ARDS+COVID+ vs Normal	chr19	13836289	hsa-miR-24-3p	0.446749	11.1684	1.75896	0.0811	0.190602	-5.15673	0.254177	non-DE
ARDS+COVID+ vs Normal	chrX	151958628	hsa-miR-224-5p	0.436697	-0.252663	1.66248	0.0989923	0.222901	-4.90461	0.256312	non-DE
ARDS+COVID+ vs Normal	chr21	16539838	hsa-let-7c-5p	0.428855	8.21458	1.75842	0.0811932	0.190602	-4.85852	0.239047	non-DE
ARDS+COVID+ vs Normal	chr1	198859069	hsa-miR-181a-3p	0.428545	3.76685	0.705998	0.48154	0.661368	-5.65867	0.608716	non-DE
ARDS+COVID+ vs Normal	chr5	149428978	hsa-miR-143-3p	0.408231	10.8528	1.3697	0.173307	0.324093	-5.72381	0.299576	non-DE
ARDS+COVID+ vs Normal	chr7	129774967	hsa-miR-183-5p	0.398954	8.57062	0.640661	0.522949	0.699945	-6.22537	0.631577	non-DE
ARDS+COVID+ vs Normal	chr14	95137961	hsa-miR-3173-5p	0.383548	0.560346	0.674858	0.501047	0.676925	-5.8705	0.572305	non-DE
ARDS+COVID+ vs Normal	chr3	49020672	hsa-miR-191-5p	0.380451	10.9943	1.5968	0.112906	0.242674	-5.39023	0.237495	non-DE
ARDS+COVID+ vs Normal	chr3	52268336	hsa-let-7g-5p	0.369267	11.0843	1.96768	0.0513824	0.137158	-4.76835	0.184679	non-DE
ARDS+COVID+ vs Normal	chr17	59137787	hsa-miR-454-3p	0.355196	8.22013	0.924257	0.357184	0.530169	-5.96393	0.386084	non-DE
ARDS+COVID+ vs Normal	chr17	1713914	hsa-miR-22-3p	0.340261	11.1031	1.4531	0.148772	0.296647	-5.61834	0.233395	non-DE
ARDS+COVID+ vs Normal	chr9	35710716	hsa-miR-6852-5p	0.33418	2.7161	0.483357	0.629712	0.798201	-5.7845	0.695998	non-DE
ARDS+COVID+ vs Normal	chrX	50008968	hsa-miR-362-5p	0.323387	0.433888	0.763421	0.446691	0.618639	-5.89429	0.423929	non-DE
ARDS+COVID+ vs Normal	chr11	61815209	hsa-miR-1908-5p	0.312351	2.56454	0.440495	0.660361	0.824829	-5.81786	0.714552	non-DE
ARDS+COVID+ vs Normal	chr1	207802450	hsa-miR-29b-3p	0.295513	7.36647	1.07806	0.283144	0.446667	-5.7016	0.269242	non-DE
ARDS+COVID+ vs Normal	chr3	160404645	hsa-miR-15b-3p	0.292541	5.4725	0.480397	0.631809	0.798201	-5.98829	0.614323	non-DE
ARDS+COVID+ vs Normal	chr2	135665446	hsa-miR-128-3p	0.279316	9.30029	1.18241	0.239351	0.402159	-5.80017	0.233321	non-DE
ARDS+COVID+ vs Normal	chrX	74218587	hsa-miR-374b-5p	0.257403	5.49876	0.398499	0.690961	0.838865	-5.98761	0.65191	non-DE
ARDS+COVID+ vs Normal	chrX	134540231	hsa-miR-450b-5p	0.247977	0.512221	0.545716	0.586261	0.750765	-5.99994	0.45536	non-DE
ARDS+COVID+ vs Normal	chrX	50014649	hsa-miR-502-3p	0.236403	2.79189	0.371803	0.710687	0.852309	-5.8214	0.638452	non-DE
ARDS+COVID+ vs Normal	chr8	140732587	hsa-miR-151a-3p	0.230385	12.6474	0.909889	0.364682	0.538882	-6.4017	0.25454	non-DE
ARDS+COVID+ vs Normal	chrX	139924160	hsa-miR-505-3p	0.222611	1.06246	0.397259	0.691874	0.838865	-5.98755	0.563689	non-DE
ARDS+COVID+ vs Normal	chr3	160404607	hsa-miR-15b-5p	0.194645	6.54784	0.488861	0.625821	0.796718	-6.08201	0.397873	non-DE
ARDS+COVID+ vs Normal	chr1	1169055	hsa-miR-429	0.188135	0.818814	0.330625	0.741497	0.879369	-6.05797	0.573338	non-DE
ARDS+COVID+ vs Normal	chr5	149732829	hsa-miR-378a-5p	0.166237	1.05587	0.289977	0.772328	0.903323	-6.00403	0.576719	non-DE
ARDS+COVID+ vs Normal	chr1	156420354	hsa-miR-9-3p	0.152099	2.06225	0.219282	0.826798	0.939046	-5.8894	0.698661	non-DE
ARDS+COVID+ vs Normal	chr20	3917541	hsa-miR-103a-3p	0.150228	12.2201	0.726186	0.469121	0.646996	-6.50906	0.206122	non-DE
ARDS+COVID+ vs Normal	chr7	100093610	hsa-miR-25-5p	0.141061	3.16588	0.202268	0.840045	0.942559	-5.85726	0.701883	non-DE
ARDS+COVID+ vs Normal	chr3	10394531	hsa-miR-885-5p	0.133955	0.590722	0.215571	0.829683	0.939046	-6.02462	0.626401	non-DE
ARDS+COVID+ vs Normal	chr7	130876748	hsa-miR-29a-3p	0.124991	7.31388	0.475444	0.635324	0.79959	-6.15245	0.257313	non-DE
ARDS+COVID+ vs Normal	chr1	43364688	hsa-miR-6734-5p	0.12212	1.12917	0.194377	0.846205	0.943077	-6.01933	0.633339	non-DE
ARDS+COVID+ vs Normal	chr8	41660484	hsa-miR-486-5p	0.11905	15.1787	0.40326	0.687466	0.838865	-7.04115	0.299291	non-DE
ARDS+COVID+ vs Normal	chr3	188688834	hsa-miR-28-3p	0.116166	7.37086	0.36129	0.718509	0.85858	-6.19543	0.319019	non-DE
ARDS+COVID+ vs Normal	chr17	48579904	hsa-miR-10a-5p	0.111256	4.55471	0.185212	0.853371	0.946393	-5.91219	0.602973	non-DE
ARDS+COVID+ vs Normal	chrX	50003167	hsa-miR-532-5p	0.109337	6.97319	0.410735	0.68199	0.838865	-6.15047	0.26013	non-DE
ARDS+COVID+ vs Normal	chr1	209432166	hsa-miR-205-5p	0.108971	1.51712	0.165315	0.868971	0.946564	-6.00442	0.664888	non-DE
ARDS+COVID+ vs Normal	chr14	101055427	hsa-miR-485-5p	0.103296	1.30136	0.167377	0.867352	0.946564	-6.02407	0.62188	non-DE
ARDS+COVID+ vs Normal	chr17	28861700	hsa-miR-4732-5p	0.0970216	8.27217	0.21357	0.83124	0.939046	-6.37666	0.458463	non-DE
ARDS+COVID+ vs Normal	chr7	100094002	hsa-miR-106b-3p	0.0885484	4.44124	0.144088	0.885669	0.953391	-5.9338	0.617593	non-DE
ARDS+COVID+ vs Normal	chr11	43581408	hsa-miR-129-5p	0.0884929	0.0148186	0.194841	0.845843	0.943077	-6.15993	0.455683	non-DE
ARDS+COVID+ vs Normal	chr11	72615066	hsa-miR-139-3p	0.0849026	6.59827	0.183261	0.854898	0.946393	-6.12797	0.464581	non-DE
ARDS+COVID+ vs Normal	chrX	85903681	hsa-miR-361-5p	0.0808143	8.61051	0.254742	0.799353	0.918056	-6.37724	0.316903	non-DE
ARDS+COVID+ vs Normal	chr2	35471420	hsa-miR-548ad-5p	0.0783265	2.31021	0.138991	0.889687	0.953391	-5.89863	0.564016	non-DE
ARDS+COVID+ vs Normal	chr1	1167160	hsa-miR-200b-3p	0.0717995	0.691293	0.138564	0.890024	0.953391	-6.13703	0.521368	non-DE
ARDS+COVID+ vs Normal	chr9	95085227	hsa-miR-23b-5p	0.0551045	0.107002	0.169809	0.865443	0.946564	-6.18477	0.320971	non-DE
ARDS+COVID+ vs Normal	chr7	74191213	hsa-miR-590-5p	0.0190947	1.65119	0.0299468	0.976159	0.99702	-5.93711	0.641327	non-DE
ARDS+COVID+ vs Normal	chr13	91350756	hsa-miR-18a-5p	0.0159636	6.71167	0.0486367	0.961289	0.99702	-6.21888	0.325294	non-DE
ARDS+COVID+ vs Normal	chr1	71067681	hsa-miR-186-5p	0.0156361	8.1969	0.0619053	0.95074	0.99702	-6.37566	0.248742	non-DE
ARDS+COVID+ vs Normal	chr16	14303980	hsa-miR-193b-5p	0.0148252	0.645665	0.0252394	0.979905	0.99702	-6.03903	0.591208	non-DE
ARDS+COVID+ vs Normal	chr7	129770447	hsa-miR-182-5p	0.0127408	8.79182	0.0267715	0.978686	0.99702	-6.43688	0.481046	non-DE
ARDS+COVID+ vs Normal	chr22	21653316	hsa-miR-130b-5p	0.0033233	0.113656	0.00803301	0.993604	0.99702	-6.21318	0.414271	non-DE
ARDS+COVID+ vs Normal	chrX	66018937	hsa-miR-223-3p	0.00232679	12.8745	0.00752591	0.994008	0.99702	-6.86631	0.312535	non-DE
ARDS+COVID+ vs Normal	chr13	50049027	hsa-miR-16-5p	0	18.8337	0	1	1	-7.49565	1.92843e-15	non-DE
ARDS+COVID+ vs Normal	chr14	101033804	hsa-miR-495-3p	-0.00917065	1.20409	-0.0143206	0.988598	0.99702	-6.02278	0.645611	non-DE
ARDS+COVID+ vs Normal	chr10	103394341	hsa-miR-1307-5p	-0.00921299	7.65982	-0.0222099	0.982317	0.99702	-6.30088	0.416662	non-DE
ARDS+COVID+ vs Normal	chr16	69933103	hsa-miR-140-5p	-0.00993793	7.66868	-0.0424758	0.966189	0.99702	-6.3151	0.227744	non-DE
ARDS+COVID+ vs Normal	chr2	218280127	hsa-miR-6513-3p	-0.0100311	0.515518	-0.0196998	0.984315	0.99702	-6.13747	0.511978	non-DE
ARDS+COVID+ vs Normal	chr2	102432336	hsa-miR-4772-3p	-0.0106169	1.5459	-0.0131807	0.989505	0.99702	-5.95733	0.814523	non-DE
ARDS+COVID+ vs Normal	chr4	38868092	hsa-miR-574-3p	-0.0113072	4.691	-0.0210599	0.983232	0.99702	-5.99714	0.538271	non-DE
ARDS+COVID+ vs Normal	chr10	102436520	hsa-miR-146b-5p	-0.0179777	6.48426	-0.0488671	0.961105	0.99702	-6.20911	0.366577	non-DE
ARDS+COVID+ vs Normal	chr9	124692518	hsa-miR-181a-2-3p	-0.0203344	4.32086	-0.0319772	0.974543	0.99702	-5.96374	0.640033	non-DE
ARDS+COVID+ vs Normal	chr5	59703630	hsa-miR-582-3p	-0.0265101	3.01915	-0.032565	0.974075	0.99702	-5.8821	0.822206	non-DE
ARDS+COVID+ vs Normal	chr13	49996465	hsa-miR-3613-5p	-0.0406141	3.11091	-0.0680513	0.945857	0.99702	-5.8775	0.597911	non-DE
ARDS+COVID+ vs Normal	chr20	58817661	hsa-miR-296-5p	-0.0412578	0.627803	-0.0816217	0.935082	0.988856	-6.07336	0.507154	non-DE
ARDS+COVID+ vs Normal	chrX	50013256	hsa-miR-660-5p	-0.048334	8.04754	-0.140346	0.888619	0.953391	-6.36284	0.344628	non-DE
ARDS+COVID+ vs Normal	chr1	207801865	hsa-miR-29c-3p	-0.0546952	8.02507	-0.271073	0.786795	0.917004	-6.31104	0.193915	non-DE
ARDS+COVID+ vs Normal	chr8	134800570	hsa-miR-30b-5p	-0.0565395	5.67792	-0.1311	0.895913	0.956604	-6.09889	0.4307	non-DE
ARDS+COVID+ vs Normal	chr5	58530085	hsa-miR-548ae-5p	-0.062565	2.29555	-0.109872	0.912692	0.971386	-5.90414	0.570186	non-DE
ARDS+COVID+ vs Normal	chr11	72615102	hsa-miR-139-5p	-0.0649892	2.95038	-0.0913011	0.927404	0.98388	-5.88965	0.717086	non-DE
ARDS+COVID+ vs Normal	chrX	134546680	hsa-miR-424-5p	-0.0696248	0.563471	-0.140774	0.888281	0.953391	-6.08889	0.496245	non-DE
ARDS+COVID+ vs Normal	chr3	47849608	hsa-miR-1226-3p	-0.0776031	0.538993	-0.164829	0.869352	0.946564	-6.10272	0.471906	non-DE
ARDS+COVID+ vs Normal	chr19	13836595	hsa-miR-23a-3p	-0.0781962	10.9887	-0.251871	0.801566	0.918056	-6.61727	0.312419	non-DE
ARDS+COVID+ vs Normal	chr9	94178841	hsa-let-7d-5p	-0.090464	8.87757	-0.401304	0.688901	0.838865	-6.35728	0.221108	non-DE
ARDS+COVID+ vs Normal	chr17	58331245	hsa-miR-142-3p	-0.0909066	11.5041	-0.411587	0.681367	0.838865	-6.62603	0.220106	non-DE
ARDS+COVID+ vs Normal	chr17	7017979	hsa-miR-497-5p	-0.100815	0.409051	-0.202332	0.839995	0.942559	-6.0853	0.500164	non-DE
ARDS+COVID+ vs Normal	chr5	160485372	hsa-miR-146a-5p	-0.103577	13.2447	-0.387993	0.6987	0.84405	-6.82423	0.269286	non-DE
ARDS+COVID+ vs Normal	chr7	25949922	hsa-miR-148a-3p	-0.109412	13.5375	-0.336405	0.737146	0.87768	-6.87573	0.32935	non-DE
ARDS+COVID+ vs Normal	chr8	124821990	hsa-miR-4662a-5p	-0.123413	0.415924	-0.266141	0.790581	0.917936	-6.09134	0.464711	non-DE
ARDS+COVID+ vs Normal	chr9	94176353	hsa-let-7f-5p	-0.134657	14.8353	-0.629676	0.530088	0.704655	-6.86176	0.215429	non-DE
ARDS+COVID+ vs Normal	chr3	49020631	hsa-miR-191-3p	-0.136073	0.517168	-0.262465	0.793407	0.917936	-6.09167	0.521339	non-DE
ARDS+COVID+ vs Normal	chr14	101026834	hsa-miR-329-3p	-0.146517	1.12937	-0.24399	0.80765	0.921835	-6.01737	0.604844	non-DE
ARDS+COVID+ vs Normal	chr17	28861583	hsa-miR-144-5p	-0.150021	6.74112	-0.171507	0.86411	0.946564	-6.19271	0.888054	non-DE
ARDS+COVID+ vs Normal	chr19	13836487	hsa-miR-27a-5p	-0.167354	1.99728	-0.259206	0.795915	0.917936	-5.94523	0.6503	non-DE
ARDS+COVID+ vs Normal	chr8	11035221	hsa-miR-598-3p	-0.179779	3.27675	-0.297988	0.766221	0.899359	-5.89682	0.605879	non-DE
ARDS+COVID+ vs Normal	chr9	109046272	hsa-miR-32-5p	-0.199371	4.82721	-0.327468	0.743877	0.879369	-5.95524	0.612798	non-DE
ARDS+COVID+ vs Normal	chr12	57824620	hsa-miR-26a-2-3p	-0.202489	0.544325	-0.403564	0.687243	0.838865	-6.04933	0.504129	non-DE
ARDS+COVID+ vs Normal	chr17	7223308	hsa-miR-324-3p	-0.203783	3.73649	-0.321851	0.748118	0.881236	-5.88159	0.636582	non-DE
ARDS+COVID+ vs Normal	chr7	100093815	hsa-miR-93-5p	-0.224128	13.136	-1.37323	0.172207	0.324093	-5.95244	0.161586	non-DE
ARDS+COVID+ vs Normal	chr15	55372991	hsa-miR-628-5p	-0.235363	5.23726	-0.384001	0.701648	0.844529	-5.96204	0.617443	non-DE
ARDS+COVID+ vs Normal	chr8	134804919	hsa-miR-30d-5p	-0.243278	10.2674	-1.08508	0.280035	0.445632	-6.00319	0.222099	non-DE
ARDS+COVID+ vs Normal	chr22	21653354	hsa-miR-130b-3p	-0.244646	4.26797	-0.415935	0.678191	0.838865	-5.8648	0.590377	non-DE
ARDS+COVID+ vs Normal	chr22	20033153	hsa-miR-185-5p	-0.257791	10.411	-1.15824	0.249038	0.414229	-5.94234	0.22065	non-DE
ARDS+COVID+ vs Normal	chr7	1022955	hsa-miR-339-3p	-0.298875	4.74734	-0.543973	0.587457	0.750765	-5.83989	0.550902	non-DE
ARDS+COVID+ vs Normal	chr14	101040269	hsa-miR-654-3p	-0.301477	0.412217	-0.665206	0.507179	0.682424	-5.92121	0.453958	non-DE
ARDS+COVID+ vs Normal	chr7	74191253	hsa-miR-590-3p	-0.304179	5.24874	-0.595671	0.552502	0.725708	-5.87908	0.512007	non-DE
ARDS+COVID+ vs Normal	chr17	28861403	hsa-miR-451a	-0.304807	11.2284	-0.606529	0.545294	0.719093	-6.53005	0.510053	non-DE
ARDS+COVID+ vs Normal	chrX	45746180	hsa-miR-221-3p	-0.315025	10.0981	-0.960912	0.338504	0.50699	-6.10382	0.329574	non-DE
ARDS+COVID+ vs Normal	chr1	156420392	hsa-miR-9-5p	-0.316638	1.06848	-0.560449	0.576204	0.747345	-5.89478	0.568143	non-DE
ARDS+COVID+ vs Normal	chr4	159128814	hsa-miR-3688-3p	-0.324654	1.17532	-0.567383	0.571501	0.744751	-5.83431	0.574602	non-DE
ARDS+COVID+ vs Normal	chr7	129774739	hsa-miR-96-5p	-0.3257	4.44106	-0.452263	0.651886	0.817326	-5.91937	0.727628	non-DE
ARDS+COVID+ vs Normal	chr14	101065465	hsa-miR-412-5p	-0.32816	0.268022	-0.698865	0.485971	0.664696	-5.90815	0.471057	non-DE
ARDS+COVID+ vs Normal	chr12	62603747	hsa-let-7i-3p	-0.331699	1.22026	-0.557799	0.578007	0.747345	-5.88412	0.598595	non-DE
ARDS+COVID+ vs Normal	chr2	64340769	hsa-miR-4433b-3p	-0.346284	1.56295	-0.580142	0.562893	0.736433	-5.79135	0.599458	non-DE
ARDS+COVID+ vs Normal	chr2	25328651	hsa-miR-1301-3p	-0.348012	1.69842	-0.638376	0.52443	0.699945	-5.79921	0.546707	non-DE
ARDS+COVID+ vs Normal	chrX	134541364	hsa-miR-542-3p	-0.35596	0.950296	-0.684936	0.494688	0.671073	-5.8118	0.52114	non-DE
ARDS+COVID+ vs Normal	chr9	128244745	hsa-miR-199b-3p	-0.362286	9.66552	-1.09399	0.276121	0.441526	-5.94025	0.332711	non-DE
ARDS+COVID+ vs Normal	chrX	53556299	hsa-miR-98-5p	-0.362664	8.30887	-1.32571	0.187422	0.340861	-5.52744	0.270894	non-DE
ARDS+COVID+ vs Normal	chr17	59841311	hsa-miR-21-3p	-0.364761	3.58741	-0.544787	0.586898	0.750765	-5.76428	0.673645	non-DE
ARDS+COVID+ vs Normal	chr11	75335108	hsa-miR-326	-0.389532	1.33384	-0.62272	0.534635	0.707857	-5.84115	0.63034	non-DE
ARDS+COVID+ vs Normal	chr19	46018961	hsa-miR-769-5p	-0.393623	4.62792	-0.797557	0.426683	0.598441	-5.67733	0.492821	non-DE
ARDS+COVID+ vs Normal	chr17	59841273	hsa-miR-21-5p	-0.400038	13.4866	-1.95027	0.053446	0.140402	-5.05047	0.20555	non-DE
ARDS+COVID+ vs Normal	chrX	74287325	hsa-miR-374a-5p	-0.414951	7.71284	-1.18982	0.236436	0.402159	-5.64106	0.348544	non-DE
ARDS+COVID+ vs Normal	chr19	51692618	hsa-miR-99b-5p	-0.429552	8.42626	-1.02354	0.308088	0.473759	-5.86225	0.422531	non-DE
ARDS+COVID+ vs Normal	chr1	172144554	hsa-miR-199a-3p	-0.430904	9.67174	-1.3123	0.191891	0.343329	-5.68328	0.329805	non-DE
ARDS+COVID+ vs Normal	chr1	40754371	hsa-miR-30e-5p	-0.431759	9.722	-1.67257	0.0969845	0.219876	-5.17207	0.25701	non-DE
ARDS+COVID+ vs Normal	chr9	94178895	hsa-let-7d-3p	-0.438349	8.16544	-1.53073	0.128435	0.269063	-5.2319	0.284078	non-DE
ARDS+COVID+ vs Normal	chr13	91351072	hsa-miR-20a-5p	-0.456122	10.677	-2.83837	0.0053158	0.0222725	-2.76723	0.155568	non-DE
ARDS+COVID+ vs Normal	chr14	100109715	hsa-miR-342-3p	-0.460934	8.89433	-1.51072	0.133455	0.276673	-5.34719	0.304941	non-DE
ARDS+COVID+ vs Normal	chr17	59151187	hsa-miR-301a-5p	-0.46761	0.339147	-1.10033	0.273361	0.439235	-5.56933	0.424916	non-DE
ARDS+COVID+ vs Normal	chr7	100093571	hsa-miR-25-3p	-0.46996	13.3392	-2.19749	0.0298806	0.0875263	-4.5441	0.214519	non-DE
ARDS+COVID+ vs Normal	chr1	65058442	hsa-miR-101-3p	-0.486215	9.88808	-2.00422	0.0472698	0.128249	-4.60495	0.241025	non-DE
ARDS+COVID+ vs Normal	chr17	28861668	hsa-miR-4732-3p	-0.493203	5.69596	-0.769497	0.443091	0.616232	-5.81261	0.647204	non-DE
ARDS+COVID+ vs Normal	chr1	40754413	hsa-miR-30e-3p	-0.529224	6.34582	-1.32135	0.188865	0.341609	-5.32731	0.399724	non-DE
ARDS+COVID+ vs Normal	chr15	62823971	hsa-miR-190a-5p	-0.550163	6.86059	-0.873734	0.383986	0.555019	-5.83918	0.636903	non-DE
ARDS+COVID+ vs Normal	chr1	40757300	hsa-miR-30c-5p	-0.567175	5.82794	-1.16969	0.244415	0.408592	-5.43882	0.486064	non-DE
ARDS+COVID+ vs Normal	chrX	134169850	hsa-miR-20b-5p	-0.569332	7.38593	-1.35377	0.178321	0.329744	-5.40995	0.422533	non-DE
ARDS+COVID+ vs Normal	chr3	49020159	hsa-miR-425-3p	-0.570817	3.66222	-0.925851	0.356358	0.530169	-5.51722	0.619134	non-DE
ARDS+COVID+ vs Normal	chr13	91351361	hsa-miR-92a-3p	-0.572167	14.9243	-3.32772	0.00115886	0.00707365	-1.78119	0.172241	non-DE
ARDS+COVID+ vs Normal	chr1	1167916	hsa-miR-200a-3p	-0.584029	2.07591	-0.902518	0.368567	0.542203	-5.54102	0.650827	non-DE
ARDS+COVID+ vs Normal	chr14	101032033	hsa-miR-543	-0.585111	0.288585	-1.33861	0.183195	0.336876	-5.32197	0.438029	non-DE
ARDS+COVID+ vs Normal	chr21	25573983	hsa-miR-155-5p	-0.600407	8.12347	-1.70452	0.090838	0.21097	-4.959	0.352662	non-DE
ARDS+COVID+ vs Normal	chr9	70810031	hsa-miR-204-5p	-0.602886	0.2042	-1.29418	0.198057	0.352456	-5.3664	0.467612	non-DE
ARDS+COVID+ vs Normal	chr3	113594918	hsa-miR-4446-3p	-0.616155	1.93362	-0.876587	0.38244	0.555019	-5.59344	0.708945	non-DE
ARDS+COVID+ vs Normal	chr1	9151735	hsa-miR-34a-5p	-0.61671	2.48775	-0.897819	0.371057	0.543451	-5.52365	0.691479	non-DE
ARDS+COVID+ vs Normal	chrX	74287126	hsa-miR-545-3p	-0.619212	0.125645	-1.4819	0.140956	0.286236	-5.12079	0.417884	non-DE
ARDS+COVID+ vs Normal	chr20	34990408	hsa-miR-499a-5p	-0.620027	2.69678	-0.828103	0.409235	0.583865	-5.59062	0.755427	non-DE
ARDS+COVID+ vs Normal	chr12	6963742	hsa-miR-200c-3p	-0.620977	3.2427	-0.989627	0.324322	0.490186	-5.42479	0.629667	non-DE
ARDS+COVID+ vs Normal	chr17	19344513	hsa-miR-1180-3p	-0.626213	2.53448	-0.882281	0.379367	0.553173	-5.54157	0.715168	non-DE
ARDS+COVID+ vs Normal	chrX	139924196	hsa-miR-505-5p	-0.626472	2.40159	-1.02126	0.30916	0.473759	-5.41465	0.615561	non-DE
ARDS+COVID+ vs Normal	chr9	136670653	hsa-miR-126-3p	-0.636523	15.2055	-3.23625	0.00156074	0.00846895	-2.08517	0.198004	non-DE
ARDS+COVID+ vs Normal	chr14	101065641	hsa-miR-369-3p	-0.650674	4.7633	-0.856456	0.393431	0.566198	-5.62773	0.767708	non-DE
ARDS+COVID+ vs Normal	chr17	59137828	hsa-miR-454-5p	-0.701503	2.61254	-1.14363	0.255025	0.419967	-5.28716	0.615412	non-DE
ARDS+COVID+ vs Normal	chr11	568112	hsa-miR-210-3p	-0.709195	0.816098	-1.13309	0.259405	0.425065	-5.4408	0.631075	non-DE
ARDS+COVID+ vs Normal	chr3	52268280	hsa-let-7g-3p	-0.738819	0.963671	-1.37092	0.172924	0.324093	-5.1325	0.540739	non-DE
ARDS+COVID+ vs Normal	chr17	28861548	hsa-miR-144-3p	-0.745842	9.91224	-1.42022	0.158105	0.304755	-5.57503	0.532463	non-DE
ARDS+COVID+ vs Normal	chr18	21829015	hsa-miR-1-3p	-0.756743	5.55752	-1.31407	0.191297	0.343329	-5.24157	0.579648	non-DE
ARDS+COVID+ vs Normal	chr14	101047369	hsa-miR-539-3p	-0.758127	0.624255	-1.44289	0.151624	0.298216	-5.10935	0.528142	non-DE
ARDS+COVID+ vs Normal	chr6	18571844	hsa-miR-548a-3p	-0.759544	1.85921	-1.12829	0.261418	0.426253	-5.35095	0.678184	non-DE
ARDS+COVID+ vs Normal	chrX	85903641	hsa-miR-361-3p	-0.767797	5.02027	-1.41617	0.159283	0.304755	-5.06116	0.543835	non-DE
ARDS+COVID+ vs Normal	chr17	48037174	hsa-miR-152-3p	-0.768461	7.60691	-3.32814	0.00115729	0.00707365	-1.14625	0.224309	non-DE
ARDS+COVID+ vs Normal	chr19	51692793	hsa-let-7e-5p	-0.769642	9.52001	-1.82526	0.0704172	0.173941	-4.8705	0.425693	non-DE
ARDS+COVID+ vs Normal	chr17	12081909	hsa-miR-744-5p	-0.77018	7.81177	-2.876	0.00475731	0.0204503	-2.4219	0.263805	non-DE
ARDS+COVID+ vs Normal	chr5	180015361	hsa-miR-340-5p	-0.773542	8.59601	-2.45963	0.0153146	0.0506915	-3.52124	0.314167	non-DE
ARDS+COVID+ vs Normal	chr2	218402692	hsa-miR-26b-3p	-0.791534	0.40885	-1.80331	0.073817	0.179658	-4.63077	0.43991	non-DE
ARDS+COVID+ vs Normal	chr6	71403554	hsa-miR-30a-3p	-0.799799	1.70429	-1.28965	0.199621	0.35334	-5.18209	0.623716	non-DE
ARDS+COVID+ vs Normal	chr13	91350655	hsa-miR-17-3p	-0.803128	1.70251	-1.4177	0.158838	0.304755	-5.02134	0.568207	non-DE
ARDS+COVID+ vs Normal	chr12	54337278	hsa-miR-148b-3p	-0.804154	11.3055	-4.76847	5.20583e-06	0.000156648	3.64488	0.164972	non-DE
ARDS+COVID+ vs Normal	chr13	91351245	hsa-miR-19b-3p	-0.820339	8.63985	-3.80374	0.000224445	0.0023214	0.274658	0.210663	non-DE
ARDS+COVID+ vs Normal	chr13	91350939	hsa-miR-19a-3p	-0.822927	7.2057	-3.25327	0.00147728	0.00814968	-1.34245	0.246974	non-DE
ARDS+COVID+ vs Normal	chr16	67202327	hsa-miR-328-3p	-0.835753	7.5103	-2.37464	0.0191313	0.0614803	-3.59808	0.351121	non-DE
ARDS+COVID+ vs Normal	chr7	130496126	hsa-miR-335-5p	-0.837489	6.58062	-1.63639	0.104345	0.230254	-4.89311	0.515127	non-DE
ARDS+COVID+ vs Normal	chr11	122146568	hsa-let-7a-5p	-0.838544	14.9334	-4.60445	1.02555e-05	0.000270034	2.68765	0.182819	non-DE
ARDS+COVID+ vs Normal	chr11	64891203	hsa-miR-192-5p	-0.853266	8.77061	-2.64585	0.00922607	0.034134	-3.10368	0.322858	non-DE
ARDS+COVID+ vs Normal	chr14	100884496	hsa-miR-432-5p	-0.875363	8.57887	-1.63754	0.104104	0.230254	-5.08227	0.540835	non-DE
ARDS+COVID+ vs Normal	chr14	101054694	hsa-miR-134-5p	-0.876878	7.29264	-1.60683	0.110686	0.239458	-4.9716	0.550579	non-DE
ARDS+COVID+ vs Normal	chr12	57824658	hsa-miR-26a-5p	-0.889088	13.2522	-3.59756	0.000465594	0.00370835	-0.763496	0.248851	non-DE
ARDS+COVID+ vs Normal	chr1	172144592	hsa-miR-199a-5p	-0.899912	5.45035	-1.70289	0.0911442	0.21097	-4.68942	0.530582	non-DE
ARDS+COVID+ vs Normal	chrX	74218557	hsa-miR-374b-3p	-0.913454	0.953006	-1.8378	0.0685342	0.170563	-4.47137	0.498117	non-DE
ARDS+COVID+ vs Normal	chr1	220118206	hsa-miR-194-5p	-0.925101	2.99151	-1.19836	0.233109	0.399787	-5.24018	0.779302	non-DE
ARDS+COVID+ vs Normal	chr18	58451088	hsa-miR-122-5p	-0.932782	8.23968	-1.58757	0.114981	0.245539	-5.16654	0.595271	non-DE
ARDS+COVID+ vs Normal	chr3	184241405	hsa-miR-1224-5p	-1.00937	0.943742	-1.47271	0.143414	0.289233	-5.0139	0.692139	non-DE
ARDS+COVID+ vs Normal	chr17	58331283	hsa-miR-142-5p	-1.01285	11.0587	-5.19115	8.49701e-07	4.01787e-05	5.38577	0.192691	non-DE
ARDS+COVID+ vs Normal	chr17	7017667	hsa-miR-195-5p	-1.0404	2.21757	-1.68792	0.0939911	0.216049	-4.60255	0.619052	non-DE
ARDS+COVID+ vs Normal	chr14	100884750	hsa-miR-136-3p	-1.07887	0.838346	-1.81455	0.0720598	0.17668	-4.53248	0.599325	non-DE
ARDS+COVID+ vs Normal	chr9	95085505	hsa-miR-27b-3p	-1.0869	10.2564	-3.96125	0.000126165	0.00167042	0.703368	0.274527	non-DE
ARDS+COVID+ vs Normal	chr1	167998665	hsa-miR-1255b-5p	-1.13857	4.09159	-1.40486	0.162614	0.309341	-5.0201	0.819367	non-DE
ARDS+COVID+ vs Normal	chr11	57641252	hsa-miR-130a-3p	-1.1474	6.62205	-2.75788	0.00671644	0.0271928	-2.6356	0.416491	non-DE
ARDS+COVID+ vs Normal	chr14	101040497	hsa-miR-376b-3p	-1.15698	0.0235615	-3.96169	0.00012596	0.00167042	0.922725	0.286785	non-DE
ARDS+COVID+ vs Normal	chr9	95085265	hsa-miR-23b-3p	-1.1776	6.59431	-3.22703	0.00160777	0.00858343	-1.37329	0.36325	DE
ARDS+COVID+ vs Normal	chr8	41660443	hsa-miR-486-3p	-1.19879	4.63943	-2.04947	0.0425674	0.117415	-4.03705	0.587803	non-DE
ARDS+COVID+ vs Normal	chr19	13836447	hsa-miR-27a-3p	-1.22312	9.06391	-3.56101	0.000528331	0.00406692	-0.536515	0.344803	DE
ARDS+COVID+ vs Normal	chr9	136670616	hsa-miR-126-5p	-1.26903	13.0704	-5.73283	7.34159e-08	4.86013e-06	7.62163	0.221994	DE
ARDS+COVID+ vs Normal	chr14	100884716	hsa-miR-136-5p	-1.27133	0.288798	-2.71968	0.00749212	0.0295225	-2.6779	0.468536	DE
ARDS+COVID+ vs Normal	chr17	81125887	hsa-miR-338-3p	-1.30148	3.93101	-2.31509	0.0222852	0.0683001	-3.47696	0.563235	non-DE
ARDS+COVID+ vs Normal	chr1	220117916	hsa-miR-215-5p	-1.34945	0.250398	-2.76983	0.00648912	0.0268488	-2.54207	0.488675	DE
ARDS+COVID+ vs Normal	chr6	71403595	hsa-miR-30a-5p	-1.39364	5.5626	-3.04816	0.00282566	0.0137543	-1.82257	0.457702	DE
ARDS+COVID+ vs Normal	chr15	55372954	hsa-miR-628-3p	-1.39502	4.6414	-3.11841	0.00227047	0.0112168	-1.5814	0.445373	DE
ARDS+COVID+ vs Normal	chr14	101054316	hsa-miR-382-5p	-1.39769	9.21733	-3.33774	0.00112129	0.00707365	-1.21086	0.422314	DE
ARDS+COVID+ vs Normal	chr6	52144401	hsa-miR-206	-1.4111	2.47369	-1.76416	0.0802167	0.190602	-4.48992	0.808358	non-DE
ARDS+COVID+ vs Normal	chr14	101040118	hsa-miR-376a-3p	-1.48168	1.10808	-2.55955	0.0117065	0.0412217	-2.98608	0.581887	DE
ARDS+COVID+ vs Normal	chr14	100883035	hsa-miR-127-3p	-1.49989	2.00847	-2.14264	0.0341357	0.0982514	-3.86081	0.706546	non-DE
ARDS+COVID+ vs Normal	chr19	51693268	hsa-miR-125a-5p	-1.5527	7.15435	-2.97349	0.00355143	0.0163267	-2.0969	0.526602	DE
ARDS+COVID+ vs Normal	chrX	74218392	hsa-miR-421	-1.56987	1.89764	-2.6226	0.00984263	0.0354121	-2.80467	0.60112	DE
ARDS+COVID+ vs Normal	chr14	101046505	hsa-miR-487b-3p	-1.60629	1.45451	-2.6347	0.00951738	0.0346182	-2.79785	0.613283	DE
ARDS+COVID+ vs Normal	chr17	59151149	hsa-miR-301a-3p	-1.6292	5.3318	-3.45029	0.000770579	0.00542684	-0.640287	0.47149	DE
ARDS+COVID+ vs Normal	chr14	101065346	hsa-miR-409-3p	-1.76224	7.71542	-3.51555	0.000617509	0.00454212	-0.558627	0.505595	DE
ARDS+COVID+ vs Normal	chr14	100869116	hsa-miR-493-3p	-1.77171	3.18829	-2.35251	0.0202541	0.0638486	-3.37319	0.759665	non-DE
ARDS+COVID+ vs Normal	chr14	101062094	hsa-miR-377-3p	-1.80399	2.43844	-2.53106	0.0126482	0.0436101	-2.99801	0.718431	DE
ARDS+COVID+ vs Normal	chr11	122099809	hsa-miR-125b-5p	-1.81857	6.09393	-4.33791	2.98904e-05	0.000618358	2.25155	0.418504	DE
ARDS+COVID+ vs Normal	chr14	100869075	hsa-miR-493-5p	-1.8224	3.28247	-2.34706	0.0205389	0.0641357	-3.38617	0.783746	non-DE
ARDS+COVID+ vs Normal	chr14	101059769	hsa-miR-154-5p	-1.82243	0.853523	-3.59451	0.000470546	0.00370835	-0.224097	0.508831	DE
ARDS+COVID+ vs Normal	chrX	118386440	hsa-miR-1277-3p	-1.8795	1.40789	-3.31224	0.00121924	0.0072066	-1.0468	0.570413	DE
ARDS+COVID+ vs Normal	chr22	20086072	hsa-miR-1306-5p	-2.07361	2.46908	-3.2861	0.00132796	0.00757852	-1.08948	0.634282	DE
ARDS+COVID+ vs Normal	chrX	50003204	hsa-miR-532-3p	-2.07991	1.45746	-3.5235	0.000600956	0.00452083	-0.418519	0.593695	DE
ARDS+COVID+ vs Normal	chr14	101022071	hsa-miR-379-5p	-2.12803	6.46992	-3.74768	0.000274449	0.00267184	0.247422	0.572164	DE
ARDS+COVID+ vs Normal	chr14	101039732	hsa-miR-376c-3p	-2.15508	2.12524	-3.16801	0.00194143	0.00988635	-1.42012	0.685322	DE
ARDS+COVID+ vs Normal	chr9	128244783	hsa-miR-199b-5p	-2.24196	1.844	-3.59849	0.000464093	0.00370835	-0.185275	0.627063	DE
ARDS+COVID+ vs Normal	chr10	89592756	hsa-miR-107	-2.24413	2.80447	-3.87513	0.000173209	0.00191107	0.684513	0.580259	DE
ARDS+COVID+ vs Normal	chrX	74287295	hsa-miR-374a-3p	-2.29944	4.55423	-4.00855	0.000105799	0.00152258	1.12206	0.575754	DE
ARDS+COVID+ vs Normal	chr3	37969452	hsa-miR-26a-1-3p	-2.36381	3.14129	-3.82377	0.000208776	0.00222919	0.520531	0.620559	DE
ARDS+COVID+ vs Normal	chr14	101025782	hsa-miR-323a-3p	-2.43378	1.93518	-3.6641	0.000369035	0.00321449	0.0201531	0.669125	DE
ARDS+COVID+ vs Normal	chr14	100874515	hsa-miR-337-5p	-2.44354	4.20804	-3.37085	0.00100505	0.006523	-0.850722	0.7313	DE
ARDS+COVID+ vs Normal	chr12	6964155	hsa-miR-141-3p	-2.57732	1.9835	-4.1304	6.67934e-05	0.00116361	1.52931	0.627646	DE
ARDS+COVID+ vs Normal	chr2	64340809	hsa-miR-4433b-5p	-2.60154	2.88843	-4.17021	5.73599e-05	0.00111683	1.66244	0.627245	DE
ARDS+COVID+ vs Normal	chr14	101043029	hsa-miR-1185-1-3p	-2.61605	0.551174	-6.0937	1.33941e-08	1.10836e-06	9.31647	0.428461	DE
ARDS+COVID+ vs Normal	chr14	100881026	hsa-miR-431-5p	-2.62945	5.95894	-3.93883	0.000137075	0.00168044	0.885979	0.673999	DE
ARDS+COVID+ vs Normal	chr14	100911186	hsa-miR-370-3p	-2.6699	4.22666	-3.88379	0.000167815	0.00191107	0.713801	0.692826	DE
ARDS+COVID+ vs Normal	chr14	101045968	hsa-miR-381-3p	-2.70398	6.50202	-4.40763	2.26849e-05	0.000536336	2.49954	0.619669	DE
ARDS+COVID+ vs Normal	chr14	101023340	hsa-miR-411-5p	-2.9144	3.37832	-4.07115	8.36304e-05	0.00132266	1.32592	0.721829	DE
ARDS+COVID+ vs Normal	chr14	101047949	hsa-miR-889-3p	-3.1352	2.58802	-5.01498	1.82888e-06	6.27215e-05	4.73146	0.628578	DE
ARDS+COVID+ vs Normal	chr19	49500832	hsa-miR-150-5p	-3.3485	8.52878	-7.62819	5.90894e-12	1.95586e-09	16.801	0.443063	DE
ARDS+COVID+ vs Normal	chr14	101055464	hsa-miR-485-3p	-3.91411	2.60851	-5.31553	4.90079e-07	2.7036e-05	5.92533	0.743488	DE
ARDS-COVID+ vs Normal	chr15	79209840	hsa-miR-184	3.41318	1.52307	6.65307	8.70699e-10	7.20504e-08	11.8974	0.579318	DE
ARDS-COVID+ vs Normal	chr5	149732867	hsa-miR-378a-3p	3.21507	5.0685	5.67946	9.39917e-08	3.88891e-06	7.5338	0.660897	DE
ARDS-COVID+ vs Normal	chr13	40727828	hsa-miR-320d	3.17849	5.14814	6.3596	3.70305e-09	2.04285e-07	10.5177	0.5751	DE
ARDS-COVID+ vs Normal	chr2	176601024	hsa-miR-1246	2.18183	2.66057	3.19316	0.00179207	0.00955842	-1.3892	0.804347	DE
ARDS-COVID+ vs Normal	chr19	13874910	hsa-miR-181d-5p	2.13083	2.43036	4.34702	2.88375e-05	0.000415009	2.2871	0.568732	DE
ARDS-COVID+ vs Normal	chr1	198858925	hsa-miR-181b-5p	2.10432	4.03104	3.89144	0.000163179	0.00175653	0.731781	0.632455	DE
ARDS-COVID+ vs Normal	chrX	134170244	hsa-miR-106a-5p	2.00759	1.43167	3.18843	0.00181928	0.00955842	-1.42537	0.72608	DE
ARDS-COVID+ vs Normal	chr11	2134181	hsa-miR-483-5p	1.98825	8.08868	3.86835	0.000177549	0.00178087	0.484866	0.597176	DE
ARDS-COVID+ vs Normal	chr7	25949960	hsa-miR-148a-5p	1.98302	2.8826	3.24562	0.00151427	0.00849532	-1.23608	0.712328	DE
ARDS-COVID+ vs Normal	chr1	155195237	hsa-miR-92b-3p	1.97948	1.7203	3.85362	0.000187337	0.00182378	0.588262	0.602705	DE
ARDS-COVID+ vs Normal	chr2	134127130	hsa-miR-3679-5p	1.88171	1.16982	3.66191	0.000371878	0.0031562	-0.0297912	0.589323	DE
ARDS-COVID+ vs Normal	chr13	91350797	hsa-miR-18a-3p	1.87512	2.47501	3.44485	0.000784855	0.00521217	-0.659077	0.633959	DE
ARDS-COVID+ vs Normal	chr10	103394301	hsa-miR-1307-3p	1.86758	4.96806	4.07202	8.33548e-05	0.0011496	1.32963	0.525904	DE
ARDS-COVID+ vs Normal	chr17	74748663	hsa-miR-3615	1.86285	4.05318	3.23498	0.00156712	0.00864529	-1.26437	0.667845	DE
ARDS-COVID+ vs Normal	chr17	30117131	hsa-miR-423-3p	1.85741	11.3468	7.03279	1.28481e-10	1.41757e-08	13.8332	0.304165	DE
ARDS-COVID+ vs Normal	chr6	32170084	hsa-miR-6721-5p	1.83418	1.76817	3.58148	0.00049228	0.00384156	-0.257909	0.58423	DE
ARDS-COVID+ vs Normal	chr21	16539101	hsa-miR-99a-5p	1.69295	1.71055	3.42354	0.000843103	0.0054719	-0.755237	0.575645	DE
ARDS-COVID+ vs Normal	chr16	15643301	hsa-miR-484	1.68398	6.96733	4.38703	2.46181e-05	0.000383366	2.38834	0.442793	DE
ARDS-COVID+ vs Normal	chr11	122152275	hsa-miR-100-5p	1.66555	1.12432	3.03812	0.00291452	0.0142892	-1.85269	0.624095	DE
ARDS-COVID+ vs Normal	chr14	104117469	hsa-miR-203a-3p	1.65805	0.337481	3.49623	0.000659557	0.00454819	-0.598435	0.540044	DE
ARDS-COVID+ vs Normal	chr1	68183576	hsa-miR-1262	1.62329	0.933138	2.99221	0.00335482	0.0158052	-2.00673	0.625995	DE
ARDS-COVID+ vs Normal	chr19	813627	hsa-miR-3187-3p	1.61865	2.02452	2.9336	0.00400605	0.0178598	-2.11732	0.644013	DE
ARDS-COVID+ vs Normal	chr1	161227195	hsa-miR-5187-5p	1.57301	1.6289	2.97963	0.00348575	0.0158052	-1.98178	0.600321	DE
ARDS-COVID+ vs Normal	chr5	149062373	hsa-miR-584-5p	1.57154	6.40638	4.73986	5.86549e-06	0.00010786	3.73341	0.380758	DE
ARDS-COVID+ vs Normal	chr1	93846880	hsa-miR-760	1.53704	0.84443	2.7093	0.00771662	0.0296541	-2.73067	0.656457	DE
ARDS-COVID+ vs Normal	chr1	155195196	hsa-miR-92b-5p	1.43153	0.707934	2.59072	0.0107489	0.0370613	-3.02512	0.628099	DE
ARDS-COVID+ vs Normal	chr7	5495873	hsa-miR-589-5p	1.4309	0.999622	3.12368	0.00223318	0.011372	-1.61879	0.519029	DE
ARDS-COVID+ vs Normal	chr18	21683559	hsa-miR-320c	1.42398	4.89385	2.76912	0.00650238	0.0259312	-2.52594	0.595718	DE
ARDS-COVID+ vs Normal	chr7	151238449	hsa-miR-671-5p	1.42197	1.05513	2.68139	0.00835052	0.0302806	-2.79945	0.628792	DE
ARDS-COVID+ vs Normal	chr14	100883035	hsa-miR-127-3p	1.4169	2.00847	2.25942	0.0256384	0.0699199	-3.67767	0.706546	non-DE
ARDS-COVID+ vs Normal	chr7	100093777	hsa-miR-93-3p	1.41263	1.89659	2.68086	0.00836312	0.0302806	-2.73097	0.608151	DE
ARDS-COVID+ vs Normal	chr1	209432166	hsa-miR-205-5p	1.39044	1.51712	2.37024	0.0193496	0.0551037	-3.46723	0.664888	non-DE
ARDS-COVID+ vs Normal	chr1	117094655	hsa-miR-942-5p	1.3413	4.43786	2.11202	0.0367321	0.0901211	-3.95146	0.74296	non-DE
ARDS-COVID+ vs Normal	chrX	50009772	hsa-miR-501-3p	1.33451	4.47346	2.42281	0.0168757	0.0522042	-3.30027	0.637666	non-DE
ARDS-COVID+ vs Normal	chr9	40929010	hsa-miR-1299	1.32476	1.7287	1.85817	0.0655649	0.138229	-4.42739	0.821212	non-DE
ARDS-COVID+ vs Normal	chr7	27169528	hsa-miR-196b-5p	1.31012	3.28665	2.40325	0.0177617	0.0536302	-3.34647	0.636236	non-DE
ARDS-COVID+ vs Normal	chr19	10828978	hsa-miR-6793-5p	1.30396	0.35155	3.30802	0.00123623	0.0072918	-1.18852	0.450971	DE
ARDS-COVID+ vs Normal	chr2	53849136	hsa-miR-3682-3p	1.2573	0.730692	2.40193	0.0178227	0.0536302	-3.46154	0.598968	non-DE
ARDS-COVID+ vs Normal	chr1	198859108	hsa-miR-181a-5p	1.23575	9.01825	5.53273	1.84225e-07	6.77538e-06	6.90443	0.256266	DE
ARDS-COVID+ vs Normal	chr8	95072924	hsa-miR-3150b-3p	1.21988	0.133329	2.98627	0.00341608	0.0158052	-2.1164	0.470849	DE
ARDS-COVID+ vs Normal	chr1	154104562	hsa-miR-5698	1.203	0.315542	2.71539	0.00758416	0.0295336	-2.78212	0.507366	DE
ARDS-COVID+ vs Normal	chr19	13874725	hsa-miR-181c-5p	1.19542	1.57349	2.07821	0.0397943	0.0940851	-4.0361	0.660365	non-DE
ARDS-COVID+ vs Normal	chrX	119646763	hsa-miR-766-3p	1.17713	0.643075	2.73523	0.0071671	0.0282418	-2.70515	0.492549	DE
ARDS-COVID+ vs Normal	chr22	26555274	hsa-miR-548j-5p	1.1768	6.16927	2.4902	0.0141175	0.0458128	-3.26917	0.549074	DE
ARDS-COVID+ vs Normal	chr16	24203186	hsa-miR-1273h-3p	1.16495	4.37919	2.52334	0.0129149	0.0427482	-3.09533	0.532599	non-DE
ARDS-COVID+ vs Normal	chr11	61815209	hsa-miR-1908-5p	1.15976	2.56454	1.87247	0.0635445	0.134865	-4.36589	0.714552	non-DE
ARDS-COVID+ vs Normal	chr19	55388186	hsa-miR-6805-5p	1.15914	2.1858	1.90574	0.0590461	0.12774	-4.33632	0.707931	non-DE
ARDS-COVID+ vs Normal	chrX	8126980	hsa-miR-651-5p	1.15855	0.987613	2.21044	0.0289467	0.077269	-3.81751	0.593059	non-DE
ARDS-COVID+ vs Normal	chrX	110055389	hsa-miR-652-3p	1.15626	6.59219	3.59317	0.000472746	0.00381656	-0.326715	0.373373	non-DE
ARDS-COVID+ vs Normal	chr9	20716120	hsa-miR-491-5p	1.13546	4.2739	1.97755	0.0502422	0.114691	-4.20097	0.668524	non-DE
ARDS-COVID+ vs Normal	chrX	134169382	hsa-miR-363-3p	1.11309	7.91532	2.85344	0.00508535	0.0218604	-2.56019	0.456528	non-DE
ARDS-COVID+ vs Normal	chr3	188688794	hsa-miR-28-5p	1.10501	2.87109	1.85046	0.0666752	0.138673	-4.39611	0.694204	non-DE
ARDS-COVID+ vs Normal	chr22	46113691	hsa-let-7b-5p	1.05078	14.5079	4.87498	3.32575e-06	6.47543e-05	3.73511	0.252328	non-DE
ARDS-COVID+ vs Normal	chr7	129774967	hsa-miR-183-5p	1.01794	8.57062	1.93521	0.0552873	0.121472	-4.73562	0.631577	non-DE
ARDS-COVID+ vs Normal	chr18	21825712	hsa-miR-133a-3p	1.01597	1.38636	2.00498	0.0471867	0.109222	-4.20877	0.57721	non-DE
ARDS-COVID+ vs Normal	chr19	20399320	hsa-miR-1270	0.996675	0.694254	2.16486	0.0323525	0.0836616	-4.00187	0.529014	non-DE
ARDS-COVID+ vs Normal	chr15	88608121	hsa-miR-1179	0.987585	0.949392	1.84873	0.0669272	0.138673	-4.51424	0.611061	non-DE
ARDS-COVID+ vs Normal	chr15	70079427	hsa-miR-629-5p	0.987479	9.15495	3.268	0.00140843	0.00803776	-1.50896	0.350961	non-DE
ARDS-COVID+ vs Normal	chr19	51692656	hsa-miR-99b-3p	0.978002	0.908909	2.12358	0.0357323	0.0889278	-4.0578	0.526537	non-DE
ARDS-COVID+ vs Normal	chr14	101055427	hsa-miR-485-5p	0.97535	1.30136	1.77731	0.0780188	0.157465	-4.61988	0.62188	non-DE
ARDS-COVID+ vs Normal	chr7	151238488	hsa-miR-671-3p	0.946863	3.16968	1.70662	0.0904465	0.176105	-4.62903	0.64331	non-DE
ARDS-COVID+ vs Normal	chr14	65471153	hsa-miR-625-3p	0.944749	8.02416	2.69252	0.00809239	0.0302806	-2.98087	0.406199	non-DE
ARDS-COVID+ vs Normal	chr3	32506342	hsa-miR-548ay-5p	0.944651	0.334845	2.47863	0.0145606	0.0463419	-3.30623	0.431848	non-DE
ARDS-COVID+ vs Normal	chr19	2630723	hsa-miR-7850-5p	0.943464	0.254812	2.19094	0.0303636	0.0797646	-3.9939	0.496883	non-DE
ARDS-COVID+ vs Normal	chr17	30117095	hsa-miR-423-5p	0.894517	14.4338	3.95112	0.000130991	0.0015485	0.22509	0.265603	non-DE
ARDS-COVID+ vs Normal	chr14	101065641	hsa-miR-369-3p	0.865434	4.7633	1.33208	0.185327	0.308742	-5.24497	0.767708	non-DE
ARDS-COVID+ vs Normal	chr20	63919495	hsa-miR-941	0.85715	7.29247	2.35891	0.0199235	0.055887	-3.67424	0.41888	non-DE
ARDS-COVID+ vs Normal	chr11	72615066	hsa-miR-139-3p	0.839439	6.59827	2.11174	0.0367563	0.0901211	-4.13085	0.464581	non-DE
ARDS-COVID+ vs Normal	chr12	62603691	hsa-let-7i-5p	0.80861	15.2098	5.34055	4.38326e-07	1.31896e-05	5.61679	0.176839	non-DE
ARDS-COVID+ vs Normal	chr4	109488713	hsa-miR-576-5p	0.807969	5.69139	1.75879	0.0811296	0.160802	-4.70803	0.536749	non-DE
ARDS-COVID+ vs Normal	chr1	220200549	hsa-miR-664a-3p	0.805951	2.44523	1.47672	0.142338	0.249312	-4.99981	0.63252	non-DE
ARDS-COVID+ vs Normal	chrX	134546644	hsa-miR-424-3p	0.786562	0.345214	1.84461	0.0675284	0.138832	-4.60747	0.492227	non-DE
ARDS-COVID+ vs Normal	chr7	1022990	hsa-miR-339-5p	0.75605	8.55184	2.56817	0.0114343	0.0390181	-3.3322	0.34171	non-DE
ARDS-COVID+ vs Normal	chr18	21829015	hsa-miR-1-3p	0.755022	5.55752	1.55317	0.122983	0.228693	-5.034	0.579648	non-DE
ARDS-COVID+ vs Normal	chr21	16539838	hsa-let-7c-5p	0.744537	8.21458	3.56183	0.000526832	0.00387514	-0.535373	0.239047	non-DE
ARDS-COVID+ vs Normal	chr1	116671787	hsa-miR-320b	0.740768	1.55976	1.33119	0.185618	0.308742	-5.23057	0.643413	non-DE
ARDS-COVID+ vs Normal	chr2	96798288	hsa-miR-3127-5p	0.738328	0.0629621	1.87597	0.0630583	0.134865	-4.62832	0.45452	non-DE
ARDS-COVID+ vs Normal	chr8	140732587	hsa-miR-151a-3p	0.725742	12.6474	3.34883	0.00108102	0.00662627	-1.57748	0.25454	non-DE
ARDS-COVID+ vs Normal	chr1	43364688	hsa-miR-6734-5p	0.696779	1.12917	1.24779	0.214506	0.346349	-5.37382	0.633339	non-DE
ARDS-COVID+ vs Normal	chr10	98395271	hsa-miR-1287-5p	0.691889	2.25063	1.27109	0.206125	0.334448	-5.24557	0.625675	non-DE
ARDS-COVID+ vs Normal	chrX	50008968	hsa-miR-362-5p	0.676896	0.433888	1.82382	0.0706366	0.144325	-4.67343	0.423929	non-DE
ARDS-COVID+ vs Normal	chr17	67471504	hsa-miR-548d-3p	0.673029	-0.346918	2.7902	0.0061179	0.0253128	-2.64976	0.270544	non-DE
ARDS-COVID+ vs Normal	chr15	88611856	hsa-miR-7-5p	0.666705	7.98065	2.09206	0.0385141	0.0931195	-4.3421	0.372151	non-DE
ARDS-COVID+ vs Normal	chr13	50049167	hsa-miR-15a-5p	0.654757	5.79845	1.51706	0.131849	0.242456	-5.11094	0.505732	non-DE
ARDS-COVID+ vs Normal	chr14	101033804	hsa-miR-495-3p	0.651157	1.20409	1.14439	0.254712	0.397688	-5.47777	0.645611	non-DE
ARDS-COVID+ vs Normal	chr1	3560710	hsa-miR-551a	0.616181	0.26611	1.40053	0.163901	0.279646	-5.32717	0.510386	non-DE
ARDS-COVID+ vs Normal	chr17	7223343	hsa-miR-324-5p	0.612578	5.73388	1.39308	0.166139	0.28201	-5.24868	0.511704	non-DE
ARDS-COVID+ vs Normal	chr17	28861583	hsa-miR-144-5p	0.609002	6.74112	0.830529	0.407868	0.560987	-6.0076	0.888054	non-DE
ARDS-COVID+ vs Normal	chr16	14309340	hsa-miR-365a-3p	0.60414	0.124375	1.60096	0.111981	0.211804	-5.02666	0.429165	non-DE
ARDS-COVID+ vs Normal	chr2	176150329	hsa-miR-10b-5p	0.593038	3.66563	1.04544	0.297895	0.442168	-5.48878	0.660863	non-DE
ARDS-COVID+ vs Normal	chr17	81133265	hsa-miR-1250-5p	0.563447	1.57032	1.0036	0.317566	0.465108	-5.60438	0.655006	non-DE
ARDS-COVID+ vs Normal	chr2	218402657	hsa-miR-26b-5p	0.556534	12.6114	2.33566	0.0211473	0.0588216	-4.28315	0.280411	non-DE
ARDS-COVID+ vs Normal	chr17	31575478	hsa-miR-365b-3p	0.555477	0.126539	1.54129	0.125846	0.232709	-5.12159	0.409833	non-DE
ARDS-COVID+ vs Normal	chr5	149428978	hsa-miR-143-3p	0.551399	10.8528	2.15805	0.0328907	0.0840529	-4.49113	0.299576	non-DE
ARDS-COVID+ vs Normal	chr10	63373012	hsa-miR-1296-5p	0.541791	3.0084	0.999074	0.319743	0.466234	-5.50837	0.627422	non-DE
ARDS-COVID+ vs Normal	chr8	140732623	hsa-miR-151a-5p	0.528849	8.07389	1.94789	0.0537337	0.119368	-4.65883	0.318468	non-DE
ARDS-COVID+ vs Normal	chr15	42199630	hsa-miR-627-5p	0.513859	1.88583	0.931853	0.35326	0.506186	-5.67192	0.649064	non-DE
ARDS-COVID+ vs Normal	chr3	49020199	hsa-miR-425-5p	0.50871	9.90577	3.31911	0.0011921	0.0071743	-1.42893	0.17302	non-DE
ARDS-COVID+ vs Normal	chr2	207109999	hsa-miR-2355-3p	0.504129	2.18354	0.864657	0.38893	0.543986	-5.64685	0.671112	non-DE
ARDS-COVID+ vs Normal	chr9	95085227	hsa-miR-23b-5p	0.491846	0.107002	1.72925	0.0863023	0.170036	-4.85373	0.320971	non-DE
ARDS-COVID+ vs Normal	chr14	100884496	hsa-miR-432-5p	0.483569	8.57887	1.07341	0.285214	0.429117	-5.94895	0.540835	non-DE
ARDS-COVID+ vs Normal	chr13	91350618	hsa-miR-17-5p	0.475959	9.31401	2.15623	0.0330357	0.0840529	-4.36548	0.256791	non-DE
ARDS-COVID+ vs Normal	chrX	50008443	hsa-miR-500a-5p	0.463895	-0.0581093	1.50769	0.134229	0.242785	-5.19824	0.350668	non-DE
ARDS-COVID+ vs Normal	chrX	134540231	hsa-miR-450b-5p	0.425513	0.512221	1.06505	0.288964	0.430843	-5.68574	0.45536	non-DE
ARDS-COVID+ vs Normal	chr3	49020672	hsa-miR-191-5p	0.420619	10.9943	2.05331	0.0421879	0.0983393	-4.69447	0.237495	non-DE
ARDS-COVID+ vs Normal	chr1	1167160	hsa-miR-200b-3p	0.419362	0.691293	0.923602	0.357523	0.507602	-5.82728	0.521368	non-DE
ARDS-COVID+ vs Normal	chr16	88468984	hsa-miR-5189-3p	0.412688	0.591291	0.863614	0.389501	0.543986	-5.79833	0.541694	non-DE
ARDS-COVID+ vs Normal	chr7	129770447	hsa-miR-182-5p	0.400948	8.79182	0.992905	0.322729	0.468523	-6.07875	0.481046	non-DE
ARDS-COVID+ vs Normal	chr20	3917541	hsa-miR-103a-3p	0.387075	12.2201	2.1865	0.0306943	0.0799986	-4.55128	0.206122	non-DE
ARDS-COVID+ vs Normal	chr7	130496162	hsa-miR-335-3p	0.365624	5.5043	0.741958	0.459544	0.61833	-5.91309	0.578515	non-DE
ARDS-COVID+ vs Normal	chr9	94176353	hsa-let-7f-5p	0.355756	14.8353	1.94951	0.0535372	0.119368	-5.30734	0.215429	non-DE
ARDS-COVID+ vs Normal	chr10	114174151	hsa-miR-2110	0.345338	2.63643	0.517568	0.6057	0.742214	-5.85685	0.775347	non-DE
ARDS-COVID+ vs Normal	chrX	151958628	hsa-miR-224-5p	0.327784	-0.252663	1.42851	0.15571	0.267047	-5.33849	0.256312	non-DE
ARDS-COVID+ vs Normal	chr4	109488752	hsa-miR-576-3p	0.311106	0.817779	0.569974	0.569748	0.719796	-6.02009	0.626644	non-DE
ARDS-COVID+ vs Normal	chrX	45747036	hsa-miR-222-3p	0.305223	8.10259	0.971891	0.333035	0.479281	-6.00849	0.364735	non-DE
ARDS-COVID+ vs Normal	chr3	52268336	hsa-let-7g-5p	0.287713	11.0843	1.78579	0.0766274	0.155605	-5.20815	0.184679	non-DE
ARDS-COVID+ vs Normal	chr1	235853000	hsa-miR-1537-3p	0.287122	0.837192	0.552681	0.581497	0.726323	-6.00991	0.597357	non-DE
ARDS-COVID+ vs Normal	chr11	43581408	hsa-miR-129-5p	0.282701	0.0148186	0.707618	0.480537	0.629659	-6.0253	0.455683	non-DE
ARDS-COVID+ vs Normal	chr2	35471420	hsa-miR-548ad-5p	0.251681	2.31021	0.511673	0.609808	0.742214	-5.87845	0.564016	non-DE
ARDS-COVID+ vs Normal	chr20	58817661	hsa-miR-296-5p	0.249225	0.627803	0.553558	0.580898	0.726323	-6.0064	0.507154	non-DE
ARDS-COVID+ vs Normal	chr6	52144401	hsa-miR-206	0.240447	2.47369	0.338693	0.735425	0.826177	-5.95557	0.808358	non-DE
ARDS-COVID+ vs Normal	chr17	28861700	hsa-miR-4732-5p	0.233851	8.27217	0.607315	0.544775	0.69354	-6.3449	0.458463	non-DE
ARDS-COVID+ vs Normal	chr9	83969771	hsa-miR-7-1-3p	0.214658	0.8182	0.522879	0.60201	0.742214	-6.01135	0.465842	non-DE
ARDS-COVID+ vs Normal	chr1	156420354	hsa-miR-9-3p	0.205072	2.06225	0.337502	0.736321	0.826177	-5.94931	0.698661	non-DE
ARDS-COVID+ vs Normal	chr17	2049929	hsa-miR-132-3p	0.194052	4.48255	0.347754	0.728626	0.826177	-5.98809	0.648946	non-DE
ARDS-COVID+ vs Normal	chr14	100307876	hsa-miR-345-5p	0.188674	1.27379	0.350465	0.726597	0.826177	-6.08279	0.632521	non-DE
ARDS-COVID+ vs Normal	chr8	124821990	hsa-miR-4662a-5p	0.178947	0.415924	0.436298	0.663394	0.781741	-6.11763	0.464711	non-DE
ARDS-COVID+ vs Normal	chr7	100094002	hsa-miR-106b-3p	0.178657	4.44124	0.337934	0.735996	0.826177	-5.99804	0.617593	non-DE
ARDS-COVID+ vs Normal	chr16	69933142	hsa-miR-140-3p	0.177288	6.57105	0.455342	0.649676	0.773535	-6.23304	0.459341	non-DE
ARDS-COVID+ vs Normal	chr15	55372991	hsa-miR-628-5p	0.171836	5.23726	0.330037	0.74194	0.82967	-6.10179	0.617443	non-DE
ARDS-COVID+ vs Normal	chr13	49996465	hsa-miR-3613-5p	0.162383	3.11091	0.3134	0.754514	0.840889	-5.93265	0.597911	non-DE
ARDS-COVID+ vs Normal	chr17	1713914	hsa-miR-22-3p	0.148317	11.1031	0.735998	0.46315	0.619261	-6.50133	0.233395	non-DE
ARDS-COVID+ vs Normal	chr3	160404645	hsa-miR-15b-3p	0.14459	5.4725	0.281002	0.779187	0.860917	-6.18853	0.614323	non-DE
ARDS-COVID+ vs Normal	chr7	25949922	hsa-miR-148a-3p	0.141656	13.5375	0.511158	0.610168	0.742214	-6.92607	0.32935	non-DE
ARDS-COVID+ vs Normal	chr17	31560016	hsa-miR-193a-5p	0.138912	5.74082	0.279563	0.780288	0.860917	-6.16623	0.575423	non-DE
ARDS-COVID+ vs Normal	chr2	135665446	hsa-miR-128-3p	0.125196	9.30029	0.617489	0.538067	0.689691	-6.41224	0.233321	non-DE
ARDS-COVID+ vs Normal	chr17	59137787	hsa-miR-454-3p	0.123598	8.22013	0.377065	0.706783	0.81231	-6.43228	0.386084	non-DE
ARDS-COVID+ vs Normal	chr3	188688834	hsa-miR-28-3p	0.106219	7.37086	0.385486	0.700551	0.810777	-6.30202	0.319019	non-DE
ARDS-COVID+ vs Normal	chr8	27433413	hsa-miR-6842-3p	0.0989385	1.289	0.191031	0.84882	0.912206	-6.07087	0.598334	non-DE
ARDS-COVID+ vs Normal	chr17	19344513	hsa-miR-1180-3p	0.0921783	2.53448	0.148571	0.882139	0.929883	-5.98694	0.715168	non-DE
ARDS-COVID+ vs Normal	chr19	13836289	hsa-miR-24-3p	0.0911124	11.1684	0.41666	0.677662	0.790184	-6.69958	0.254177	non-DE
ARDS-COVID+ vs Normal	chr9	35710716	hsa-miR-6852-5p	0.0906816	2.7161	0.151103	0.880145	0.929883	-5.9823	0.695998	non-DE
ARDS-COVID+ vs Normal	chr17	76098019	hsa-miR-6868-3p	0.0883145	-0.015495	0.214074	0.830848	0.8958	-6.29551	0.476667	non-DE
ARDS-COVID+ vs Normal	chr1	198859069	hsa-miR-181a-3p	0.0856206	3.76685	0.16287	0.870891	0.926897	-5.97986	0.608716	non-DE
ARDS-COVID+ vs Normal	chr17	48579904	hsa-miR-10a-5p	0.0753921	4.55471	0.145022	0.884934	0.929883	-6.02131	0.602973	non-DE
ARDS-COVID+ vs Normal	chr14	95137961	hsa-miR-3173-5p	0.0742148	0.560346	0.147575	0.882922	0.929883	-6.16124	0.572305	non-DE
ARDS-COVID+ vs Normal	chr9	124692518	hsa-miR-181a-2-3p	0.0676904	4.32086	0.124424	0.901185	0.938026	-6.07126	0.640033	non-DE
ARDS-COVID+ vs Normal	chr7	100093610	hsa-miR-25-5p	0.0434533	3.16588	0.071859	0.942832	0.966184	-5.97433	0.701883	non-DE
ARDS-COVID+ vs Normal	chr14	101040269	hsa-miR-654-3p	0.0400349	0.412217	0.0999481	0.92055	0.950532	-6.2139	0.453958	non-DE
ARDS-COVID+ vs Normal	chr11	72615102	hsa-miR-139-5p	0.0388623	2.95038	0.0629866	0.949881	0.967464	-5.99272	0.717086	non-DE
ARDS-COVID+ vs Normal	chr7	130876748	hsa-miR-29a-3p	0.027134	7.31388	0.120636	0.904179	0.938192	-6.37265	0.257313	non-DE
ARDS-COVID+ vs Normal	chr2	25328651	hsa-miR-1301-3p	0.0231902	1.69842	0.048128	0.961693	0.973457	-6.07447	0.546707	non-DE
ARDS-COVID+ vs Normal	chr1	207802450	hsa-miR-29b-3p	0.0231396	7.36647	0.0983522	0.921815	0.950532	-6.37362	0.269242	non-DE
ARDS-COVID+ vs Normal	chr22	21653316	hsa-miR-130b-5p	0.0028298	0.113656	0.00783759	0.993759	0.999801	-6.3111	0.414271	non-DE
ARDS-COVID+ vs Normal	chr13	50049027	hsa-miR-16-5p	1.42109e-14	18.8337	7.89375e-13	1	1	-7.61567	1.92843e-15	non-DE
ARDS-COVID+ vs Normal	chr17	58331245	hsa-miR-142-3p	-0.000554404	11.5041	-0.00293868	0.99766	1	-6.83158	0.220106	non-DE
ARDS-COVID+ vs Normal	chr3	113594918	hsa-miR-4446-3p	-0.0197138	1.93362	-0.0316561	0.974798	0.983714	-6.03476	0.708945	non-DE
ARDS-COVID+ vs Normal	chrX	50013256	hsa-miR-660-5p	-0.0261846	8.04754	-0.089658	0.928707	0.954664	-6.49551	0.344628	non-DE
ARDS-COVID+ vs Normal	chr14	101026834	hsa-miR-329-3p	-0.0281901	1.12937	-0.0530042	0.957816	0.972506	-6.1268	0.604844	non-DE
ARDS-COVID+ vs Normal	chrX	50003167	hsa-miR-532-5p	-0.0300029	6.97319	-0.13245	0.894848	0.937086	-6.34621	0.26013	non-DE
ARDS-COVID+ vs Normal	chr17	1713952	hsa-miR-22-5p	-0.0357968	2.39347	-0.0629284	0.949927	0.967464	-5.98546	0.65642	non-DE
ARDS-COVID+ vs Normal	chr8	41660484	hsa-miR-486-5p	-0.0571476	15.1787	-0.226705	0.821034	0.893954	-7.21948	0.299291	non-DE
ARDS-COVID+ vs Normal	chr3	160404607	hsa-miR-15b-5p	-0.0612228	6.54784	-0.181258	0.856467	0.917445	-6.3067	0.397873	non-DE
ARDS-COVID+ vs Normal	chrX	85903681	hsa-miR-361-5p	-0.0680377	8.61051	-0.25006	0.802963	0.880069	-6.49436	0.316903	non-DE
ARDS-COVID+ vs Normal	chr11	75335108	hsa-miR-326	-0.0715276	1.33384	-0.129151	0.897451	0.937086	-6.0997	0.63034	non-DE
ARDS-COVID+ vs Normal	chr19	51692618	hsa-miR-99b-5p	-0.0774575	8.42626	-0.215901	0.829427	0.8958	-6.46919	0.422531	non-DE
ARDS-COVID+ vs Normal	chr9	94178841	hsa-let-7d-5p	-0.083991	8.87757	-0.43594	0.663653	0.781741	-6.46224	0.221108	non-DE
ARDS-COVID+ vs Normal	chr8	134804919	hsa-miR-30d-5p	-0.0842161	10.2674	-0.440664	0.660239	0.781741	-6.60939	0.222099	non-DE
ARDS-COVID+ vs Normal	chr1	207801865	hsa-miR-29c-3p	-0.0874008	8.02507	-0.507092	0.613009	0.742214	-6.34024	0.193915	non-DE
ARDS-COVID+ vs Normal	chr5	137647582	hsa-miR-874-3p	-0.0974789	4.07627	-0.174885	0.861461	0.919818	-6.03107	0.649708	non-DE
ARDS-COVID+ vs Normal	chr5	149732829	hsa-miR-378a-5p	-0.110117	1.05587	-0.218926	0.827075	0.8958	-6.11239	0.576719	non-DE
ARDS-COVID+ vs Normal	chrX	66018937	hsa-miR-223-3p	-0.127835	12.8745	-0.48443	0.628953	0.754288	-6.87175	0.312535	non-DE
ARDS-COVID+ vs Normal	chr5	149430661	hsa-miR-145-5p	-0.130107	2.79018	-0.241986	0.809199	0.883976	-5.95351	0.619683	non-DE
ARDS-COVID+ vs Normal	chr2	218402692	hsa-miR-26b-3p	-0.136661	0.40885	-0.354973	0.723225	0.826177	-6.21126	0.43991	non-DE
ARDS-COVID+ vs Normal	chr5	160485372	hsa-miR-146a-5p	-0.140251	13.2447	-0.615056	0.539667	0.689691	-6.83233	0.269286	non-DE
ARDS-COVID+ vs Normal	chr17	7017979	hsa-miR-497-5p	-0.153354	0.409051	-0.347243	0.729009	0.826177	-6.12888	0.500164	non-DE
ARDS-COVID+ vs Normal	chr7	100094043	hsa-miR-106b-5p	-0.15414	4.59734	-0.250111	0.802924	0.880069	-6.04062	0.718964	non-DE
ARDS-COVID+ vs Normal	chr15	62823971	hsa-miR-190a-5p	-0.158733	6.86059	-0.298882	0.76554	0.850315	-6.29482	0.636903	non-DE
ARDS-COVID+ vs Normal	chrX	53556299	hsa-miR-98-5p	-0.160606	8.30887	-0.690288	0.491329	0.640275	-6.27195	0.270894	non-DE
ARDS-COVID+ vs Normal	chr16	69933103	hsa-miR-140-5p	-0.165457	7.66868	-0.829491	0.408453	0.560987	-6.1002	0.227744	non-DE
ARDS-COVID+ vs Normal	chr2	218280127	hsa-miR-6513-3p	-0.174911	0.515518	-0.389925	0.697274	0.809817	-6.15231	0.511978	non-DE
ARDS-COVID+ vs Normal	chr19	51692793	hsa-let-7e-5p	-0.189297	9.52001	-0.526253	0.599671	0.742214	-6.47426	0.425693	non-DE
ARDS-COVID+ vs Normal	chrX	139924160	hsa-miR-505-3p	-0.203577	1.06246	-0.416221	0.677982	0.790184	-6.07591	0.563689	non-DE
ARDS-COVID+ vs Normal	chr14	101032033	hsa-miR-543	-0.208988	0.288585	-0.54498	0.586766	0.730149	-6.1291	0.438029	non-DE
ARDS-COVID+ vs Normal	chr1	172144554	hsa-miR-199a-3p	-0.213165	9.67174	-0.762401	0.447297	0.609282	-6.36343	0.329805	non-DE
ARDS-COVID+ vs Normal	chr17	7017667	hsa-miR-195-5p	-0.232653	2.21757	-0.426847	0.670246	0.786707	-5.91739	0.619052	non-DE
ARDS-COVID+ vs Normal	chr14	101047369	hsa-miR-539-3p	-0.234381	0.624255	-0.501897	0.616648	0.74222	-6.05607	0.528142	non-DE
ARDS-COVID+ vs Normal	chr14	101054694	hsa-miR-134-5p	-0.241296	7.29264	-0.517793	0.605544	0.742214	-6.19603	0.550579	non-DE
ARDS-COVID+ vs Normal	chr9	128244745	hsa-miR-199b-3p	-0.243959	9.66552	-0.864151	0.389207	0.543986	-6.28156	0.332711	non-DE
ARDS-COVID+ vs Normal	chr17	59137828	hsa-miR-454-5p	-0.246629	2.61254	-0.459941	0.64638	0.772389	-5.88704	0.615412	non-DE
ARDS-COVID+ vs Normal	chr3	47849608	hsa-miR-1226-3p	-0.249894	0.538993	-0.601055	0.548923	0.696143	-6.02707	0.471906	non-DE
ARDS-COVID+ vs Normal	chr22	46112800	hsa-let-7a-3p	-0.252884	1.92355	-0.381961	0.703157	0.810958	-5.94864	0.764838	non-DE
ARDS-COVID+ vs Normal	chr9	70810031	hsa-miR-204-5p	-0.257573	0.2042	-0.628796	0.530663	0.683461	-6.06718	0.467612	non-DE
ARDS-COVID+ vs Normal	chr1	109598940	hsa-miR-197-3p	-0.272888	7.19332	-0.809239	0.419959	0.574406	-6.03247	0.390284	non-DE
ARDS-COVID+ vs Normal	chr5	58530085	hsa-miR-548ae-5p	-0.277698	2.29555	-0.559255	0.577016	0.726207	-5.85737	0.570186	non-DE
ARDS-COVID+ vs Normal	chr10	102436520	hsa-miR-146b-5p	-0.303801	6.48426	-0.977205	0.330409	0.477577	-5.87456	0.366577	non-DE
ARDS-COVID+ vs Normal	chr14	101065465	hsa-miR-412-5p	-0.304909	0.268022	-0.734633	0.463978	0.619261	-5.96677	0.471057	non-DE
ARDS-COVID+ vs Normal	chr19	13836595	hsa-miR-23a-3p	-0.309878	10.9887	-1.1615	0.247714	0.388595	-6.09655	0.312419	non-DE
ARDS-COVID+ vs Normal	chrX	45746180	hsa-miR-221-3p	-0.314058	10.0981	-1.11738	0.266034	0.411482	-6.05923	0.329574	non-DE
ARDS-COVID+ vs Normal	chr21	25573983	hsa-miR-155-5p	-0.331261	8.12347	-1.10946	0.269423	0.414785	-5.88777	0.352662	non-DE
ARDS-COVID+ vs Normal	chr1	65058442	hsa-miR-101-3p	-0.349001	9.88808	-1.69504	0.092628	0.179298	-5.27501	0.241025	non-DE
ARDS-COVID+ vs Normal	chr2	102432336	hsa-miR-4772-3p	-0.357024	1.5459	-0.505103	0.614401	0.742214	-5.92628	0.814523	non-DE
ARDS-COVID+ vs Normal	chr17	59841273	hsa-miR-21-5p	-0.360221	13.4866	-2.05878	0.041652	0.0977789	-4.95917	0.20555	non-DE
ARDS-COVID+ vs Normal	chr4	159128814	hsa-miR-3688-3p	-0.360946	1.17532	-0.710985	0.478456	0.629659	-5.82567	0.574602	non-DE
ARDS-COVID+ vs Normal	chr12	6963742	hsa-miR-200c-3p	-0.362928	3.2427	-0.665507	0.506987	0.658089	-5.76821	0.629667	non-DE
ARDS-COVID+ vs Normal	chr11	122146568	hsa-let-7a-5p	-0.36615	14.9334	-2.37792	0.0189696	0.0551037	-4.45253	0.182819	non-DE
ARDS-COVID+ vs Normal	chr19	13836487	hsa-miR-27a-5p	-0.367503	1.99728	-0.657779	0.511924	0.661902	-5.87418	0.6503	non-DE
ARDS-COVID+ vs Normal	chr16	14303980	hsa-miR-193b-5p	-0.379119	0.645665	-0.724643	0.470064	0.622364	-5.8648	0.591208	non-DE
ARDS-COVID+ vs Normal	chr5	180015361	hsa-miR-340-5p	-0.383245	8.59601	-1.44191	0.151899	0.263239	-5.53043	0.314167	non-DE
ARDS-COVID+ vs Normal	chr4	38868092	hsa-miR-574-3p	-0.386819	4.691	-0.843913	0.400376	0.556825	-5.77348	0.538271	non-DE
ARDS-COVID+ vs Normal	chrX	134546680	hsa-miR-424-5p	-0.401683	0.563471	-0.92105	0.358849	0.507602	-5.77707	0.496245	non-DE
ARDS-COVID+ vs Normal	chr1	71067681	hsa-miR-186-5p	-0.403537	8.1969	-1.87235	0.0635616	0.134865	-4.7955	0.248742	non-DE
ARDS-COVID+ vs Normal	chr7	100093815	hsa-miR-93-5p	-0.408146	13.136	-2.93023	0.00404678	0.0178598	-2.86109	0.161586	non-DE
ARDS-COVID+ vs Normal	chrX	50014649	hsa-miR-502-3p	-0.415899	2.79189	-0.753611	0.45254	0.611391	-5.71757	0.638452	non-DE
ARDS-COVID+ vs Normal	chr22	20033153	hsa-miR-185-5p	-0.428934	10.411	-2.25735	0.0257711	0.0699199	-4.24422	0.22065	non-DE
ARDS-COVID+ vs Normal	chrX	66018895	hsa-miR-223-5p	-0.431785	3.3438	-0.706418	0.48128	0.629659	-5.77448	0.709384	non-DE
ARDS-COVID+ vs Normal	chr1	1167916	hsa-miR-200a-3p	-0.476942	2.07591	-0.839267	0.402967	0.558084	-5.67737	0.650827	non-DE
ARDS-COVID+ vs Normal	chr10	103394341	hsa-miR-1307-5p	-0.481286	7.65982	-1.35075	0.179286	0.301236	-5.52631	0.416662	non-DE
ARDS-COVID+ vs Normal	chrX	74287126	hsa-miR-545-3p	-0.484352	0.125645	-1.31729	0.19022	0.314815	-5.42294	0.417884	non-DE
ARDS-COVID+ vs Normal	chr3	49020631	hsa-miR-191-3p	-0.493409	0.517168	-1.08116	0.281767	0.425983	-5.6504	0.521339	non-DE
ARDS-COVID+ vs Normal	chrX	139924196	hsa-miR-505-5p	-0.496811	2.40159	-0.926167	0.356194	0.507602	-5.5879	0.615561	non-DE
ARDS-COVID+ vs Normal	chr1	167998665	hsa-miR-1255b-5p	-0.504406	4.09159	-0.729409	0.467155	0.620997	-5.80285	0.819367	non-DE
ARDS-COVID+ vs Normal	chr14	101065346	hsa-miR-409-3p	-0.51762	7.71542	-1.23124	0.220611	0.354176	-5.67469	0.505595	non-DE
ARDS-COVID+ vs Normal	chrX	74287325	hsa-miR-374a-5p	-0.52009	7.71284	-1.75934	0.0810361	0.160802	-4.95237	0.348544	non-DE
ARDS-COVID+ vs Normal	chr13	91351361	hsa-miR-92a-3p	-0.520204	14.9243	-3.55442	0.000540453	0.00388891	-1.18599	0.172241	non-DE
ARDS-COVID+ vs Normal	chr17	48037174	hsa-miR-152-3p	-0.528075	7.60691	-2.70577	0.00779427	0.0296541	-2.94741	0.224309	non-DE
ARDS-COVID+ vs Normal	chr1	40754371	hsa-miR-30e-5p	-0.529899	9.722	-2.40943	0.0174776	0.0535655	-3.84888	0.25701	non-DE
ARDS-COVID+ vs Normal	chr14	101054316	hsa-miR-382-5p	-0.532703	9.21733	-1.50075	0.136014	0.244677	-5.47035	0.422314	non-DE
ARDS-COVID+ vs Normal	chr5	59703630	hsa-miR-582-3p	-0.532808	3.01915	-0.753796	0.452429	0.611391	-5.714	0.822206	non-DE
ARDS-COVID+ vs Normal	chr17	12081909	hsa-miR-744-5p	-0.537244	7.81177	-2.36769	0.0194778	0.0551037	-3.7584	0.263805	non-DE
ARDS-COVID+ vs Normal	chr12	57824620	hsa-miR-26a-2-3p	-0.539711	0.544325	-1.22412	0.223275	0.354176	-5.49683	0.504129	non-DE
ARDS-COVID+ vs Normal	chr12	54337278	hsa-miR-148b-3p	-0.543157	11.3055	-3.78843	0.000237164	0.00218059	-0.0617833	0.164972	non-DE
ARDS-COVID+ vs Normal	chr13	91350756	hsa-miR-18a-5p	-0.547146	6.71167	-1.95771	0.052555	0.119149	-4.49829	0.325294	non-DE
ARDS-COVID+ vs Normal	chr8	134800570	hsa-miR-30b-5p	-0.553017	5.67792	-1.50884	0.133935	0.242785	-5.13631	0.4307	non-DE
ARDS-COVID+ vs Normal	chr14	65471116	hsa-miR-625-5p	-0.554258	3.21306	-1.0422	0.299386	0.442397	-5.49323	0.616394	non-DE
ARDS-COVID+ vs Normal	chrX	74218587	hsa-miR-374b-5p	-0.5585	5.49876	-1.00551	0.316651	0.465108	-5.68827	0.65191	non-DE
ARDS-COVID+ vs Normal	chr17	28861668	hsa-miR-4732-3p	-0.586132	5.69596	-1.08099	0.281843	0.425983	-5.65887	0.647204	non-DE
ARDS-COVID+ vs Normal	chr17	59151187	hsa-miR-301a-5p	-0.589798	0.339147	-1.57488	0.117884	0.221702	-5.04654	0.424916	non-DE
ARDS-COVID+ vs Normal	chr14	100884750	hsa-miR-136-3p	-0.590321	0.838346	-1.11944	0.26516	0.411482	-5.56628	0.599325	non-DE
ARDS-COVID+ vs Normal	chr7	74191213	hsa-miR-590-5p	-0.614662	1.65119	-1.09817	0.274299	0.420338	-5.45699	0.641327	non-DE
ARDS-COVID+ vs Normal	chr7	74191253	hsa-miR-590-3p	-0.622465	5.24874	-1.43135	0.154897	0.267036	-5.18805	0.512007	non-DE
ARDS-COVID+ vs Normal	chr13	91351072	hsa-miR-20a-5p	-0.622649	10.677	-4.54264	1.31905e-05	0.000224966	2.71666	0.155568	non-DE
ARDS-COVID+ vs Normal	chrX	74218392	hsa-miR-421	-0.62466	1.89764	-1.17103	0.243878	0.384397	-5.3728	0.60112	non-DE
ARDS-COVID+ vs Normal	chr7	100093571	hsa-miR-25-3p	-0.627669	13.3392	-3.44391	0.000787337	0.00521217	-1.37242	0.214519	non-DE
ARDS-COVID+ vs Normal	chr17	28861403	hsa-miR-451a	-0.632416	11.2284	-1.48514	0.140096	0.247978	-5.75243	0.510053	non-DE
ARDS-COVID+ vs Normal	chr8	11035221	hsa-miR-598-3p	-0.657423	3.27675	-1.27158	0.205949	0.334448	-5.28557	0.605879	non-DE
ARDS-COVID+ vs Normal	chr9	136670653	hsa-miR-126-3p	-0.666081	15.2055	-3.96904	0.000122572	0.00150265	0.188251	0.198004	non-DE
ARDS-COVID+ vs Normal	chrX	134169850	hsa-miR-20b-5p	-0.683884	7.38593	-1.93124	0.0557817	0.121472	-4.62556	0.422533	non-DE
ARDS-COVID+ vs Normal	chr14	100109715	hsa-miR-342-3p	-0.696755	8.89433	-2.68382	0.00829347	0.0302806	-3.12405	0.304941	non-DE
ARDS-COVID+ vs Normal	chr6	71403554	hsa-miR-30a-3p	-0.69912	1.70429	-1.27965	0.203106	0.332812	-5.27212	0.623716	non-DE
ARDS-COVID+ vs Normal	chr7	1022955	hsa-miR-339-3p	-0.705622	4.74734	-1.49744	0.13687	0.244886	-5.02835	0.550902	non-DE
ARDS-COVID+ vs Normal	chr14	100869116	hsa-miR-493-3p	-0.705809	3.18829	-1.06931	0.28705	0.429926	-5.44692	0.759665	non-DE
ARDS-COVID+ vs Normal	chr17	7223308	hsa-miR-324-3p	-0.708363	3.73649	-1.30226	0.19529	0.321597	-5.23865	0.636582	non-DE
ARDS-COVID+ vs Normal	chr14	101022071	hsa-miR-379-5p	-0.711959	6.46992	-1.48568	0.139953	0.247978	-5.18287	0.572164	non-DE
ARDS-COVID+ vs Normal	chr1	156420392	hsa-miR-9-5p	-0.719186	1.06848	-1.44213	0.151837	0.263239	-5.13894	0.568143	non-DE
ARDS-COVID+ vs Normal	chr1	40757300	hsa-miR-30c-5p	-0.732008	5.82794	-1.76677	0.0797771	0.160038	-4.71607	0.486064	non-DE
ARDS-COVID+ vs Normal	chr14	100869075	hsa-miR-493-5p	-0.737553	3.28247	-1.08654	0.279391	0.425983	-5.43429	0.783746	non-DE
ARDS-COVID+ vs Normal	chr7	129774739	hsa-miR-96-5p	-0.743944	4.44106	-1.22316	0.223634	0.354176	-5.42827	0.727628	non-DE
ARDS-COVID+ vs Normal	chr3	184241405	hsa-miR-1224-5p	-0.749095	0.943742	-1.2288	0.221521	0.354176	-5.39466	0.692139	non-DE
ARDS-COVID+ vs Normal	chr15	55372954	hsa-miR-628-3p	-0.749318	4.6414	-1.99072	0.0487547	0.112068	-4.26321	0.445373	non-DE
ARDS-COVID+ vs Normal	chr11	568112	hsa-miR-210-3p	-0.753487	0.816098	-1.358	0.17698	0.29888	-5.2513	0.631075	non-DE
ARDS-COVID+ vs Normal	chr1	40754413	hsa-miR-30e-3p	-0.761102	6.34582	-2.2306	0.0275427	0.0741188	-3.91109	0.399724	non-DE
ARDS-COVID+ vs Normal	chrX	134541364	hsa-miR-542-3p	-0.762917	0.950296	-1.66255	0.0989798	0.190479	-4.80798	0.52114	non-DE
ARDS-COVID+ vs Normal	chr11	64891203	hsa-miR-192-5p	-0.770347	8.77061	-2.8325	0.0054081	0.0229498	-2.74057	0.322858	non-DE
ARDS-COVID+ vs Normal	chr12	57824658	hsa-miR-26a-5p	-0.775071	13.2522	-3.68709	0.000340318	0.00296435	-0.581209	0.248851	non-DE
ARDS-COVID+ vs Normal	chr9	94178895	hsa-let-7d-3p	-0.785531	8.16544	-3.20864	0.00170552	0.00925453	-1.62285	0.284078	non-DE
ARDS-COVID+ vs Normal	chr11	122099809	hsa-miR-125b-5p	-0.831274	6.09393	-2.37256	0.0192345	0.0551037	-3.59074	0.418504	non-DE
ARDS-COVID+ vs Normal	chr2	64340769	hsa-miR-4433b-3p	-0.846434	1.56295	-1.60661	0.110736	0.211804	-4.81975	0.599458	non-DE
ARDS-COVID+ vs Normal	chr9	95085505	hsa-miR-27b-3p	-0.847154	10.2564	-3.64062	0.000400708	0.00331586	-0.472197	0.274527	non-DE
ARDS-COVID+ vs Normal	chr17	59841311	hsa-miR-21-3p	-0.852802	3.58741	-1.47665	0.142356	0.249312	-4.98414	0.673645	non-DE
ARDS-COVID+ vs Normal	chr14	101046505	hsa-miR-487b-3p	-0.855467	1.45451	-1.57064	0.118865	0.222285	-4.8928	0.613283	non-DE
ARDS-COVID+ vs Normal	chr22	21653354	hsa-miR-130b-3p	-0.870297	4.26797	-1.72305	0.0874218	0.171223	-4.65846	0.590377	non-DE
ARDS-COVID+ vs Normal	chr3	10394531	hsa-miR-885-5p	-0.87764	0.590722	-1.6029	0.111553	0.211804	-4.912	0.626401	non-DE
ARDS-COVID+ vs Normal	chrX	85903641	hsa-miR-361-3p	-0.895149	5.02027	-1.9328	0.0555868	0.121472	-4.3542	0.543835	non-DE
ARDS-COVID+ vs Normal	chr9	95085265	hsa-miR-23b-3p	-0.916661	6.59431	-2.98387	0.00344114	0.0158052	-2.13815	0.36325	non-DE
ARDS-COVID+ vs Normal	chr9	136670616	hsa-miR-126-5p	-0.921385	13.0704	-4.90797	2.89133e-06	6.09478e-05	3.98303	0.221994	non-DE
ARDS-COVID+ vs Normal	chr1	1169055	hsa-miR-429	-0.963209	0.818814	-1.95112	0.0533438	0.119368	-4.39893	0.573338	non-DE
ARDS-COVID+ vs Normal	chr17	28861548	hsa-miR-144-3p	-0.982139	9.91224	-2.20304	0.029477	0.0780551	-4.32859	0.532463	non-DE
ARDS-COVID+ vs Normal	chr14	101040497	hsa-miR-376b-3p	-0.996137	0.0235615	-3.87669	0.000172227	0.00178087	0.598161	0.286785	non-DE
ARDS-COVID+ vs Normal	chr12	62603747	hsa-let-7i-3p	-1.0789	1.22026	-2.08065	0.0395665	0.0940851	-4.08608	0.598595	non-DE
ARDS-COVID+ vs Normal	chr7	130496126	hsa-miR-335-5p	-1.08449	6.58062	-2.4842	0.0143457	0.0461012	-3.3604	0.515127	non-DE
ARDS-COVID+ vs Normal	chr3	49020159	hsa-miR-425-3p	-1.10889	3.66222	-2.08916	0.0387792	0.0931195	-3.98919	0.619134	non-DE
ARDS-COVID+ vs Normal	chr9	109046272	hsa-miR-32-5p	-1.12112	4.82721	-2.14784	0.0337109	0.0845327	-3.94676	0.612798	non-DE
ARDS-COVID+ vs Normal	chr19	46018961	hsa-miR-769-5p	-1.12511	4.62792	-2.65241	0.00905832	0.0322398	-2.81857	0.492821	non-DE
ARDS-COVID+ vs Normal	chr19	51693268	hsa-miR-125a-5p	-1.12785	7.15435	-2.55185	0.0119548	0.040378	-3.25677	0.526602	non-DE
ARDS-COVID+ vs Normal	chr16	67202327	hsa-miR-328-3p	-1.13657	7.5103	-3.7757	0.000248263	0.00222095	0.203271	0.351121	non-DE
ARDS-COVID+ vs Normal	chr3	52268280	hsa-let-7g-3p	-1.13985	0.963671	-2.39115	0.01833	0.0541908	-3.42611	0.540739	non-DE
ARDS-COVID+ vs Normal	chr14	100884716	hsa-miR-136-5p	-1.15495	0.288798	-2.78203	0.00626432	0.0255986	-2.57638	0.468536	non-DE
ARDS-COVID+ vs Normal	chr19	13836447	hsa-miR-27a-3p	-1.16106	9.06391	-3.98224	0.000116705	0.00148574	0.774883	0.344803	non-DE
ARDS-COVID+ vs Normal	chr1	220117916	hsa-miR-215-5p	-1.16215	0.250398	-2.6786	0.00841636	0.0302806	-2.81822	0.488675	non-DE
ARDS-COVID+ vs Normal	chr8	41660443	hsa-miR-486-3p	-1.17837	4.63943	-2.37475	0.0191255	0.0551037	-3.46914	0.587803	non-DE
ARDS-COVID+ vs Normal	chr13	91351245	hsa-miR-19b-3p	-1.17889	8.63985	-6.43836	2.51809e-09	1.66697e-07	11.0118	0.210663	DE
ARDS-COVID+ vs Normal	chr14	101040118	hsa-miR-376a-3p	-1.1816	1.10808	-2.28449	0.0240773	0.0664133	-3.63934	0.581887	non-DE
ARDS-COVID+ vs Normal	chr1	172144592	hsa-miR-199a-5p	-1.18993	5.45035	-2.63951	0.00939049	0.0330665	-2.90774	0.530582	DE
ARDS-COVID+ vs Normal	chr18	58451088	hsa-miR-122-5p	-1.19415	8.23968	-2.39101	0.0183365	0.0541908	-3.75957	0.595271	non-DE
ARDS-COVID+ vs Normal	chr13	91350655	hsa-miR-17-3p	-1.20982	1.70251	-2.43684	0.0162652	0.0507903	-3.29142	0.568207	non-DE
ARDS-COVID+ vs Normal	chr14	100881026	hsa-miR-431-5p	-1.22006	5.95894	-2.15335	0.0332656	0.0840529	-3.97874	0.673999	non-DE
ARDS-COVID+ vs Normal	chr1	220118206	hsa-miR-194-5p	-1.23182	2.99151	-1.84801	0.067032	0.138673	-4.41552	0.779302	non-DE
ARDS-COVID+ vs Normal	chr17	58331283	hsa-miR-142-5p	-1.23238	11.0587	-7.42068	1.74549e-11	2.88878e-09	15.7606	0.192691	DE
ARDS-COVID+ vs Normal	chr1	9151735	hsa-miR-34a-5p	-1.2465	2.48775	-2.08868	0.0388233	0.0931195	-3.96987	0.691479	non-DE
ARDS-COVID+ vs Normal	chr11	57641252	hsa-miR-130a-3p	-1.25642	6.62205	-3.57752	0.000499055	0.00384156	-0.396167	0.416491	DE
ARDS-COVID+ vs Normal	chrX	74287295	hsa-miR-374a-3p	-1.2637	4.55423	-2.59614	0.0105898	0.036897	-2.95438	0.575754	DE
ARDS-COVID+ vs Normal	chr13	91350939	hsa-miR-19a-3p	-1.30524	7.2057	-6.0825	1.41312e-08	6.68205e-07	9.37969	0.246974	DE
ARDS-COVID+ vs Normal	chr14	101045968	hsa-miR-381-3p	-1.43633	6.50202	-2.80819	0.00580622	0.0243273	-2.57597	0.619669	DE
ARDS-COVID+ vs Normal	chr6	18571844	hsa-miR-548a-3p	-1.44924	1.85921	-2.46137	0.015244	0.0480549	-3.22888	0.678184	DE
ARDS-COVID+ vs Normal	chrX	74218557	hsa-miR-374b-3p	-1.45253	0.953006	-3.30324	0.00125569	0.0072918	-1.12404	0.498117	DE
ARDS-COVID+ vs Normal	chr14	101025782	hsa-miR-323a-3p	-1.48438	1.93518	-2.51388	0.0132487	0.0434189	-3.10776	0.669125	DE
ARDS-COVID+ vs Normal	chr17	81125887	hsa-miR-338-3p	-1.51516	3.93101	-3.14533	0.00208595	0.0107883	-1.52602	0.563235	DE
ARDS-COVID+ vs Normal	chr6	71403595	hsa-miR-30a-5p	-1.53612	5.5626	-4.01702	0.000102501	0.00135712	1.09248	0.457702	DE
ARDS-COVID+ vs Normal	chr14	101059769	hsa-miR-154-5p	-1.57681	0.853523	-3.49646	0.000659045	0.00454819	-0.556958	0.508831	DE
ARDS-COVID+ vs Normal	chr22	20086072	hsa-miR-1306-5p	-1.59129	2.46908	-2.87747	0.00473667	0.0206294	-2.22119	0.634282	DE
ARDS-COVID+ vs Normal	chr20	34990408	hsa-miR-499a-5p	-1.64722	2.69678	-2.53713	0.0124423	0.0416	-3.04012	0.755427	DE
ARDS-COVID+ vs Normal	chr3	37969452	hsa-miR-26a-1-3p	-1.65155	3.14129	-3.06566	0.00267664	0.0134237	-1.72072	0.620559	DE
ARDS-COVID+ vs Normal	chr14	101039732	hsa-miR-376c-3p	-1.66637	2.12524	-2.77129	0.00646189	0.0259312	-2.48928	0.685322	DE
ARDS-COVID+ vs Normal	chr17	59151149	hsa-miR-301a-3p	-1.76677	5.3318	-4.37834	2.54805e-05	0.000383366	2.39595	0.47149	DE
ARDS-COVID+ vs Normal	chr14	101023340	hsa-miR-411-5p	-1.85905	3.37832	-2.98617	0.00341715	0.0158052	-1.94336	0.721829	DE
ARDS-COVID+ vs Normal	chr14	101062094	hsa-miR-377-3p	-1.89395	2.43844	-3.03579	0.00293555	0.0142892	-1.80429	0.718431	DE
ARDS-COVID+ vs Normal	chrX	118386440	hsa-miR-1277-3p	-1.96267	1.40789	-3.90829	0.000153397	0.00175084	0.77234	0.570413	DE
ARDS-COVID+ vs Normal	chr14	101047949	hsa-miR-889-3p	-1.96798	2.58802	-3.56333	0.000524117	0.00387514	-0.303106	0.628578	DE
ARDS-COVID+ vs Normal	chr14	100911186	hsa-miR-370-3p	-1.99407	4.22666	-3.37159	0.0010026	0.0062615	-0.883681	0.692826	DE
ARDS-COVID+ vs Normal	chrX	50003204	hsa-miR-532-3p	-2.00503	1.45746	-3.83343	0.000201593	0.0019065	0.532019	0.593695	DE
ARDS-COVID+ vs Normal	chr14	101043029	hsa-miR-1185-1-3p	-2.0306	0.551174	-5.30179	5.20971e-07	1.43701e-05	5.97351	0.428461	DE
ARDS-COVID+ vs Normal	chr2	64340809	hsa-miR-4433b-5p	-2.10099	2.88843	-3.88922	0.000164509	0.00175653	0.722971	0.627245	DE
ARDS-COVID+ vs Normal	chr14	100874515	hsa-miR-337-5p	-2.11745	4.20804	-3.39887	0.000915613	0.00582823	-0.801392	0.7313	DE
ARDS-COVID+ vs Normal	chr10	89592756	hsa-miR-107	-2.46377	2.80447	-4.90355	2.94612e-06	6.09478e-05	4.33969	0.580259	DE
ARDS-COVID+ vs Normal	chr9	128244783	hsa-miR-199b-5p	-2.47286	1.844	-4.53522	1.35931e-05	0.000224966	2.96932	0.627063	DE
ARDS-COVID+ vs Normal	chr12	6964155	hsa-miR-141-3p	-2.77622	1.9835	-5.06685	1.46173e-06	3.45595e-05	4.99017	0.627646	DE
ARDS-COVID+ vs Normal	chr14	101055464	hsa-miR-485-3p	-3.3624	2.60851	-5.18671	8.6644e-07	2.20609e-05	5.46562	0.743488	DE
ARDS-COVID+ vs Normal	chr19	49500832	hsa-miR-150-5p	-3.47259	8.52878	-9.49424	2.48789e-16	8.23491e-14	26.5663	0.443063	DE
ARDS+COVID+ vs ARDS-COVID+	chr7	151238449	hsa-miR-671-5p	1.78246	1.05513	3.84105	0.000196097	0.0202241	0.402762	0.628792	DE
ARDS+COVID+ vs ARDS-COVID+	chr17	31560016	hsa-miR-193a-5p	1.54392	5.74082	3.7685	0.000254761	0.0202241	0.0949334	0.575423	DE
ARDS+COVID+ vs ARDS-COVID+	chrX	66018895	hsa-miR-223-5p	1.26619	3.3438	2.47166	0.0148331	0.181842	-3.40618	0.709384	non-DE
ARDS+COVID+ vs ARDS-COVID+	chr7	100094043	hsa-miR-106b-5p	1.2264	4.59734	2.36882	0.0194208	0.214277	-3.68643	0.718964	non-DE
ARDS+COVID+ vs ARDS-COVID+	chr14	100307876	hsa-miR-345-5p	1.20994	1.27379	2.62454	0.00978979	0.140888	-3.13674	0.632521	non-DE
ARDS+COVID+ vs ARDS-COVID+	chr14	65471116	hsa-miR-625-5p	1.20068	3.21306	2.68617	0.00823881	0.129859	-2.88942	0.616394	non-DE
ARDS+COVID+ vs ARDS-COVID+	chr1	1169055	hsa-miR-429	1.15134	0.818814	2.84139	0.00526887	0.109	-2.68202	0.573338	non-DE
ARDS+COVID+ vs ARDS-COVID+	chr8	27433413	hsa-miR-6842-3p	1.05576	1.289	2.42105	0.0169539	0.193509	-3.58302	0.598334	non-DE
ARDS+COVID+ vs ARDS-COVID+	chr15	42199630	hsa-miR-627-5p	1.04053	1.88583	2.19238	0.0302567	0.263552	-4.05718	0.649064	non-DE
ARDS+COVID+ vs ARDS-COVID+	chr20	34990408	hsa-miR-499a-5p	1.0272	2.69678	1.87008	0.0638777	0.358365	-4.62298	0.755427	non-DE
ARDS+COVID+ vs ARDS-COVID+	chr3	10394531	hsa-miR-885-5p	1.0116	0.590722	2.26104	0.0255348	0.237987	-3.99983	0.626401	non-DE
ARDS+COVID+ vs ARDS-COVID+	chr22	46112800	hsa-let-7a-3p	1.00783	1.92355	1.82693	0.0701641	0.374586	-4.71767	0.764838	non-DE
ARDS+COVID+ vs ARDS-COVID+	chr17	81133265	hsa-miR-1250-5p	0.967149	1.57032	2.01726	0.045871	0.318992	-4.41006	0.655006	non-DE
ARDS+COVID+ vs ARDS-COVID+	chrX	50008443	hsa-miR-500a-5p	0.965033	-0.0581093	3.71758	0.0003055	0.0202241	-0.124507	0.350668	non-DE
ARDS+COVID+ vs ARDS-COVID+	chr9	109046272	hsa-miR-32-5p	0.921749	4.82721	2.06216	0.0413231	0.318992	-4.35242	0.612798	non-DE
ARDS+COVID+ vs ARDS-COVID+	chr1	109598940	hsa-miR-197-3p	0.861832	7.19332	3.04308	0.00287033	0.0730831	-2.23413	0.390284	non-DE
ARDS+COVID+ vs ARDS-COVID+	chrX	134546644	hsa-miR-424-3p	0.816253	0.345214	2.2556	0.0258838	0.237987	-4.06944	0.492227	non-DE
ARDS+COVID+ vs ARDS-COVID+	chrX	74218587	hsa-miR-374b-5p	0.815903	5.49876	1.73007	0.0861552	0.415105	-5.01148	0.65191	non-DE
ARDS+COVID+ vs ARDS-COVID+	chr7	151238488	hsa-miR-671-3p	0.805886	3.16968	1.7281	0.0865091	0.415105	-4.85106	0.64331	non-DE
ARDS+COVID+ vs ARDS-COVID+	chr17	1713952	hsa-miR-22-5p	0.784489	2.39347	1.65177	0.101163	0.452501	-4.97731	0.65642	non-DE
ARDS+COVID+ vs ARDS-COVID+	chr5	137647582	hsa-miR-874-3p	0.763088	4.07627	1.63012	0.105665	0.460199	-5.06076	0.649708	non-DE
ARDS+COVID+ vs ARDS-COVID+	chr10	103394301	hsa-miR-1307-3p	0.762975	4.96806	2.03842	0.0436777	0.318992	-4.39646	0.525904	non-DE
ARDS+COVID+ vs ARDS-COVID+	chr12	62603747	hsa-let-7i-3p	0.747206	1.22026	1.75608	0.0815937	0.415105	-4.95613	0.598595	non-DE
ARDS+COVID+ vs ARDS-COVID+	chr1	3560710	hsa-miR-551a	0.741236	0.26611	1.98719	0.0491498	0.318992	-4.64837	0.510386	non-DE
ARDS+COVID+ vs ARDS-COVID+	chr19	46018961	hsa-miR-769-5p	0.731484	4.62792	2.01932	0.0456538	0.318992	-4.4088	0.492821	non-DE
ARDS+COVID+ vs ARDS-COVID+	chr19	2630723	hsa-miR-7850-5p	0.726881	0.254812	1.99405	0.0483853	0.318992	-4.64717	0.496883	non-DE
ARDS+COVID+ vs ARDS-COVID+	chr6	18571844	hsa-miR-548a-3p	0.689693	1.85921	1.42687	0.15618	0.564137	-5.37356	0.678184	non-DE
ARDS+COVID+ vs ARDS-COVID+	chrX	45747036	hsa-miR-222-3p	0.675364	8.10259	2.57379	0.0112599	0.146554	-3.57433	0.364735	non-DE
ARDS+COVID+ vs ARDS-COVID+	chrX	50014649	hsa-miR-502-3p	0.652301	2.79189	1.40982	0.161148	0.564137	-5.32553	0.638452	non-DE
ARDS+COVID+ vs ARDS-COVID+	chr16	24203186	hsa-miR-1273h-3p	0.639905	4.37919	1.67514	0.0964766	0.443524	-5.00592	0.532599	non-DE
ARDS+COVID+ vs ARDS-COVID+	chr5	149430661	hsa-miR-145-5p	0.636439	2.79018	1.41841	0.15863	0.564137	-5.31393	0.619683	non-DE
ARDS+COVID+ vs ARDS-COVID+	chr7	74191213	hsa-miR-590-5p	0.633757	1.65119	1.37056	0.173039	0.564137	-5.43162	0.641327	non-DE
ARDS+COVID+ vs ARDS-COVID+	chr1	9151735	hsa-miR-34a-5p	0.62979	2.48775	1.26443	0.208495	0.64475	-5.52803	0.691479	non-DE
ARDS+COVID+ vs ARDS-COVID+	chr1	68183576	hsa-miR-1262	0.629447	0.933138	1.36254	0.175547	0.564137	-5.55065	0.625995	non-DE
ARDS+COVID+ vs ARDS-COVID+	chr1	235853000	hsa-miR-1537-3p	0.627786	0.837192	1.44781	0.150246	0.564137	-5.44283	0.597357	non-DE
ARDS+COVID+ vs ARDS-COVID+	chr22	21653354	hsa-miR-130b-3p	0.62565	4.26797	1.45214	0.149039	0.564137	-5.32018	0.590377	non-DE
ARDS+COVID+ vs ARDS-COVID+	chr17	74748663	hsa-miR-3615	0.603838	4.05318	1.2592	0.210372	0.64475	-5.5598	0.667845	non-DE
ARDS+COVID+ vs ARDS-COVID+	chr10	114174151	hsa-miR-2110	0.597423	2.63643	1.06759	0.287821	0.672551	-5.73054	0.775347	non-DE
ARDS+COVID+ vs ARDS-COVID+	chr14	65471153	hsa-miR-625-3p	0.589601	8.02416	2.04419	0.0430946	0.318992	-4.72364	0.406199	non-DE
ARDS+COVID+ vs ARDS-COVID+	chr13	91350756	hsa-miR-18a-5p	0.56311	6.71167	2.34362	0.020721	0.221247	-3.96421	0.325294	non-DE
ARDS+COVID+ vs ARDS-COVID+	chrX	74218557	hsa-miR-374b-3p	0.539076	0.953006	1.54663	0.124552	0.494093	-5.3346	0.498117	non-DE
ARDS+COVID+ vs ARDS-COVID+	chr3	49020159	hsa-miR-425-3p	0.538076	3.66222	1.19114	0.23592	0.672551	-5.62338	0.619134	non-DE
ARDS+COVID+ vs ARDS-COVID+	chr5	59703630	hsa-miR-582-3p	0.506298	3.01915	0.854566	0.394473	0.71742	-5.92744	0.822206	non-DE
ARDS+COVID+ vs ARDS-COVID+	chr17	7223308	hsa-miR-324-3p	0.50458	3.73649	1.09047	0.277663	0.672551	-5.74968	0.636582	non-DE
ARDS+COVID+ vs ARDS-COVID+	chr2	64340769	hsa-miR-4433b-3p	0.50015	1.56295	1.15845	0.24895	0.672551	-5.70466	0.599458	non-DE
ARDS+COVID+ vs ARDS-COVID+	chr8	134800570	hsa-miR-30b-5p	0.496478	5.67792	1.57102	0.118778	0.485378	-5.30324	0.4307	non-DE
ARDS+COVID+ vs ARDS-COVID+	chr17	59841311	hsa-miR-21-3p	0.488041	3.58741	0.997309	0.320596	0.672551	-5.81607	0.673645	non-DE
ARDS+COVID+ vs ARDS-COVID+	chr13	91350939	hsa-miR-19a-3p	0.482312	7.2057	2.5862	0.0108832	0.146554	-3.44154	0.246974	non-DE
ARDS+COVID+ vs ARDS-COVID+	chr17	2049929	hsa-miR-132-3p	0.47823	4.48255	1.02301	0.308333	0.672551	-5.83848	0.648946	non-DE
ARDS+COVID+ vs ARDS-COVID+	chr8	11035221	hsa-miR-598-3p	0.477644	3.27675	1.08415	0.280445	0.672551	-5.7654	0.605879	non-DE
ARDS+COVID+ vs ARDS-COVID+	chr2	96798288	hsa-miR-3127-5p	0.474348	0.0629621	1.42293	0.157319	0.564137	-5.62363	0.45452	non-DE
ARDS+COVID+ vs ARDS-COVID+	chr10	103394341	hsa-miR-1307-5p	0.472073	7.65982	1.55876	0.121652	0.49106	-5.515	0.416662	non-DE
ARDS+COVID+ vs ARDS-COVID+	chr15	88608121	hsa-miR-1179	0.469143	0.949392	1.04371	0.298692	0.672551	-5.90143	0.611061	non-DE
ARDS+COVID+ vs ARDS-COVID+	chr1	116671787	hsa-miR-320b	0.460935	1.55976	0.977709	0.33016	0.67824	-5.89683	0.643413	non-DE
ARDS+COVID+ vs ARDS-COVID+	chr16	69933142	hsa-miR-140-3p	0.445265	6.57105	1.34016	0.182695	0.58146	-5.74102	0.459341	non-DE
ARDS+COVID+ vs ARDS-COVID+	chr17	76098019	hsa-miR-6868-3p	0.441695	-0.015495	1.27539	0.204603	0.638901	-5.82324	0.476667	non-DE
ARDS+COVID+ vs ARDS-COVID+	chr3	32506342	hsa-miR-548ay-5p	0.436669	0.334845	1.36676	0.174222	0.564137	-5.59472	0.431848	non-DE
ARDS+COVID+ vs ARDS-COVID+	chrX	139924160	hsa-miR-505-3p	0.426188	1.06246	1.05259	0.294616	0.672551	-5.93293	0.563689	non-DE
ARDS+COVID+ vs ARDS-COVID+	chr1	71067681	hsa-miR-186-5p	0.419173	8.1969	2.27064	0.0249292	0.237987	-4.27361	0.248742	non-DE
ARDS+COVID+ vs ARDS-COVID+	chr7	129774739	hsa-miR-96-5p	0.418244	4.44106	0.791163	0.43039	0.736282	-6.10615	0.727628	non-DE
ARDS+COVID+ vs ARDS-COVID+	chr13	40727828	hsa-miR-320d	0.414698	5.14814	1.02831	0.305847	0.672551	-5.93774	0.5751	non-DE
ARDS+COVID+ vs ARDS-COVID+	chrX	134541364	hsa-miR-542-3p	0.406957	0.950296	1.09578	0.275342	0.672551	-5.86979	0.52114	non-DE
ARDS+COVID+ vs ARDS-COVID+	chr7	1022955	hsa-miR-339-3p	0.406746	4.74734	1.01163	0.313723	0.672551	-5.87827	0.550902	non-DE
ARDS+COVID+ vs ARDS-COVID+	chr13	91350655	hsa-miR-17-3p	0.406696	1.70251	1.00181	0.318423	0.672551	-5.88821	0.568207	non-DE
ARDS+COVID+ vs ARDS-COVID+	chr1	156420392	hsa-miR-9-5p	0.402548	1.06848	0.992206	0.323068	0.672551	-5.98029	0.568143	non-DE
ARDS+COVID+ vs ARDS-COVID+	chr3	52268280	hsa-let-7g-3p	0.401026	0.963671	1.03813	0.301272	0.672551	-5.90982	0.540739	non-DE
ARDS+COVID+ vs ARDS-COVID+	chr16	14303980	hsa-miR-193b-5p	0.393944	0.645665	0.929606	0.354418	0.690072	-6.02967	0.591208	non-DE
ARDS+COVID+ vs ARDS-COVID+	chr13	50049167	hsa-miR-15a-5p	0.388302	5.79845	1.0678	0.287729	0.672551	-5.95552	0.505732	non-DE
ARDS+COVID+ vs ARDS-COVID+	chr2	176601024	hsa-miR-1246	0.376879	2.66057	0.637919	0.524726	0.800389	-6.11325	0.804347	non-DE
ARDS+COVID+ vs ARDS-COVID+	chr4	38868092	hsa-miR-574-3p	0.375511	4.691	0.959091	0.339417	0.682224	-5.9499	0.538271	non-DE
ARDS+COVID+ vs ARDS-COVID+	chr1	93846880	hsa-miR-760	0.371074	0.84443	0.76763	0.444195	0.738838	-6.16232	0.656457	non-DE
ARDS+COVID+ vs ARDS-COVID+	chr13	91351245	hsa-miR-19b-3p	0.358547	8.63985	2.25977	0.025616	0.237987	-4.34259	0.210663	non-DE
ARDS+COVID+ vs ARDS-COVID+	chr3	49020631	hsa-miR-191-3p	0.357336	0.517168	0.953671	0.342143	0.682224	-6.09208	0.521339	non-DE
ARDS+COVID+ vs ARDS-COVID+	chr19	13836289	hsa-miR-24-3p	0.355636	11.1684	1.93021	0.0559098	0.336475	-5.25535	0.254177	non-DE
ARDS+COVID+ vs ARDS-COVID+	chr1	155195237	hsa-miR-92b-3p	0.347686	1.7203	0.778664	0.437691	0.736282	-6.09595	0.602705	non-DE
ARDS+COVID+ vs ARDS-COVID+	chr9	94178895	hsa-let-7d-3p	0.347182	8.16544	1.65411	0.100685	0.452501	-5.42761	0.284078	non-DE
ARDS+COVID+ vs ARDS-COVID+	chr2	102432336	hsa-miR-4772-3p	0.346407	1.5459	0.594905	0.553013	0.817175	-6.19336	0.814523	non-DE
ARDS+COVID+ vs ARDS-COVID+	chr1	198859069	hsa-miR-181a-3p	0.342925	3.76685	0.77778	0.43821	0.736282	-5.99815	0.608716	non-DE
ARDS+COVID+ vs ARDS-COVID+	chr20	63919495	hsa-miR-941	0.342659	7.29247	1.14688	0.253683	0.672551	-6.00733	0.41888	non-DE
ARDS+COVID+ vs ARDS-COVID+	chr12	57824620	hsa-miR-26a-2-3p	0.337222	0.544325	0.934613	0.351841	0.690072	-6.11737	0.504129	non-DE
ARDS+COVID+ vs ARDS-COVID+	chrX	134546680	hsa-miR-424-5p	0.332058	0.563471	0.931178	0.353607	0.690072	-6.08851	0.496245	non-DE
ARDS+COVID+ vs ARDS-COVID+	chr17	28861403	hsa-miR-451a	0.327608	11.2284	0.888622	0.375961	0.695213	-6.72766	0.510053	non-DE
ARDS+COVID+ vs ARDS-COVID+	chr7	74191253	hsa-miR-590-3p	0.318286	5.24874	0.850274	0.396844	0.717789	-6.09208	0.512007	non-DE
ARDS+COVID+ vs ARDS-COVID+	chr14	95137961	hsa-miR-3173-5p	0.309333	0.560346	0.745401	0.457468	0.750204	-6.21855	0.572305	non-DE
ARDS+COVID+ vs ARDS-COVID+	chr1	220118206	hsa-miR-194-5p	0.306724	2.99151	0.542672	0.588349	0.823132	-6.1586	0.779302	non-DE
ARDS+COVID+ vs ARDS-COVID+	chr9	83969771	hsa-miR-7-1-3p	0.303799	0.8182	0.890452	0.374982	0.695213	-6.06647	0.465842	non-DE
ARDS+COVID+ vs ARDS-COVID+	chr16	67202327	hsa-miR-328-3p	0.300817	7.5103	1.16196	0.247527	0.672551	-6.01349	0.351121	non-DE
ARDS+COVID+ vs ARDS-COVID+	chr4	109488752	hsa-miR-576-3p	0.292164	0.817779	0.64091	0.522788	0.800389	-6.28304	0.626644	non-DE
ARDS+COVID+ vs ARDS-COVID+	chr1	172144592	hsa-miR-199a-5p	0.290019	5.45035	0.744803	0.457828	0.750204	-6.17697	0.530582	non-DE
ARDS+COVID+ vs ARDS-COVID+	chr10	102436520	hsa-miR-146b-5p	0.285823	6.48426	1.06319	0.289804	0.672551	-6.05911	0.366577	non-DE
ARDS+COVID+ vs ARDS-COVID+	chr9	20716120	hsa-miR-491-5p	0.276604	4.2739	0.577511	0.564663	0.819751	-6.17283	0.668524	non-DE
ARDS+COVID+ vs ARDS-COVID+	chr5	149732829	hsa-miR-378a-5p	0.276354	1.05587	0.660816	0.509981	0.798636	-6.23294	0.576719	non-DE
ARDS+COVID+ vs ARDS-COVID+	chr1	207802450	hsa-miR-29b-3p	0.272374	7.36647	1.36563	0.174578	0.564137	-5.757	0.269242	non-DE
ARDS+COVID+ vs ARDS-COVID+	chr15	88611856	hsa-miR-7-5p	0.266463	7.98065	0.993611	0.322386	0.672551	-6.2724	0.372151	non-DE
ARDS+COVID+ vs ARDS-COVID+	chr18	58451088	hsa-miR-122-5p	0.261368	8.23968	0.604898	0.546375	0.81464	-6.61028	0.595271	non-DE
ARDS+COVID+ vs ARDS-COVID+	chr3	160404607	hsa-miR-15b-5p	0.255868	6.54784	0.879561	0.380833	0.700309	-6.22167	0.397873	non-DE
ARDS+COVID+ vs ARDS-COVID+	chr7	130496126	hsa-miR-335-5p	0.247003	6.58062	0.654656	0.513926	0.798636	-6.35556	0.515127	non-DE
ARDS+COVID+ vs ARDS-COVID+	chr9	35710716	hsa-miR-6852-5p	0.243498	2.7161	0.484862	0.628647	0.835671	-6.18055	0.695998	non-DE
ARDS+COVID+ vs ARDS-COVID+	chrX	119646763	hsa-miR-766-3p	0.238309	0.643075	0.655357	0.513476	0.798636	-6.3049	0.492549	non-DE
ARDS+COVID+ vs ARDS-COVID+	chr17	28861548	hsa-miR-144-3p	0.236298	9.91224	0.611708	0.541873	0.81464	-6.78225	0.532463	non-DE
ARDS+COVID+ vs ARDS-COVID+	chr14	100109715	hsa-miR-342-3p	0.235822	8.89433	1.05537	0.293349	0.672551	-6.31479	0.304941	non-DE
ARDS+COVID+ vs ARDS-COVID+	chr1	40754413	hsa-miR-30e-3p	0.231878	6.34582	0.788914	0.431698	0.736282	-6.25689	0.399724	non-DE
ARDS+COVID+ vs ARDS-COVID+	chr19	13836595	hsa-miR-23a-3p	0.231682	10.9887	1.02394	0.307895	0.672551	-6.54157	0.312419	non-DE
ARDS+COVID+ vs ARDS-COVID+	chr17	59137787	hsa-miR-454-3p	0.231598	8.22013	0.82739	0.409637	0.729438	-6.45365	0.386084	non-DE
ARDS+COVID+ vs ARDS-COVID+	chr9	128244783	hsa-miR-199b-5p	0.230897	1.844	0.519999	0.60401	0.823132	-6.27377	0.627063	non-DE
ARDS+COVID+ vs ARDS-COVID+	chr10	63373012	hsa-miR-1296-5p	0.22597	3.0084	0.496276	0.620596	0.831648	-6.15629	0.627422	non-DE
ARDS+COVID+ vs ARDS-COVID+	chr10	89592756	hsa-miR-107	0.219642	2.80447	0.516396	0.606516	0.823132	-6.17326	0.580259	non-DE
ARDS+COVID+ vs ARDS-COVID+	chr17	58331283	hsa-miR-142-5p	0.219532	11.0587	1.52831	0.129034	0.502473	-5.91833	0.192691	non-DE
ARDS+COVID+ vs ARDS-COVID+	chr5	58530085	hsa-miR-548ae-5p	0.215133	2.29555	0.5199	0.604079	0.823132	-6.18001	0.570186	non-DE
ARDS+COVID+ vs ARDS-COVID+	chr17	7223343	hsa-miR-324-5p	0.214713	5.73388	0.5843	0.560101	0.819751	-6.31784	0.511704	non-DE
ARDS+COVID+ vs ARDS-COVID+	chr17	81125887	hsa-miR-338-3p	0.21368	3.93101	0.516017	0.60678	0.823132	-6.19652	0.563235	non-DE
ARDS+COVID+ vs ARDS-COVID+	chr19	13836487	hsa-miR-27a-5p	0.200149	1.99728	0.429907	0.668024	0.854673	-6.29857	0.6503	non-DE
ARDS+COVID+ vs ARDS-COVID+	chr12	6964155	hsa-miR-141-3p	0.198902	1.9835	0.438726	0.661639	0.854673	-6.26938	0.627646	non-DE
ARDS+COVID+ vs ARDS-COVID+	chr17	1713914	hsa-miR-22-3p	0.191944	11.1031	1.13018	0.260627	0.672551	-6.44056	0.233395	non-DE
ARDS+COVID+ vs ARDS-COVID+	chr8	95072924	hsa-miR-3150b-3p	0.186311	0.133329	0.537969	0.591582	0.823132	-6.4618	0.470849	non-DE
ARDS+COVID+ vs ARDS-COVID+	chr17	30117131	hsa-miR-423-3p	0.184892	11.3468	0.865804	0.388303	0.710102	-6.72872	0.304165	non-DE
ARDS+COVID+ vs ARDS-COVID+	chr7	100093815	hsa-miR-93-5p	0.184018	13.136	1.54317	0.125389	0.494093	-6.11717	0.161586	non-DE
ARDS+COVID+ vs ARDS-COVID+	chr13	91350618	hsa-miR-17-5p	0.178985	9.31401	0.955916	0.341012	0.682224	-6.46949	0.256791	non-DE
ARDS+COVID+ vs ARDS-COVID+	chr8	41660484	hsa-miR-486-5p	0.176198	15.1787	0.818702	0.414559	0.729888	-7.20447	0.299291	non-DE
ARDS+COVID+ vs ARDS-COVID+	chr4	109488713	hsa-miR-576-5p	0.174057	5.69139	0.453265	0.651166	0.854673	-6.38924	0.536749	non-DE
ARDS+COVID+ vs ARDS-COVID+	chr3	47849608	hsa-miR-1226-3p	0.172291	0.538993	0.506436	0.613468	0.825439	-6.40395	0.471906	non-DE
ARDS+COVID+ vs ARDS-COVID+	chr22	20033153	hsa-miR-185-5p	0.171143	10.411	1.0519	0.294933	0.672551	-6.46375	0.22065	non-DE
ARDS+COVID+ vs ARDS-COVID+	chr13	91351072	hsa-miR-20a-5p	0.166526	10.677	1.41473	0.159703	0.564137	-6.04732	0.155568	non-DE
ARDS+COVID+ vs ARDS-COVID+	chr2	218280127	hsa-miR-6513-3p	0.164879	0.515518	0.446238	0.656219	0.854673	-6.45051	0.511978	non-DE
ARDS+COVID+ vs ARDS-COVID+	chr1	40757300	hsa-miR-30c-5p	0.164833	5.82794	0.463381	0.64392	0.849154	-6.38341	0.486064	non-DE
ARDS+COVID+ vs ARDS-COVID+	chr16	88468984	hsa-miR-5189-3p	0.163271	0.591291	0.41255	0.680663	0.854673	-6.38898	0.541694	non-DE
ARDS+COVID+ vs ARDS-COVID+	chr15	70079427	hsa-miR-629-5p	0.161174	9.15495	0.642119	0.522005	0.800389	-6.6783	0.350961	non-DE
ARDS+COVID+ vs ARDS-COVID+	chr19	55388186	hsa-miR-6805-5p	0.16054	2.1858	0.311996	0.755578	0.890022	-6.2834	0.707931	non-DE
ARDS+COVID+ vs ARDS-COVID+	chr7	100093571	hsa-miR-25-3p	0.157709	13.3392	1.0064	0.316221	0.672551	-6.81307	0.214519	non-DE
ARDS+COVID+ vs ARDS-COVID+	chr16	69933103	hsa-miR-140-5p	0.15552	7.66868	0.911387	0.363895	0.69167	-6.31471	0.227744	non-DE
ARDS+COVID+ vs ARDS-COVID+	chr2	135665446	hsa-miR-128-3p	0.15412	9.30029	0.898278	0.370813	0.695213	-6.50036	0.233321	non-DE
ARDS+COVID+ vs ARDS-COVID+	chrX	85903681	hsa-miR-361-5p	0.148852	8.61051	0.644761	0.520297	0.800389	-6.61618	0.316903	non-DE
ARDS+COVID+ vs ARDS-COVID+	chr3	160404645	hsa-miR-15b-3p	0.147951	5.4725	0.333386	0.739418	0.880386	-6.44984	0.614323	non-DE
ARDS+COVID+ vs ARDS-COVID+	chr6	71403595	hsa-miR-30a-5p	0.142486	5.5626	0.421168	0.674376	0.854673	-6.41405	0.457702	non-DE
ARDS+COVID+ vs ARDS-COVID+	chrX	50003167	hsa-miR-532-5p	0.13934	6.97319	0.717956	0.474162	0.765598	-6.38607	0.26013	non-DE
ARDS+COVID+ vs ARDS-COVID+	chr17	59151149	hsa-miR-301a-3p	0.13757	5.3318	0.39384	0.694389	0.864071	-6.33035	0.47149	non-DE
ARDS+COVID+ vs ARDS-COVID+	chr1	154104562	hsa-miR-5698	0.130334	0.315542	0.34917	0.727566	0.87148	-6.49803	0.507366	non-DE
ARDS+COVID+ vs ARDS-COVID+	chrX	66018937	hsa-miR-223-3p	0.130162	12.8745	0.5779	0.564401	0.819751	-7.11639	0.312535	non-DE
ARDS+COVID+ vs ARDS-COVID+	chrX	85903641	hsa-miR-361-3p	0.127352	5.02027	0.319973	0.749538	0.886061	-6.349	0.543835	non-DE
ARDS+COVID+ vs ARDS-COVID+	chr19	49500832	hsa-miR-150-5p	0.124091	8.52878	0.379062	0.705303	0.87148	-6.75773	0.443063	non-DE
ARDS+COVID+ vs ARDS-COVID+	chr2	134127130	hsa-miR-3679-5p	0.12386	1.16982	0.28383	0.777023	0.902437	-6.37917	0.589323	non-DE
ARDS+COVID+ vs ARDS-COVID+	chr17	59151187	hsa-miR-301a-5p	0.122189	0.339147	0.399897	0.689934	0.861767	-6.49085	0.424916	non-DE
ARDS+COVID+ vs ARDS-COVID+	chr2	176150329	hsa-miR-10b-5p	0.115147	3.66563	0.241786	0.809353	0.917333	-6.27499	0.660863	non-DE
ARDS+COVID+ vs ARDS-COVID+	chrX	134169850	hsa-miR-20b-5p	0.114552	7.38593	0.370176	0.711896	0.87148	-6.62921	0.422533	non-DE
ARDS+COVID+ vs ARDS-COVID+	chr11	57641252	hsa-miR-130a-3p	0.109027	6.62205	0.35495	0.723242	0.87148	-6.53352	0.416491	non-DE
ARDS+COVID+ vs ARDS-COVID+	chrX	151958628	hsa-miR-224-5p	0.108913	-0.252663	0.566456	0.572129	0.823132	-6.47532	0.256312	non-DE
ARDS+COVID+ vs ARDS-COVID+	chr13	91350797	hsa-miR-18a-3p	0.108057	2.47501	0.232085	0.816863	0.917333	-6.28142	0.633959	non-DE
ARDS+COVID+ vs ARDS-COVID+	chrX	74287325	hsa-miR-374a-5p	0.105138	7.71284	0.411169	0.681673	0.854673	-6.64948	0.348544	non-DE
ARDS+COVID+ vs ARDS-COVID+	chr7	130496162	hsa-miR-335-3p	0.102957	5.5043	0.247949	0.804592	0.917333	-6.44767	0.578515	non-DE
ARDS+COVID+ vs ARDS-COVID+	chr1	40754371	hsa-miR-30e-5p	0.0981398	9.722	0.519315	0.604485	0.823132	-6.8125	0.25701	non-DE
ARDS+COVID+ vs ARDS-COVID+	chr7	130876748	hsa-miR-29a-3p	0.0978569	7.31388	0.511846	0.609687	0.8237	-6.5443	0.257313	non-DE
ARDS+COVID+ vs ARDS-COVID+	chr22	46113691	hsa-let-7b-5p	0.0976667	14.5079	0.544569	0.587048	0.823132	-7.30443	0.252328	non-DE
ARDS+COVID+ vs ARDS-COVID+	chr7	100093610	hsa-miR-25-5p	0.0976074	3.16588	0.192501	0.847671	0.917333	-6.25819	0.701883	non-DE
ARDS+COVID+ vs ARDS-COVID+	chr17	28861668	hsa-miR-4732-3p	0.0929293	5.69596	0.197601	0.843687	0.917333	-6.47539	0.647204	non-DE
ARDS+COVID+ vs ARDS-COVID+	chr14	101062094	hsa-miR-377-3p	0.0899652	2.43844	0.173338	0.862674	0.924094	-6.30085	0.718431	non-DE
ARDS+COVID+ vs ARDS-COVID+	chrX	118386440	hsa-miR-1277-3p	0.083177	1.40789	0.209521	0.834393	0.917333	-6.44926	0.570413	non-DE
ARDS+COVID+ vs ARDS-COVID+	chr3	52268336	hsa-let-7g-5p	0.0815537	11.0843	0.598817	0.550409	0.816975	-6.89862	0.184679	non-DE
ARDS+COVID+ vs ARDS-COVID+	chr2	218402657	hsa-miR-26b-5p	0.0719187	12.6114	0.357384	0.721424	0.87148	-7.18957	0.280411	non-DE
ARDS+COVID+ vs ARDS-COVID+	chr11	2134181	hsa-miR-483-5p	0.0690142	8.08868	0.16711	0.867561	0.926332	-6.77864	0.597176	non-DE
ARDS+COVID+ vs ARDS-COVID+	chr18	21683559	hsa-miR-320c	0.068753	4.89385	0.162174	0.871438	0.927479	-6.37978	0.595718	non-DE
ARDS+COVID+ vs ARDS-COVID+	chr16	15643301	hsa-miR-484	0.0590468	6.96733	0.189741	0.849829	0.917333	-6.61758	0.442793	non-DE
ARDS+COVID+ vs ARDS-COVID+	chr17	7017979	hsa-miR-497-5p	0.0525389	0.409051	0.145207	0.884788	0.93867	-6.50404	0.500164	non-DE
ARDS+COVID+ vs ARDS-COVID+	chr11	568112	hsa-miR-210-3p	0.0442922	0.816098	0.0990119	0.921292	0.967674	-6.46783	0.631075	non-DE
ARDS+COVID+ vs ARDS-COVID+	chr17	31575478	hsa-miR-365b-3p	0.0376301	0.126539	0.125116	0.900638	0.952432	-6.56816	0.409833	non-DE
ARDS+COVID+ vs ARDS-COVID+	chr5	160485372	hsa-miR-146a-5p	0.0366747	13.2447	0.188474	0.850819	0.917333	-7.29853	0.269286	non-DE
ARDS+COVID+ vs ARDS-COVID+	chr4	159128814	hsa-miR-3688-3p	0.0362924	1.17532	0.0874428	0.930463	0.967674	-6.38934	0.574602	non-DE
ARDS+COVID+ vs ARDS-COVID+	chr17	48579904	hsa-miR-10a-5p	0.0358644	4.55471	0.0821745	0.934643	0.967674	-6.32785	0.602973	non-DE
ARDS+COVID+ vs ARDS-COVID+	chr21	16539101	hsa-miR-99a-5p	0.0345784	1.71055	0.0810746	0.935516	0.967674	-6.38494	0.575645	non-DE
ARDS+COVID+ vs ARDS-COVID+	chr1	207801865	hsa-miR-29c-3p	0.0327056	8.02507	0.22226	0.824484	0.917333	-6.73315	0.193915	non-DE
ARDS+COVID+ vs ARDS-COVID+	chr9	136670653	hsa-miR-126-3p	0.0295579	15.2055	0.20507	0.83786	0.917333	-7.50715	0.198004	non-DE
ARDS+COVID+ vs ARDS-COVID+	chr3	188688794	hsa-miR-28-5p	0.0243816	2.87109	0.0486213	0.961301	0.977068	-6.2905	0.694204	non-DE
ARDS+COVID+ vs ARDS-COVID+	chr3	188688834	hsa-miR-28-3p	0.0099469	7.37086	0.0425875	0.9661	0.977505	-6.6709	0.319019	non-DE
ARDS+COVID+ vs ARDS-COVID+	chr22	21653316	hsa-miR-130b-5p	0.0004935	0.113656	0.00164234	0.998692	1	-6.62529	0.414271	non-DE
ARDS+COVID+ vs ARDS-COVID+	chr13	50049027	hsa-miR-16-5p	-1.42109e-14	18.8337	-9.27173e-13	1	1	-7.9143	1.92843e-15	non-DE
ARDS+COVID+ vs ARDS-COVID+	chrX	45746180	hsa-miR-221-3p	-0.00096679	10.0981	-0.00404134	0.996782	1	-6.97153	0.329574	non-DE
ARDS+COVID+ vs ARDS-COVID+	chr9	94178841	hsa-let-7d-5p	-0.006473	8.87757	-0.0393888	0.968645	0.977505	-6.84815	0.221108	non-DE
ARDS+COVID+ vs ARDS-COVID+	chr8	140732623	hsa-miR-151a-5p	-0.0147517	8.07389	-0.0637075	0.949308	0.973375	-6.79036	0.318468	non-DE
ARDS+COVID+ vs ARDS-COVID+	chr19	13874910	hsa-miR-181d-5p	-0.0202507	2.43036	-0.0487919	0.961165	0.977068	-6.33127	0.568732	non-DE
ARDS+COVID+ vs ARDS-COVID+	chr8	41660443	hsa-miR-486-3p	-0.0204152	4.63943	-0.0473543	0.962309	0.977068	-6.37854	0.587803	non-DE
ARDS+COVID+ vs ARDS-COVID+	chrX	50013256	hsa-miR-660-5p	-0.0221495	8.04754	-0.0881478	0.929904	0.967674	-6.77935	0.344628	non-DE
ARDS+COVID+ vs ARDS-COVID+	chr14	101065465	hsa-miR-412-5p	-0.0232517	0.268022	-0.0687823	0.945276	0.973375	-6.5594	0.471057	non-DE
ARDS+COVID+ vs ARDS-COVID+	chrX	50009772	hsa-miR-501-3p	-0.0289146	4.47346	-0.0630256	0.94985	0.973375	-6.32405	0.637666	non-DE
ARDS+COVID+ vs ARDS-COVID+	chr12	62603691	hsa-let-7i-5p	-0.038165	15.2098	-0.30056	0.764263	0.897061	-7.492	0.176839	non-DE
ARDS+COVID+ vs ARDS-COVID+	chr17	59841273	hsa-miR-21-5p	-0.039817	13.4866	-0.265565	0.791024	0.912296	-7.29915	0.20555	non-DE
ARDS+COVID+ vs ARDS-COVID+	chr3	49020672	hsa-miR-191-5p	-0.0401679	10.9943	-0.232777	0.816326	0.917333	-7.03519	0.237495	non-DE
ARDS+COVID+ vs ARDS-COVID+	chr3	49020199	hsa-miR-425-5p	-0.0419128	9.90577	-0.32436	0.746223	0.885304	-6.90752	0.17302	non-DE
ARDS+COVID+ vs ARDS-COVID+	chr2	207109999	hsa-miR-2355-3p	-0.0430363	2.18354	-0.0886368	0.929516	0.967674	-6.30284	0.671112	non-DE
ARDS+COVID+ vs ARDS-COVID+	chr13	91351361	hsa-miR-92a-3p	-0.0519628	14.9243	-0.412669	0.680576	0.854673	-7.41316	0.172241	non-DE
ARDS+COVID+ vs ARDS-COVID+	chr1	156420354	hsa-miR-9-3p	-0.0529727	2.06225	-0.104921	0.916611	0.966237	-6.30693	0.698661	non-DE
ARDS+COVID+ vs ARDS-COVID+	chr16	14309340	hsa-miR-365a-3p	-0.0619197	0.124375	-0.196853	0.844271	0.917333	-6.55158	0.429165	non-DE
ARDS+COVID+ vs ARDS-COVID+	chr19	13836447	hsa-miR-27a-3p	-0.0620589	9.06391	-0.24536	0.806591	0.917333	-6.83862	0.344803	non-DE
ARDS+COVID+ vs ARDS-COVID+	chrX	110055389	hsa-miR-652-3p	-0.0682188	6.59219	-0.254225	0.799751	0.917333	-6.57567	0.373373	non-DE
ARDS+COVID+ vs ARDS-COVID+	chrX	50003204	hsa-miR-532-3p	-0.0748851	1.45746	-0.17921	0.858071	0.922148	-6.42321	0.593695	non-DE
ARDS+COVID+ vs ARDS-COVID+	chr17	67471504	hsa-miR-548d-3p	-0.0759508	-0.346918	-0.374267	0.708858	0.87148	-6.56684	0.270544	non-DE
ARDS+COVID+ vs ARDS-COVID+	chr11	64891203	hsa-miR-192-5p	-0.0829197	8.77061	-0.349866	0.727045	0.87148	-6.79193	0.322858	non-DE
ARDS+COVID+ vs ARDS-COVID+	chr9	124692518	hsa-miR-181a-2-3p	-0.0880248	4.32086	-0.190616	0.849145	0.917333	-6.35122	0.640033	non-DE
ARDS+COVID+ vs ARDS-COVID+	chr7	100094002	hsa-miR-106b-3p	-0.0901082	4.44124	-0.20219	0.840106	0.917333	-6.32889	0.617593	non-DE
ARDS+COVID+ vs ARDS-COVID+	chr17	58331245	hsa-miR-142-3p	-0.0903522	11.5041	-0.561604	0.57542	0.823132	-6.96876	0.220106	non-DE
ARDS+COVID+ vs ARDS-COVID+	chr17	30117095	hsa-miR-423-5p	-0.0992668	14.4338	-0.525583	0.600136	0.823132	-7.30878	0.265603	non-DE
ARDS+COVID+ vs ARDS-COVID+	chr6	71403554	hsa-miR-30a-3p	-0.100679	1.70429	-0.225656	0.821848	0.917333	-6.34899	0.623716	non-DE
ARDS+COVID+ vs ARDS-COVID+	chr11	72615102	hsa-miR-139-5p	-0.103852	2.95038	-0.200971	0.841057	0.917333	-6.27603	0.717086	non-DE
ARDS+COVID+ vs ARDS-COVID+	chr7	1022990	hsa-miR-339-5p	-0.106195	8.55184	-0.431872	0.6666	0.854673	-6.71594	0.34171	non-DE
ARDS+COVID+ vs ARDS-COVID+	chr1	1167916	hsa-miR-200a-3p	-0.107088	2.07591	-0.228717	0.819473	0.917333	-6.30241	0.650827	non-DE
ARDS+COVID+ vs ARDS-COVID+	chrX	134169382	hsa-miR-363-3p	-0.112702	7.91532	-0.346848	0.729305	0.87148	-6.68337	0.456528	non-DE
ARDS+COVID+ vs ARDS-COVID+	chr12	57824658	hsa-miR-26a-5p	-0.114017	13.2522	-0.628601	0.53079	0.805924	-7.11051	0.248851	non-DE
ARDS+COVID+ vs ARDS-COVID+	chr19	20399320	hsa-miR-1270	-0.114273	0.694254	-0.294085	0.769195	0.89916	-6.48674	0.529014	non-DE
ARDS+COVID+ vs ARDS-COVID+	chr14	100884716	hsa-miR-136-5p	-0.116387	0.288798	-0.354613	0.723494	0.87148	-6.50276	0.468536	non-DE
ARDS+COVID+ vs ARDS-COVID+	chr14	101026834	hsa-miR-329-3p	-0.118327	1.12937	-0.272171	0.785952	0.909616	-6.41994	0.604844	non-DE
ARDS+COVID+ vs ARDS-COVID+	chr9	128244745	hsa-miR-199b-3p	-0.118328	9.66552	-0.489391	0.625447	0.83477	-6.82074	0.332711	non-DE
ARDS+COVID+ vs ARDS-COVID+	chrX	139924196	hsa-miR-505-5p	-0.129662	2.40159	-0.291082	0.771484	0.89916	-6.26037	0.615561	non-DE
ARDS+COVID+ vs ARDS-COVID+	chr9	40929010	hsa-miR-1299	-0.131247	1.7287	-0.220194	0.826089	0.917333	-6.32932	0.821212	non-DE
ARDS+COVID+ vs ARDS-COVID+	chrX	74287126	hsa-miR-545-3p	-0.134861	0.125645	-0.447367	0.655406	0.854673	-6.48932	0.417884	non-DE
ARDS+COVID+ vs ARDS-COVID+	chr17	28861700	hsa-miR-4732-5p	-0.13683	8.27217	-0.41321	0.680181	0.854673	-6.72614	0.458463	non-DE
ARDS+COVID+ vs ARDS-COVID+	chr1	65058442	hsa-miR-101-3p	-0.137213	9.88808	-0.772538	0.441295	0.737721	-6.66953	0.241025	non-DE
ARDS+COVID+ vs ARDS-COVID+	chr7	5495873	hsa-miR-589-5p	-0.138749	0.999622	-0.360776	0.718893	0.87148	-6.35355	0.519029	non-DE
ARDS+COVID+ vs ARDS-COVID+	chr5	149428978	hsa-miR-143-3p	-0.143168	10.8528	-0.664231	0.5078	0.798636	-6.84929	0.299576	non-DE
ARDS+COVID+ vs ARDS-COVID+	chr2	53849136	hsa-miR-3682-3p	-0.156352	0.730692	-0.355046	0.72317	0.87148	-6.42046	0.598968	non-DE
ARDS+COVID+ vs ARDS-COVID+	chr8	134804919	hsa-miR-30d-5p	-0.159062	10.2674	-0.972015	0.332974	0.67824	-6.5254	0.222099	non-DE
ARDS+COVID+ vs ARDS-COVID+	chr14	101040497	hsa-miR-376b-3p	-0.160843	0.0235615	-0.782322	0.435547	0.736282	-6.34007	0.286785	non-DE
ARDS+COVID+ vs ARDS-COVID+	chr2	35471420	hsa-miR-548ad-5p	-0.173355	2.31021	-0.423455	0.672711	0.854673	-6.22241	0.564016	non-DE
ARDS+COVID+ vs ARDS-COVID+	chrX	134540231	hsa-miR-450b-5p	-0.177536	0.512221	-0.534283	0.594122	0.823132	-6.40598	0.45536	non-DE
ARDS+COVID+ vs ARDS-COVID+	chr1	198859108	hsa-miR-181a-5p	-0.182687	9.01825	-0.987015	0.325596	0.673576	-6.38811	0.256266	non-DE
ARDS+COVID+ vs ARDS-COVID+	chr1	220117916	hsa-miR-215-5p	-0.187301	0.250398	-0.546331	0.58584	0.823132	-6.39636	0.488675	non-DE
ARDS+COVID+ vs ARDS-COVID+	chr10	98395271	hsa-miR-1287-5p	-0.187817	2.25063	-0.412504	0.680697	0.854673	-6.22602	0.625675	non-DE
ARDS+COVID+ vs ARDS-COVID+	chr11	43581408	hsa-miR-129-5p	-0.194208	0.0148186	-0.584888	0.559707	0.819751	-6.41413	0.455683	non-DE
ARDS+COVID+ vs ARDS-COVID+	chrX	53556299	hsa-miR-98-5p	-0.202058	8.30887	-1.01077	0.314133	0.672551	-6.28511	0.270894	non-DE
ARDS+COVID+ vs ARDS-COVID+	chr13	49996465	hsa-miR-3613-5p	-0.202997	3.11091	-0.468298	0.64041	0.847903	-6.17408	0.597911	non-DE
ARDS+COVID+ vs ARDS-COVID+	chr1	172144554	hsa-miR-199a-3p	-0.217739	9.67174	-0.907978	0.365687	0.69167	-6.52873	0.329805	non-DE
ARDS+COVID+ vs ARDS-COVID+	chr17	12081909	hsa-miR-744-5p	-0.232935	7.81177	-1.18536	0.238189	0.672551	-6.03485	0.263805	non-DE
ARDS+COVID+ vs ARDS-COVID+	chr20	3917541	hsa-miR-103a-3p	-0.236847	12.2201	-1.57767	0.11724	0.485378	-5.9564	0.206122	non-DE
ARDS+COVID+ vs ARDS-COVID+	chr9	95085505	hsa-miR-27b-3p	-0.239745	10.2564	-1.18927	0.236652	0.672551	-6.29405	0.274527	non-DE
ARDS+COVID+ vs ARDS-COVID+	chr17	48037174	hsa-miR-152-3p	-0.240386	7.60691	-1.41852	0.158597	0.564137	-5.72163	0.224309	non-DE
ARDS+COVID+ vs ARDS-COVID+	chr14	101059769	hsa-miR-154-5p	-0.245625	0.853523	-0.70025	0.485109	0.768283	-6.29674	0.508831	non-DE
ARDS+COVID+ vs ARDS-COVID+	chr7	25949922	hsa-miR-148a-3p	-0.251068	13.5375	-1.06138	0.290619	0.672551	-6.78865	0.32935	non-DE
ARDS+COVID+ vs ARDS-COVID+	chr19	13874725	hsa-miR-181c-5p	-0.252452	1.57349	-0.522641	0.602176	0.823132	-6.22602	0.660365	non-DE
ARDS+COVID+ vs ARDS-COVID+	chr12	6963742	hsa-miR-200c-3p	-0.258049	3.2427	-0.56569	0.572647	0.823132	-6.12325	0.629667	non-DE
ARDS+COVID+ vs ARDS-COVID+	chr3	184241405	hsa-miR-1224-5p	-0.260274	0.943742	-0.521995	0.602624	0.823132	-6.30826	0.692139	non-DE
ARDS+COVID+ vs ARDS-COVID+	chr9	95085265	hsa-miR-23b-3p	-0.260939	6.59431	-0.96995	0.333997	0.67824	-6.13097	0.36325	non-DE
ARDS+COVID+ vs ARDS-COVID+	chr12	54337278	hsa-miR-148b-3p	-0.260997	11.3055	-2.11157	0.0367712	0.304282	-4.90707	0.164972	non-DE
ARDS+COVID+ vs ARDS-COVID+	chr19	10828978	hsa-miR-6793-5p	-0.267912	0.35155	-0.805727	0.421974	0.734737	-6.26215	0.450971	non-DE
ARDS+COVID+ vs ARDS-COVID+	chr21	25573983	hsa-miR-155-5p	-0.269146	8.12347	-1.04332	0.298872	0.672551	-6.23149	0.352662	non-DE
ARDS+COVID+ vs ARDS-COVID+	chr20	58817661	hsa-miR-296-5p	-0.290483	0.627803	-0.783958	0.43459	0.736282	-6.17418	0.507154	non-DE
ARDS+COVID+ vs ARDS-COVID+	chr5	149062373	hsa-miR-584-5p	-0.298492	6.40638	-1.0958	0.275333	0.672551	-5.96409	0.380758	non-DE
ARDS+COVID+ vs ARDS-COVID+	chr14	101040118	hsa-miR-376a-3p	-0.300082	1.10808	-0.72893	0.467446	0.758455	-6.17317	0.581887	non-DE
ARDS+COVID+ vs ARDS-COVID+	chr8	124821990	hsa-miR-4662a-5p	-0.30236	0.415924	-0.894301	0.372928	0.695213	-6.13801	0.464711	non-DE
ARDS+COVID+ vs ARDS-COVID+	chr21	16539838	hsa-let-7c-5p	-0.315682	8.21458	-1.79122	0.0757469	0.391754	-5.19555	0.239047	non-DE
ARDS+COVID+ vs ARDS-COVID+	chr11	75335108	hsa-miR-326	-0.318005	1.33384	-0.706287	0.481361	0.768283	-6.19607	0.63034	non-DE
ARDS+COVID+ vs ARDS-COVID+	chr1	220200549	hsa-miR-664a-3p	-0.32021	2.44523	-0.701993	0.484025	0.768283	-6.0905	0.63252	non-DE
ARDS+COVID+ vs ARDS-COVID+	chrX	134170244	hsa-miR-106a-5p	-0.324281	1.43167	-0.606428	0.545361	0.81464	-6.20012	0.72608	non-DE
ARDS+COVID+ vs ARDS-COVID+	chr14	100874515	hsa-miR-337-5p	-0.32609	4.20804	-0.608482	0.544003	0.81464	-6.14122	0.7313	non-DE
ARDS+COVID+ vs ARDS-COVID+	chr1	155195196	hsa-miR-92b-5p	-0.326886	0.707934	-0.70512	0.482085	0.768283	-6.23466	0.628099	non-DE
ARDS+COVID+ vs ARDS-COVID+	chr7	100093777	hsa-miR-93-3p	-0.332306	1.89659	-0.747683	0.456096	0.750204	-6.07953	0.608151	non-DE
ARDS+COVID+ vs ARDS-COVID+	chr14	101040269	hsa-miR-654-3p	-0.341512	0.412217	-1.03992	0.30044	0.672551	-6.01426	0.453958	non-DE
ARDS+COVID+ vs ARDS-COVID+	chr9	70810031	hsa-miR-204-5p	-0.345313	0.2042	-1.02241	0.308618	0.672551	-6.06669	0.467612	non-DE
ARDS+COVID+ vs ARDS-COVID+	chr19	813627	hsa-miR-3187-3p	-0.347425	2.02452	-0.730342	0.466586	0.758455	-6.10711	0.644013	non-DE
ARDS+COVID+ vs ARDS-COVID+	chr1	1167160	hsa-miR-200b-3p	-0.347562	0.691293	-0.919243	0.359789	0.69167	-6.13618	0.521368	non-DE
ARDS+COVID+ vs ARDS-COVID+	chr9	136670616	hsa-miR-126-5p	-0.347649	13.0704	-2.13454	0.0348065	0.295409	-5.03025	0.221994	non-DE
ARDS+COVID+ vs ARDS-COVID+	chr19	51692618	hsa-miR-99b-5p	-0.352094	8.42626	-1.14971	0.252521	0.672551	-6.12924	0.422531	non-DE
ARDS+COVID+ vs ARDS-COVID+	chrX	50008968	hsa-miR-362-5p	-0.353509	0.433888	-1.13568	0.258326	0.672551	-5.94031	0.423929	non-DE
ARDS+COVID+ vs ARDS-COVID+	chr19	51692656	hsa-miR-99b-3p	-0.356541	0.908909	-0.923285	0.357688	0.69167	-6.08399	0.526537	non-DE
ARDS+COVID+ vs ARDS-COVID+	chr7	27169528	hsa-miR-196b-5p	-0.366698	3.28665	-0.802253	0.423972	0.734737	-6.0116	0.636236	non-DE
ARDS+COVID+ vs ARDS-COVID+	chr1	198858925	hsa-miR-181b-5p	-0.369784	4.03104	-0.812214	0.418256	0.732502	-6.01502	0.632455	non-DE
ARDS+COVID+ vs ARDS-COVID+	chr2	25328651	hsa-miR-1301-3p	-0.371202	1.69842	-0.938747	0.349722	0.690072	-5.96808	0.546707	non-DE
ARDS+COVID+ vs ARDS-COVID+	chr14	101032033	hsa-miR-543	-0.376123	0.288585	-1.19074	0.236075	0.672551	-5.89951	0.438029	non-DE
ARDS+COVID+ vs ARDS-COVID+	chr11	122152275	hsa-miR-100-5p	-0.379442	1.12432	-0.823036	0.412099	0.729438	-6.08426	0.624095	non-DE
ARDS+COVID+ vs ARDS-COVID+	chr7	129770447	hsa-miR-182-5p	-0.388207	8.79182	-1.11979	0.26501	0.672551	-6.22861	0.481046	non-DE
ARDS+COVID+ vs ARDS-COVID+	chr5	180015361	hsa-miR-340-5p	-0.390298	8.59601	-1.69195	0.0932182	0.434581	-5.41455	0.314167	non-DE
ARDS+COVID+ vs ARDS-COVID+	chr15	62823971	hsa-miR-190a-5p	-0.39143	6.86059	-0.84628	0.39906	0.717874	-6.25486	0.636903	non-DE
ARDS+COVID+ vs ARDS-COVID+	chr15	55372991	hsa-miR-628-5p	-0.407198	5.23726	-0.912665	0.363226	0.69167	-6.0291	0.617443	non-DE
ARDS+COVID+ vs ARDS-COVID+	chr19	51693268	hsa-miR-125a-5p	-0.424851	7.15435	-1.10296	0.272225	0.672551	-6.02789	0.526602	non-DE
ARDS+COVID+ vs ARDS-COVID+	chr9	95085227	hsa-miR-23b-5p	-0.436741	0.107002	-1.8373	0.0686083	0.372753	-4.95433	0.320971	non-DE
ARDS+COVID+ vs ARDS-COVID+	chrX	8126980	hsa-miR-651-5p	-0.439446	0.987613	-1.0087	0.315121	0.672551	-5.92857	0.593059	non-DE
ARDS+COVID+ vs ARDS-COVID+	chr18	21825712	hsa-miR-133a-3p	-0.446416	1.38636	-1.05522	0.293417	0.672551	-5.86648	0.57721	non-DE
ARDS+COVID+ vs ARDS-COVID+	chr22	26555274	hsa-miR-548j-5p	-0.448991	6.16927	-1.14966	0.25254	0.672551	-5.86003	0.549074	non-DE
ARDS+COVID+ vs ARDS-COVID+	chr17	59137828	hsa-miR-454-5p	-0.454875	2.61254	-1.02199	0.308813	0.672551	-5.7898	0.615412	non-DE
ARDS+COVID+ vs ARDS-COVID+	chr11	122146568	hsa-let-7a-5p	-0.472394	14.9334	-3.53716	0.000573481	0.0271175	-1.51883	0.182819	non-DE
ARDS+COVID+ vs ARDS-COVID+	chr22	20086072	hsa-miR-1306-5p	-0.482327	2.46908	-1.04785	0.296785	0.672551	-5.79053	0.634282	non-DE
ARDS+COVID+ vs ARDS-COVID+	chr14	100884750	hsa-miR-136-3p	-0.488553	0.838346	-1.14592	0.25408	0.672551	-5.86349	0.599325	non-DE
ARDS+COVID+ vs ARDS-COVID+	chr14	101039732	hsa-miR-376c-3p	-0.488715	2.12524	-0.997288	0.320606	0.672551	-5.86383	0.685322	non-DE
ARDS+COVID+ vs ARDS-COVID+	chr9	94176353	hsa-let-7f-5p	-0.490413	14.8353	-3.15559	0.00201937	0.0557009	-2.67152	0.215429	non-DE
ARDS+COVID+ vs ARDS-COVID+	chr8	140732587	hsa-miR-151a-3p	-0.495357	12.6474	-2.70417	0.00782984	0.129584	-3.67566	0.25454	non-DE
ARDS+COVID+ vs ARDS-COVID+	chr2	64340809	hsa-miR-4433b-5p	-0.500545	2.88843	-1.08806	0.278721	0.672551	-5.75958	0.627245	non-DE
ARDS+COVID+ vs ARDS-COVID+	chr14	101047369	hsa-miR-539-3p	-0.523746	0.624255	-1.39253	0.166303	0.564137	-5.57232	0.528142	non-DE
ARDS+COVID+ vs ARDS-COVID+	chr14	101055464	hsa-miR-485-3p	-0.551714	2.60851	-1.0196	0.309942	0.672551	-5.84755	0.743488	non-DE
ARDS+COVID+ vs ARDS-COVID+	chr14	104117469	hsa-miR-203a-3p	-0.569875	0.337481	-1.43066	0.155095	0.564137	-5.54313	0.540044	non-DE
ARDS+COVID+ vs ARDS-COVID+	chr1	43364688	hsa-miR-6734-5p	-0.574659	1.12917	-1.2396	0.217511	0.660514	-5.67913	0.633339	non-DE
ARDS+COVID+ vs ARDS-COVID+	chr19	51692793	hsa-let-7e-5p	-0.580345	9.52001	-1.88226	0.0621923	0.354925	-5.15699	0.425693	non-DE
ARDS+COVID+ vs ARDS-COVID+	chr14	101043029	hsa-miR-1185-1-3p	-0.585454	0.551174	-1.98776	0.0490859	0.318992	-4.64076	0.428461	non-DE
ARDS+COVID+ vs ARDS-COVID+	chr3	113594918	hsa-miR-4446-3p	-0.596442	1.93362	-1.16904	0.244676	0.672551	-5.69401	0.708945	non-DE
ARDS+COVID+ vs ARDS-COVID+	chr7	129774967	hsa-miR-183-5p	-0.618983	8.57062	-1.36863	0.173638	0.564137	-5.91622	0.631577	non-DE
ARDS+COVID+ vs ARDS-COVID+	chr1	167998665	hsa-miR-1255b-5p	-0.634166	4.09159	-1.06827	0.287515	0.672551	-5.78003	0.819367	non-DE
ARDS+COVID+ vs ARDS-COVID+	chr14	101054694	hsa-miR-134-5p	-0.635582	7.29264	-1.58947	0.114553	0.485378	-5.37321	0.550579	non-DE
ARDS+COVID+ vs ARDS-COVID+	chr15	55372954	hsa-miR-628-3p	-0.645701	4.6414	-1.96127	0.0521337	0.331851	-4.54372	0.445373	non-DE
ARDS+COVID+ vs ARDS-COVID+	chr2	218402692	hsa-miR-26b-3p	-0.654872	0.40885	-2.07369	0.0402203	0.318992	-4.50924	0.43991	non-DE
ARDS+COVID+ vs ARDS-COVID+	chr14	101033804	hsa-miR-495-3p	-0.660328	1.20409	-1.40247	0.163323	0.564137	-5.46	0.645611	non-DE
ARDS+COVID+ vs ARDS-COVID+	chr14	100911186	hsa-miR-370-3p	-0.675832	4.22666	-1.32997	0.18602	0.586405	-5.47162	0.692826	non-DE
ARDS+COVID+ vs ARDS-COVID+	chr6	32170084	hsa-miR-6721-5p	-0.691653	1.76817	-1.60841	0.11034	0.474318	-5.11067	0.58423	non-DE
ARDS+COVID+ vs ARDS-COVID+	chr3	37969452	hsa-miR-26a-1-3p	-0.712259	3.14129	-1.57567	0.1177	0.485378	-5.10113	0.620559	non-DE
ARDS+COVID+ vs ARDS-COVID+	chr17	19344513	hsa-miR-1180-3p	-0.718391	2.53448	-1.39648	0.165114	0.564137	-5.36496	0.715168	non-DE
ARDS+COVID+ vs ARDS-COVID+	chr1	117094655	hsa-miR-942-5p	-0.72974	4.43786	-1.37185	0.172638	0.564137	-5.42315	0.74296	non-DE
ARDS+COVID+ vs ARDS-COVID+	chr14	101046505	hsa-miR-487b-3p	-0.750819	1.45451	-1.72702	0.0867041	0.415105	-4.96149	0.613283	non-DE
ARDS+COVID+ vs ARDS-COVID+	chr11	72615066	hsa-miR-139-3p	-0.754537	6.59827	-2.25935	0.0256429	0.237987	-4.09151	0.464581	non-DE
ARDS+COVID+ vs ARDS-COVID+	chr17	28861583	hsa-miR-144-5p	-0.759023	6.74112	-1.18737	0.237396	0.672551	-5.91877	0.888054	non-DE
ARDS+COVID+ vs ARDS-COVID+	chr17	7017667	hsa-miR-195-5p	-0.807742	2.21757	-1.81159	0.0725186	0.38101	-4.74704	0.619052	non-DE
ARDS+COVID+ vs ARDS-COVID+	chr1	161227195	hsa-miR-5187-5p	-0.810354	1.6289	-1.83672	0.0686947	0.372753	-4.742	0.600321	non-DE
ARDS+COVID+ vs ARDS-COVID+	chr5	149732867	hsa-miR-378a-3p	-0.811715	5.0685	-1.74471	0.083562	0.415105	-4.95999	0.660897	non-DE
ARDS+COVID+ vs ARDS-COVID+	chr11	61815209	hsa-miR-1908-5p	-0.847413	2.56454	-1.63579	0.10447	0.460199	-5.01504	0.714552	non-DE
ARDS+COVID+ vs ARDS-COVID+	chr14	101054316	hsa-miR-382-5p	-0.864991	9.21733	-2.81075	0.00576313	0.112212	-3.03569	0.422314	non-DE
ARDS+COVID+ vs ARDS-COVID+	chr14	101055427	hsa-miR-485-5p	-0.872054	1.30136	-1.91194	0.0582373	0.338185	-4.6592	0.62188	non-DE
ARDS+COVID+ vs ARDS-COVID+	chr7	25949960	hsa-miR-148a-5p	-0.890994	2.8826	-1.72105	0.0877865	0.415105	-4.88912	0.712328	non-DE
ARDS+COVID+ vs ARDS-COVID+	chrX	74218392	hsa-miR-421	-0.945214	1.89764	-2.19419	0.0301232	0.263552	-4.04869	0.60112	non-DE
ARDS+COVID+ vs ARDS-COVID+	chr14	101025782	hsa-miR-323a-3p	-0.9494	1.93518	-1.99923	0.0478138	0.318992	-4.45105	0.669125	non-DE
ARDS+COVID+ vs ARDS-COVID+	chr11	122099809	hsa-miR-125b-5p	-0.987297	6.09393	-3.18894	0.00181636	0.054656	-1.70464	0.418504	non-DE
ARDS+COVID+ vs ARDS-COVID+	chrX	74287295	hsa-miR-374a-3p	-1.03574	4.55423	-2.44887	0.0157572	0.186272	-3.4966	0.575754	non-DE
ARDS+COVID+ vs ARDS-COVID+	chr14	101023340	hsa-miR-411-5p	-1.05536	3.37832	-2.00605	0.0470705	0.318992	-4.38608	0.721829	non-DE
ARDS+COVID+ vs ARDS-COVID+	chr14	100869116	hsa-miR-493-3p	-1.0659	3.18829	-1.94961	0.053525	0.334279	-4.47338	0.759665	non-DE
ARDS+COVID+ vs ARDS-COVID+	chr14	100869075	hsa-miR-493-5p	-1.08485	3.28247	-1.92136	0.0570279	0.337076	-4.5261	0.783746	non-DE
ARDS+COVID+ vs ARDS-COVID+	chr14	101047949	hsa-miR-889-3p	-1.16722	2.58802	-2.5657	0.0115118	0.146554	-3.21404	0.628578	non-DE
ARDS+COVID+ vs ARDS-COVID+	chr14	101065346	hsa-miR-409-3p	-1.24462	7.71542	-3.3663	0.00102033	0.0337729	-1.30258	0.505595	DE
ARDS+COVID+ vs ARDS-COVID+	chr14	101045968	hsa-miR-381-3p	-1.26765	6.50202	-2.78317	0.00624386	0.114818	-2.83666	0.619669	non-DE
ARDS+COVID+ vs ARDS-COVID+	chr1	209432166	hsa-miR-205-5p	-1.28147	1.51712	-2.63633	0.0094743	0.140888	-3.095	0.664888	non-DE
ARDS+COVID+ vs ARDS-COVID+	chr14	100884496	hsa-miR-432-5p	-1.35893	8.57887	-3.47798	0.000701728	0.029034	-1.0528	0.540835	DE
ARDS+COVID+ vs ARDS-COVID+	chr14	100881026	hsa-miR-431-5p	-1.40939	5.95894	-2.85238	0.00510125	0.109	-2.57181	0.673999	non-DE
ARDS+COVID+ vs ARDS-COVID+	chr14	101022071	hsa-miR-379-5p	-1.41607	6.46992	-3.38017	0.000974429	0.0337729	-1.12955	0.572164	DE
ARDS+COVID+ vs ARDS-COVID+	chr18	21829015	hsa-miR-1-3p	-1.51176	5.55752	-3.60805	0.000448935	0.0247662	-0.386809	0.579648	DE
ARDS+COVID+ vs ARDS-COVID+	chr14	101065641	hsa-miR-369-3p	-1.51611	4.7633	-2.75985	0.00667836	0.116344	-2.76553	0.767708	non-DE
ARDS+COVID+ vs ARDS-COVID+	chr6	52144401	hsa-miR-206	-1.65155	2.47369	-2.85431	0.00507223	0.109	-2.4883	0.808358	non-DE
ARDS+COVID+ vs ARDS-COVID+	chr15	79209840	hsa-miR-184	-2.5863	1.52307	-5.97612	2.34497e-08	7.76184e-06	8.89461	0.579318	DE
ARDS+COVID+ vs ARDS-COVID+	chr14	100883035	hsa-miR-127-3p	-2.91679	2.00847	-5.69727	8.65648e-08	1.43265e-05	7.66289	0.706546	DE

## Sheet: TabS4_Zeng
Set	logFC	AveExpr	t	P.Value	adj.P.Val	B	index	stderr	DE_orig
Severe vs Normal	0.869949	5.28902	4.79319	3.46975e-06	0.00160649	4.15258	hsa-miR-34a-5p	0.182781	DE
Severe vs Normal	-0.386396	14.1932	-4.10478	6.17646e-05	0.00953234	1.34639	hsa-miR-320a-3p	0.0947825
Severe vs Normal	0.590522	3.94505	4.17247	4.72078e-05	0.00953234	1.75976	hsa-miR-33a-5p	0.140716
Severe vs Normal	0.485967	6.67741	3.87453	0.000150394	0.0174081	0.784194	hsa-miR-20b-5p	0.125464
Severe vs Normal	0.296428	10.0891	3.54941	0.000494886	0.0458265	-0.383374	hsa-miR-374b-5p	0.0830443
Severe vs Normal	0.504035	11.0346	3.49551	0.000598363	0.0461737	-0.60071	hsa-miR-125a-5p	0.145617
Severe vs Normal	-0.847847	8.27211	-3.44625	0.000710384	0.0469868	-0.629359	hsa-miR-370-3p	0.249133	DE
Severe vs Normal	-0.450576	14.1241	-3.35043	0.000986715	0.0571061	-1.21297	hsa-miR-423-5p	0.136028
Severe vs Normal	0.278218	8.31231	3.09249	0.00230755	0.10684	-1.68433	hsa-miR-7-5p	0.0891899
Severe vs Normal	-0.696893	6.51145	-3.09622	0.00228024	0.10684	-1.60787	hsa-mir-12136-p3	0.227544	DE
Severe vs Normal	0.187068	14.7069	3.02998	0.00281321	0.109256	-2.21404	hsa-let-7f-5p	0.0615318
Severe vs Normal	0.327635	12.9246	3.02161	0.00288819	0.109256	-2.12375	hsa-miR-139-5p	0.109271
Severe vs Normal	0.562759	3.02852	2.96577	0.00343724	0.109256	-1.87118	hsa-miR-29b-2-5p	0.189461
Severe vs Normal	-0.761671	3.5713	-2.95627	0.00353962	0.109256	-1.89139	hsa-miR-410-3p	0.259687	DE
Severe vs Normal	0.287713	8.06039	2.96476	0.00344802	0.109256	-2.02558	hsa-miR-766-3p	0.0964638
Severe vs Normal	0.500834	3.57006	2.69768	0.00765974	0.115748	-2.51923	hsa-miR-1229-3p	0.185908
Severe vs Normal	0.322084	8.87157	2.79637	0.00574081	0.115748	-2.51133	hsa-miR-1277-5p	0.115458
Severe vs Normal	0.800804	3.21805	2.68672	0.00790518	0.115748	-2.53396	hsa-miR-1290	0.300936	DE
Severe vs Normal	0.236293	11.5079	2.7601	0.0063884	0.115748	-2.74908	hsa-miR-142-3p	0.0855696
Severe vs Normal	1.32358	6.11761	2.86018	0.00474477	0.115748	-2.24374	hsa-miR-146a-3p	0.46964
Severe vs Normal	0.258804	11.2827	2.85606	0.00480404	0.115748	-2.48406	hsa-miR-15b-5p	0.0906873
Severe vs Normal	-0.483111	3.5699	-2.88087	0.00445739	0.115748	-2.07817	hsa-miR-181c-3p	0.167177
Severe vs Normal	-0.403083	3.61828	-2.66902	0.00831658	0.115748	-2.58132	hsa-miR-320e	0.149946
Severe vs Normal	0.322375	5.71453	2.83556	0.00510883	0.115748	-2.28572	hsa-miR-362-5p	0.113041
Severe vs Normal	0.245061	10.0048	2.78998	0.00585051	0.115748	-2.58586	hsa-miR-374a-5p	0.0875036
Severe vs Normal	-0.544062	8.0696	-2.69347	0.00775311	0.115748	-2.72191	hsa-miR-381-3p	0.204197	DE
Severe vs Normal	-0.150162	13.6397	-2.78301	0.00597219	0.115748	-2.81424	hsa-miR-423-3p	0.0531683
Severe vs Normal	0.547297	3.53245	2.81996	0.00535243	0.115748	-2.22855	hsa-miR-424-5p	0.194552	DE
Severe vs Normal	-0.631275	8.33619	-2.66141	0.00849925	0.115748	-2.81281	hsa-miR-432-5p	0.240152	DE
Severe vs Normal	0.435908	5.3343	2.75273	0.00652793	0.115748	-2.48045	hsa-miR-503-5p	0.159027
Severe vs Normal	0.619096	2.6512	2.66139	0.00849984	0.115748	-2.58371	hsa-miR-504-5p	0.233193
Severe vs Normal	0.400088	5.20914	2.69782	0.00765655	0.115748	-2.61062	hsa-miR-660-5p	0.148644
Severe vs Normal	-0.298256	12.287	-2.77669	0.00608434	0.115748	-2.74419	hsa-miR-744-5p	0.10812
Severe vs Normal	0.404833	10.182	2.7271	0.00703438	0.115748	-2.75715	hsa-miR-99b-5p	0.149836
Severe vs Normal	-0.561112	10.7647	-2.63194	0.0092417	0.119176	-3.02029	hsa-miR-409-3p	0.21597	DE
Severe vs Normal	0.885267	3.50314	2.631	0.00926637	0.119176	-2.67053	hsa-miR-483-3p	0.34036	DE
Severe vs Normal	-0.527055	6.43862	-2.59044	0.0103862	0.129968	-2.90891	hsa-miR-154-5p	0.20546
Severe vs Normal	-0.250321	7.33166	-2.57987	0.0106973	0.130338	-2.9672	hsa-miR-132-3p	0.0961802
Severe vs Normal	-0.56516	6.70166	-2.56202	0.0112417	0.13346	-2.98431	hsa-miR-654-5p	0.222997	DE
Severe vs Normal	0.195212	10.4702	2.53057	0.0122616	0.141928	-3.25632	hsa-miR-27b-3p	0.0765275
Severe vs Normal	-0.1732	10.3024	-2.5146	0.0128105	0.141957	-3.28083	hsa-miR-140-3p	0.0678276
Severe vs Normal	0.331953	4.4958	2.5127	0.0128773	0.141957	-2.99798	hsa-miR-24-1-5p	0.131457
Severe vs Normal	-0.694076	3.56443	-2.48761	0.0137884	0.148465	-2.97504	hsa-miR-150-3p	0.281493
Severe vs Normal	0.275917	9.85161	2.45117	0.0152133	0.160085	-3.40428	hsa-miR-363-3p	0.112981
Severe vs Normal	-0.364444	4.85699	-2.41364	0.0168165	0.163854	-3.23488	hsa-miR-181c-5p	0.151169
Severe vs Normal	0.175278	9.83047	2.41019	0.0169709	0.163854	-3.49486	hsa-miR-22-5p	0.0717005
Severe vs Normal	-0.477964	7.48491	-2.40983	0.016987	0.163854	-3.36247	hsa-miR-369-5p	0.200376	DE
Severe vs Normal	0.305811	3.00053	2.41122	0.0169249	0.163854	-3.11636	hsa-miR-548o-5p	0.123635
Severe vs Normal	0.283907	5.96795	2.398	0.0175275	0.165617	-3.33398	hsa-let-7f-1-3p	0.117999
Severe vs Normal	-0.471006	5.39857	-2.38831	0.0179814	0.166508	-3.32361	hsa-miR-3617-5p	0.19886
Severe vs Normal	0.225395	14.2254	2.37256	0.018741	0.170139	-3.863	hsa-miR-148a-3p	0.0956878
Severe vs Normal	-0.40454	5.59871	-2.33269	0.020792	0.181636	-3.45199	hsa-miR-23a-5p	0.174527
Severe vs Normal	0.261093	6.25822	2.33665	0.0205795	0.181636	-3.47813	hsa-mir-1843-p3	0.111182
Severe vs Normal	-0.480206	8.81186	-2.28996	0.0232065	0.198975	-3.6936	hsa-miR-382-5p	0.212176
Severe vs Normal	-0.473643	6.58683	-2.28253	0.0236505	0.199095	-3.60053	hsa-miR-485-5p	0.209613
Severe vs Normal	0.268886	5.74318	2.26892	0.0244836	0.200699	-3.60167	hsa-miR-200b-3p	0.118059
Severe vs Normal	-0.281944	8.38986	-2.26532	0.024708	0.200699	-3.72549	hsa-miR-320b	0.124863
Severe vs Normal	-0.241226	10.5905	-2.25681	0.0252459	0.201532	-3.87593	hsa-miR-10a-5p	0.107283
Severe vs Normal	0.380464	10.4241	2.24379	0.0260887	0.203594	-3.89892	hsa-let-7e-5p	0.171447
Severe vs Normal	-0.527417	3.27578	-2.23932	0.0263837	0.203594	-3.46223	hsa-miR-376a-3p	0.236687
Severe vs Normal	-0.4068	10.0816	-2.2267	0.0272321	0.206696	-3.9051	hsa-miR-543	0.184787
Severe vs Normal	0.168174	15.0995	2.21885	0.0277715	0.207391	-4.26557	hsa-miR-26b-5p	0.0760983
Severe vs Normal	0.254037	8.92522	2.19378	0.0295577	0.211634	-3.91126	hsa-miR-30b-5p	0.1161
Severe vs Normal	0.434779	2.58492	2.19364	0.029568	0.211634	-3.51849	hsa-miR-374b-3p	0.197536
Severe vs Normal	0.80662	3.36019	2.18551	0.0301681	0.211634	-3.58649	hsa-miR-885-5p	0.373526	DE
Severe vs Normal	0.304871	4.35278	2.18688	0.0300667	0.211634	-3.67012	hsa-miR-92a-1-5p	0.138885
Severe vs Normal	0.107285	14.2823	2.16641	0.0316204	0.215298	-4.31349	hsa-let-7a-5p	0.0486957
Severe vs Normal	0.287009	7.1912	2.1686	0.031451	0.215298	-3.86674	hsa-miR-424-3p	0.132711
Severe vs Normal	0.167426	10.4715	2.11299	0.0360073	0.241614	-4.17088	hsa-miR-30c-5p	0.0787052
Severe vs Normal	-0.470384	7.23634	-2.09943	0.0372004	0.246054	-3.99982	hsa-miR-493-3p	0.226603	DE
Severe vs Normal	-0.44048	8.24756	-2.06589	0.0402998	0.250322	-4.11759	hsa-miR-134-5p	0.215684
Severe vs Normal	-0.479562	3.8129	-2.07261	0.0396617	0.250322	-3.82281	hsa-miR-329-3p	0.232993
Severe vs Normal	-0.265792	7.71203	-2.0414	0.0426996	0.250322	-4.13443	hsa-miR-4446-3p	0.130588
Severe vs Normal	0.341483	3.13418	2.06395	0.0404855	0.250322	-3.78744	hsa-miR-450a-5p	0.164409
Severe vs Normal	-0.396988	7.34754	-2.06246	0.0406286	0.250322	-4.07682	hsa-miR-487b-3p	0.194371
Severe vs Normal	0.314516	4.71412	2.03593	0.0432523	0.250322	-3.99469	hsa-miR-499a-5p	0.154763
Severe vs Normal	0.209023	7.63654	2.05434	0.0414164	0.250322	-4.11207	hsa-miR-505-3p	0.101206
Severe vs Normal	0.409377	3.18314	2.04552	0.042287	0.250322	-3.82428	hsa-miR-605-3p	0.200362
Severe vs Normal	0.347602	4.21417	2.05267	0.0415808	0.250322	-3.91126	hsa-miR-6511b-3p	0.169679
Severe vs Normal	-0.466561	4.44897	-2.04086	0.0427535	0.250322	-3.94804	hsa-miR-889-3p	0.23061
Severe vs Normal	0.15179	15.9993	2.0258	0.0442905	0.253167	-4.7294	hsa-miR-21-5p	0.0753364
Severe vs Normal	0.222816	4.06618	2.01234	0.0457039	0.254951	-3.97028	hsa-miR-548ae-5p	0.108635
Severe vs Normal	0.222816	4.06618	2.01234	0.0457039	0.254951	-3.97028	hsa-miR-548ag	0.108635
Severe vs Normal	0.441697	8.5315	1.99373	0.0477215	0.262324	-4.27984	hsa-miR-194-5p	0.224238	DE
Severe vs Normal	0.160691	8.39966	1.98978	0.0481588	0.262324	-4.28002	hsa-miR-361-5p	0.0796093
Severe vs Normal	0.258072	6.27188	1.98217	0.0490121	0.263867	-4.18719	hsa-miR-15b-3p	0.130294
Severe vs Normal	-0.363453	10.7416	-1.97095	0.0502931	0.265621	-4.45685	hsa-miR-495-3p	0.186618
Severe vs Normal	0.232033	6.64052	1.96929	0.0504851	0.265621	-4.22658	hsa-miR-576-5p	0.117605
Severe vs Normal	-0.698218	1.82856	-1.95443	0.0522297	0.271712	-3.87682	hsa-miR-206	0.359757
Severe vs Normal	-0.163502	8.73715	-1.94006	0.0539657	0.277624	-4.38758	hsa-miR-628-3p	0.0833802
Severe vs Normal	-0.110447	12.8203	-1.93472	0.0546229	0.277916	-4.66658	hsa-miR-128-3p	0.0562314
Severe vs Normal	-0.456928	4.30531	-1.92179	0.0562424	0.278724	-4.14415	hsa-miR-136-5p	0.239886
Severe vs Normal	-0.121397	12.2779	-1.92162	0.0562644	0.278724	-4.65499	hsa-miR-146b-5p	0.062456
Severe vs Normal	0.431719	5.66463	1.91908	0.0565876	0.278724	-4.2703	hsa-miR-99b-3p	0.227326
Severe vs Normal	-0.407293	9.40155	-1.89733	0.0594165	0.280713	-4.5045	hsa-miR-127-3p	0.217321
Severe vs Normal	-0.441772	3.98925	-1.89843	0.0592703	0.280713	-4.14823	hsa-miR-511-5p	0.234492
Severe vs Normal	0.314759	3.76149	1.90597	0.0582789	0.280713	-4.12554	hsa-miR-7-1-3p	0.164943
Severe vs Normal	0.153056	7.51784	1.90869	0.0579243	0.280713	-4.37468	hsa-miR-942-5p	0.0786459
Severe vs Normal	0.222236	4.8205	1.88167	0.0615271	0.28205	-4.28061	hsa-miR-598-3p	0.117199
Severe vs Normal	0.259861	4.71745	1.88227	0.0614454	0.28205	-4.27036	hsa-miR-624-5p	0.137818
Severe vs Normal	-0.214062	4.90918	-1.88176	0.0615144	0.28205	-4.28007	hsa-miR-6842-3p	0.112666
Severe vs Normal	-0.463999	3.50204	-1.83246	0.0685678	0.287382	-4.19565	hsa-miR-1185-1-3p	0.255056	DE
Severe vs Normal	0.261399	5.69917	1.84443	0.0667957	0.287382	-4.40117	hsa-miR-1260a	0.142014
Severe vs Normal	-0.221263	12.3441	-1.84146	0.0672329	0.287382	-4.80257	hsa-miR-1307-3p	0.12119
Severe vs Normal	0.176201	6.8786	1.84061	0.0673578	0.287382	-4.46525	hsa-miR-130b-3p	0.0947252
Severe vs Normal	0.267277	7.77619	1.85638	0.0650661	0.287382	-4.48015	hsa-miR-15a-5p	0.144784
Severe vs Normal	0.202012	8.05752	1.85912	0.0646745	0.287382	-4.49439	hsa-miR-19a-3p	0.108496
Severe vs Normal	-0.311514	9.93302	-1.82527	0.0696508	0.287382	-4.67203	hsa-miR-224-5p	0.172502
Severe vs Normal	0.187505	11.921	1.83641	0.0679783	0.287382	-4.7883	hsa-miR-23b-3p	0.10263
Severe vs Normal	0.241975	5.05113	1.82629	0.0694955	0.287382	-4.39009	hsa-miR-29b-3p	0.132237
Severe vs Normal	-0.140052	7.78657	-1.85468	0.0653097	0.287382	-4.48042	hsa-miR-339-3p	0.0737936
Severe vs Normal	-0.375673	8.09553	-1.82333	0.069944	0.287382	-4.55089	hsa-miR-431-5p	0.208331	DE
Severe vs Normal	-0.221216	6.22502	-1.82206	0.0701387	0.287382	-4.46054	hsa-miR-766-5p	0.121166
Severe vs Normal	0.137751	10.5295	1.80424	0.0728985	0.294614	-4.74964	hsa-let-7c-5p	0.0757146
Severe vs Normal	-0.204472	8.09406	-1.79524	0.0743259	0.294614	-4.60168	hsa-miR-181d-5p	0.113895
Severe vs Normal	0.172496	6.6962	1.80162	0.0733109	0.294614	-4.52291	hsa-miR-556-5p	0.0946829
Severe vs Normal	0.383893	3.12217	1.79447	0.0744489	0.294614	-4.22673	hsa-miR-605-5p	0.214428
Severe vs Normal	0.127226	9.07756	1.7838	0.0761732	0.296979	-4.6862	hsa-miR-18a-5p	0.0699471
Severe vs Normal	-0.0973797	14.1389	-1.77203	0.0781139	0.296979	-5.04977	hsa-miR-30d-5p	0.0543353
Severe vs Normal	-0.407714	3.10358	-1.77064	0.078347	0.296979	-4.25249	hsa-miR-6741-5p	0.231118
Severe vs Normal	-0.363214	2.69704	-1.76736	0.0788951	0.296979	-4.2151	hsa-miR-6842-5p	0.20499
Severe vs Normal	0.203497	7.37862	1.77262	0.0780166	0.296979	-4.60288	hsa-miR-92b-3p	0.114652
Severe vs Normal	-0.17933	5.249	-1.77521	0.0775861	0.296979	-4.4863	hsa-mir-1304-p5	0.0995909
Severe vs Normal	0.416757	5.104	1.7564	0.0807541	0.297735	-4.50861	hsa-miR-1246	0.239778	DE
Severe vs Normal	-0.17483	9.90724	-1.75482	0.0810251	0.297735	-4.78714	hsa-miR-1301-3p	0.0996482
Severe vs Normal	-0.393063	2.48887	-1.76169	0.0798533	0.297735	-4.20389	hsa-miR-3605-5p	0.222839
Severe vs Normal	-0.431355	4.03066	-1.73351	0.0847516	0.308976	-4.41913	hsa-miR-337-5p	0.251031
Severe vs Normal	-0.439218	3.13101	-1.72583	0.0861276	0.31154	-4.31603	hsa-miR-204-3p	0.255978
Severe vs Normal	0.190964	7.56425	1.71872	0.0874177	0.313755	-4.70154	hsa-miR-590-3p	0.110886
Severe vs Normal	0.554457	13.3604	1.68929	0.0929298	0.328448	-5.13641	hsa-miR-122-5p	0.333214	DE
Severe vs Normal	-0.105376	16.3325	-1.68928	0.0929303	0.328448	-5.356	hsa-miR-26a-5p	0.0624603
Severe vs Normal	-0.385325	6.11447	-1.67863	0.0949928	0.333194	-4.68744	hsa-miR-433-3p	0.232061
Severe vs Normal	0.471903	4.98969	1.62825	0.105254	0.366412	-4.69439	hsa-miR-483-5p	0.293363	DE
Severe vs Normal	0.185698	6.33769	1.58241	0.115346	0.380122	-4.8492	hsa-miR-106a-5p	0.117015
Severe vs Normal	0.203706	7.98726	1.57346	0.117403	0.380122	-4.95072	hsa-miR-107	0.129922
Severe vs Normal	0.242229	4.46681	1.57799	0.116359	0.380122	-4.72323	hsa-miR-148a-5p	0.153585
Severe vs Normal	0.139161	8.9871	1.58476	0.11481	0.380122	-5.00121	hsa-miR-152-3p	0.0871707
Severe vs Normal	0.374899	7.65172	1.58055	0.115771	0.380122	-4.92119	hsa-miR-193a-5p	0.240083	DE
Severe vs Normal	0.155948	6.97422	1.57702	0.116581	0.380122	-4.89077	hsa-miR-221-5p	0.0980415
Severe vs Normal	0.116852	7.2173	1.60212	0.110917	0.380122	-4.86433	hsa-miR-29c-5p	0.0708614
Severe vs Normal	-0.315735	7.50601	-1.57618	0.116775	0.380122	-4.91369	hsa-miR-411-5p	0.202405
Severe vs Normal	-0.325753	8.10908	-1.58406	0.11497	0.380122	-4.9359	hsa-miR-539-5p	0.207933
Severe vs Normal	0.248091	5.33471	1.57456	0.117148	0.380122	-4.8038	hsa-miR-6511a-3p	0.15819
Severe vs Normal	0.205519	5.73341	1.56916	0.118401	0.380691	-4.83914	hsa-miR-32-5p	0.130938
Severe vs Normal	-0.242096	11.3548	-1.54302	0.124616	0.397204	-5.22618	hsa-miR-143-3p	0.158629
Severe vs Normal	0.20205	9.20862	1.54041	0.125252	0.397204	-5.08071	hsa-miR-197-3p	0.13195
Severe vs Normal	0.225131	7.94866	1.50696	0.133607	0.405931	-5.044	hsa-miR-139-3p	0.150379
Severe vs Normal	0.286602	4.89241	1.51055	0.132692	0.405931	-4.86689	hsa-miR-200a-3p	0.191086
Severe vs Normal	-0.211234	4.82889	-1.50206	0.134869	0.405931	-4.8607	hsa-miR-320d	0.140483
Severe vs Normal	-0.206499	4.24796	-1.50375	0.134433	0.405931	-4.78995	hsa-miR-338-3p	0.136569
Severe vs Normal	-0.246033	3.49587	-1.51225	0.132258	0.405931	-4.67281	hsa-miR-4746-5p	0.161926
Severe vs Normal	-0.330694	4.01986	-1.51639	0.131209	0.405931	-4.73568	hsa-miR-487a-5p	0.21953
Severe vs Normal	0.218971	3.92256	1.50148	0.135018	0.405931	-4.7559	hsa-miR-6513-3p	0.145093
Severe vs Normal	-0.353224	3.83172	-1.52242	0.129693	0.405931	-4.6975	hsa-miR-939-5p	0.233639	DE
Severe vs Normal	0.207167	4.88171	1.49699	0.136182	0.40679	-4.87388	hsa-miR-501-5p	0.138206
Severe vs Normal	0.191524	4.755	1.49002	0.138002	0.408307	-4.87751	hsa-let-7a-3p	0.127967
Severe vs Normal	0.224657	3.99589	1.48831	0.138454	0.408307	-4.78616	hsa-miR-454-5p	0.150496
Severe vs Normal	-0.115499	10.8743	-1.48454	0.13945	0.408583	-5.27533	hsa-miR-223-5p	0.0773132
Severe vs Normal	-0.215189	5.55632	-1.48129	0.140312	0.408583	-4.94954	hsa-miR-320c	0.145609
Severe vs Normal	0.182923	5.58256	1.4695	0.143477	0.411439	-4.96978	hsa-miR-195-5p	0.124167
Severe vs Normal	-0.369421	7.37927	-1.46561	0.144534	0.411439	-5.06628	hsa-miR-369-3p	0.255199
Severe vs Normal	-0.301677	8.72818	-1.47221	0.142746	0.411439	-5.14191	hsa-miR-379-5p	0.207288
Severe vs Normal	-0.246024	4.94424	-1.46446	0.144848	0.411439	-4.92759	hsa-miR-452-5p	0.168765
Severe vs Normal	-0.0794444	11.8395	-1.4598	0.146123	0.412531	-5.37681	hsa-miR-484	0.053129
Severe vs Normal	0.0765274	13.9828	1.45472	0.147522	0.413956	-5.53808	hsa-miR-222-3p	0.0518492
Severe vs Normal	-0.311641	7.53747	-1.44703	0.149662	0.417432	-5.09893	hsa-miR-337-3p	0.217778
Severe vs Normal	0.318962	3.73772	1.43532	0.152965	0.419745	-4.8184	hsa-miR-125a-3p	0.223635
Severe vs Normal	-0.339097	4.68486	-1.43128	0.154118	0.419745	-4.93551	hsa-miR-323b-3p	0.239227
Severe vs Normal	0.12671	10.3941	1.43846	0.152074	0.419745	-5.30778	hsa-miR-454-3p	0.0878567
Severe vs Normal	0.160795	5.87186	1.43272	0.153705	0.419745	-5.03661	hsa-miR-5010-3p	0.111569
Severe vs Normal	-0.869069	1.05467	-1.42244	0.156664	0.424183	-4.54181	hsa-miR-302b-3p	0.618582	DE
Severe vs Normal	0.223603	3.16306	1.40753	0.161028	0.433305	-4.77134	hsa-miR-548ap-5p	0.157554
Severe vs Normal	-0.212488	6.72515	-1.40458	0.161904	0.433305	-5.1158	hsa-miR-877-5p	0.152068
Severe vs Normal	0.118976	14.4529	1.36677	0.173436	0.459981	-5.69776	hsa-let-7g-5p	0.0875642
Severe vs Normal	0.100557	10.7382	1.35607	0.176808	0.459981	-5.44384	hsa-miR-20a-5p	0.0734891
Severe vs Normal	-0.303791	4.87845	-1.36141	0.17512	0.459981	-5.0497	hsa-miR-323a-3p	0.225234
Severe vs Normal	-0.299201	5.48045	-1.35597	0.176839	0.459981	-5.10738	hsa-miR-411-3p	0.222864
Severe vs Normal	0.133125	9.06908	1.36464	0.174104	0.459981	-5.31521	hsa-miR-532-5p	0.0972963
Severe vs Normal	-0.0995659	15.9954	-1.35145	0.178281	0.46114	-5.83517	hsa-let-7i-5p	0.0740394
Severe vs Normal	-0.203669	6.30784	-1.34468	0.180455	0.46417	-5.17142	hsa-miR-760	0.152167
Severe vs Normal	-0.300935	3.35627	-1.33537	0.183475	0.469332	-4.86981	hsa-miR-5189-5p	0.226369
Severe vs Normal	0.0919688	10.5912	1.32111	0.188174	0.478707	-5.47633	hsa-miR-17-5p	0.0686972
Severe vs Normal	-0.274554	10.9818	-1.29571	0.196767	0.497832	-5.53112	hsa-miR-150-5p	0.21467
Severe vs Normal	-0.277467	6.70405	-1.28042	0.202077	0.508487	-5.27203	hsa-miR-493-5p	0.219034
Severe vs Normal	0.143072	7.8699	1.26347	0.208085	0.517976	-5.36245	hsa-miR-11400	0.113178
Severe vs Normal	0.183532	7.96259	1.26511	0.207498	0.517976	-5.3626	hsa-miR-629-5p	0.145948
Severe vs Normal	-0.285983	4.70833	-1.25389	0.211541	0.523762	-5.15947	hsa-miR-376c-3p	0.230204
Severe vs Normal	-0.124237	10.1205	-1.25044	0.212792	0.524057	-5.52883	hsa-miR-199a-5p	0.0994209
Severe vs Normal	-0.273115	9.86623	-1.24139	0.21611	0.529413	-5.52157	hsa-miR-10b-5p	0.222828
Severe vs Normal	0.112421	6.58984	1.22884	0.220766	0.529763	-5.32978	hsa-miR-1273h-3p	0.0901853
Severe vs Normal	-0.116061	6.41889	-1.23671	0.217839	0.529763	-5.30957	hsa-miR-181a-2-3p	0.0925854
Severe vs Normal	0.105675	8.49591	1.23181	0.219658	0.529763	-5.4402	hsa-miR-331-3p	0.0848911
Severe vs Normal	0.212024	6.93202	1.22867	0.22083	0.529763	-5.34669	hsa-miR-625-5p	0.173938
Severe vs Normal	0.148113	5.52188	1.21825	0.224753	0.536396	-5.28163	hsa-miR-664a-3p	0.121146
Severe vs Normal	-0.315885	2.82807	-1.21113	0.227465	0.540082	-4.92876	hsa-miR-379-3p	0.262177
Severe vs Normal	0.289554	7.46633	1.19742	0.232747	0.547014	-5.42053	hsa-miR-1-3p	0.244786
Severe vs Normal	0.264708	2.64294	1.20034	0.231614	0.547014	-4.93493	hsa-miR-1179	0.220665
Severe vs Normal	-0.2178	4.45204	-1.19433	0.233952	0.547071	-5.19331	hsa-miR-6721-5p	0.183202
Severe vs Normal	0.0691428	10.2031	1.19064	0.235393	0.547673	-5.60812	hsa-miR-28-5p	0.0564007
Severe vs Normal	0.112955	8.16748	1.1781	0.240341	0.554275	-5.47985	hsa-miR-130b-5p	0.0952841
Severe vs Normal	-0.32258	4.82361	-1.17739	0.240625	0.554275	-5.25323	hsa-mir-451a-p3	0.277127
Severe vs Normal	0.104421	6.97549	1.17405	0.241958	0.554586	-5.41132	hsa-miR-18a-3p	0.0876453
Severe vs Normal	0.162606	7.19705	1.15856	0.248199	0.556015	-5.43996	hsa-miR-1260b	0.14094
Severe vs Normal	-0.0807143	14.5915	-1.15089	0.251336	0.556015	-5.97096	hsa-miR-151a-3p	0.0701759
Severe vs Normal	0.150706	4.55551	1.15296	0.250485	0.556015	-5.26117	hsa-miR-17-3p	0.130045
Severe vs Normal	-0.0893406	7.77226	-1.15307	0.25044	0.556015	-5.47616	hsa-miR-1843	0.0758704
Severe vs Normal	-0.184427	8.96325	-1.14881	0.252188	0.556015	-5.56403	hsa-miR-1908-5p	0.161988
Severe vs Normal	0.416721	2.55846	1.15376	0.250156	0.556015	-4.96327	hsa-miR-193b-5p	0.364802	DE
Severe vs Normal	0.167237	4.20468	1.15102	0.251282	0.556015	-5.21523	hsa-miR-4473	0.144832
Severe vs Normal	-0.237202	6.8447	-1.15265	0.250612	0.556015	-5.42428	hsa-miR-485-3p	0.207902
Severe vs Normal	-0.17166	15.8984	-1.14489	0.253804	0.556873	-6.07718	hsa-miR-451a	0.151934
Severe vs Normal	-0.461699	2.74404	-1.14204	0.254983	0.556873	-4.98983	hsa-miR-5189-3p	0.408905
Severe vs Normal	-0.293533	3.34319	-1.13776	0.256763	0.558128	-5.08338	hsa-miR-214-3p	0.259858
Severe vs Normal	-0.29695	2.49687	-1.13311	0.258706	0.559724	-4.95563	hsa-miR-6734-5p	0.262997
Severe vs Normal	0.158214	3.93261	1.12847	0.260654	0.561315	-5.19995	hsa-miR-5582-3p	0.139259
Severe vs Normal	0.204899	9.01095	1.11573	0.266056	0.567668	-5.60552	hsa-miR-192-5p	0.185623
Severe vs Normal	-0.228482	7.20558	-1.11615	0.265875	0.567668	-5.48285	hsa-miR-654-3p	0.206848
Severe vs Normal	0.171733	4.48358	1.10236	0.271805	0.572025	-5.30157	hsa-miR-1306-5p	0.155905
Severe vs Normal	0.1263	8.02586	1.1065	0.270015	0.572025	-5.54592	hsa-miR-574-3p	0.114142
Severe vs Normal	-0.207364	2.93199	-1.10284	0.2716	0.572025	-5.05692	hsa-mir-7854-p5	0.187338
Severe vs Normal	0.113087	11.1287	1.089	0.277637	0.574033	-5.78946	hsa-miR-103a-3p	0.104279
Severe vs Normal	0.137742	4.55515	1.08882	0.277718	0.574033	-5.32639	hsa-miR-25-5p	0.125669
Severe vs Normal	-0.0850176	9.29754	-1.09454	0.275211	0.574033	-5.64711	hsa-miR-361-3p	0.0766894
Severe vs Normal	0.0610363	13.8323	1.09352	0.275655	0.574033	-5.97784	hsa-miR-425-5p	0.0551735
Severe vs Normal	0.167963	5.24922	1.07373	0.28441	0.576296	-5.4191	hsa-miR-10401-3p	0.157019
Severe vs Normal	0.0941308	7.94207	1.08082	0.281253	0.576296	-5.56794	hsa-miR-181b-5p	0.0860463
Severe vs Normal	0.209068	2.59646	1.07285	0.284803	0.576296	-5.04116	hsa-miR-2278	0.193948
Severe vs Normal	-0.0986639	6.51904	-1.0709	0.285678	0.576296	-5.49592	hsa-miR-3120-3p	0.0908307
Severe vs Normal	0.118954	6.24384	1.07712	0.282898	0.576296	-5.47655	hsa-miR-628-5p	0.109832
Severe vs Normal	0.0717891	12.2328	1.06955	0.286281	0.576296	-5.88606	hsa-miR-98-5p	0.0665647
Severe vs Normal	-0.246185	3.80922	-1.06015	0.290527	0.579801	-5.23955	hsa-miR-11401	0.233894
Severe vs Normal	0.259658	3.35856	1.06092	0.290176	0.579801	-5.17546	hsa-miR-4508	0.246387
Severe vs Normal	0.184145	8.50373	1.04772	0.296199	0.588584	-5.6434	hsa-miR-625-3p	0.177488
Severe vs Normal	-0.123954	4.53383	-1.04191	0.298879	0.589407	-5.36554	hsa-miR-4659b-3p	0.117773
Severe vs Normal	0.168558	5.58905	1.03856	0.300432	0.589407	-5.47624	hsa-miR-501-3p	0.163148
Severe vs Normal	-0.10489	6.85243	-1.03984	0.299835	0.589407	-5.54422	hsa-miR-664a-5p	0.100056
Severe vs Normal	-0.189454	3.12031	-0.981139	0.327867	0.601508	-5.19684	hsa-miR-103a-2-5p	0.192873
Severe vs Normal	0.195083	3.50785	0.986514	0.325231	0.601508	-5.27217	hsa-miR-1277-3p	0.198287
Severe vs Normal	-0.417696	3.0377	-1.00305	0.317212	0.601508	-5.16002	hsa-miR-1299	0.421511
Severe vs Normal	0.0765032	7.44931	1.00975	0.313999	0.601508	-5.60643	hsa-miR-130a-3p	0.0739453
Severe vs Normal	0.161066	4.21208	1.02055	0.308863	0.601508	-5.34883	hsa-miR-181a-3p	0.157813
Severe vs Normal	0.14123	7.88871	0.976841	0.329985	0.601508	-5.66516	hsa-miR-182-5p	0.145426
Severe vs Normal	0.091492	7.88287	0.984413	0.32626	0.601508	-5.65659	hsa-miR-196b-5p	0.0921147
Severe vs Normal	0.141859	3.76515	0.993402	0.321874	0.601508	-5.30864	hsa-miR-301a-5p	0.141791
Severe vs Normal	0.115664	8.19549	0.984588	0.326174	0.601508	-5.68112	hsa-miR-30a-5p	0.117632
Severe vs Normal	-0.165787	3.98581	-0.987282	0.324855	0.601508	-5.33268	hsa-miR-3138	0.167945
Severe vs Normal	0.191809	3.05907	1.00323	0.317124	0.601508	-5.17451	hsa-miR-3187-3p	0.190875
Severe vs Normal	-0.30964	2.5561	-0.991133	0.322977	0.601508	-5.09081	hsa-miR-323a-5p	0.314758
Severe vs Normal	-0.159714	11.1149	-0.997855	0.319715	0.601508	-5.87507	hsa-miR-342-3p	0.161819
Severe vs Normal	0.134454	4.30981	0.980452	0.328205	0.601508	-5.39872	hsa-miR-374a-3p	0.136494
Severe vs Normal	0.139025	4.59466	0.980819	0.328024	0.601508	-5.43342	hsa-miR-378i	0.14149
Severe vs Normal	-0.628084	3.72913	-0.977692	0.329565	0.601508	-5.29534	hsa-miR-4433b-3p	0.651957
Severe vs Normal	0.200216	3.02327	1.01339	0.312262	0.601508	-5.16139	hsa-miR-4662a-5p	0.197431
Severe vs Normal	0.207039	2.81293	1.00807	0.3148	0.601508	-5.13689	hsa-miR-98-3p	0.205233
Severe vs Normal	0.0927928	11.9416	0.966677	0.335028	0.605929	-5.96895	hsa-miR-185-5p	0.0963507
Severe vs Normal	-0.237177	5.0317	-0.968473	0.334133	0.605929	-5.49329	hsa-miR-494-3p	0.247532
Severe vs Normal	-0.280704	2.56941	-0.961481	0.337626	0.608252	-5.12135	hsa-miR-642a-5p	0.29383
Severe vs Normal	-0.0543826	15.8133	-0.957027	0.339863	0.609908	-6.26805	hsa-miR-126-3p	0.0566396
Severe vs Normal	-0.11166	6.04971	-0.953446	0.341668	0.61078	-5.58054	hsa-miR-6516-5p	0.116678
Severe vs Normal	0.124292	6.84909	0.9436	0.346663	0.617328	-5.63564	hsa-miR-29c-3p	0.131985
Severe vs Normal	-0.132281	4.10405	-0.922829	0.357356	0.631511	-5.40758	hsa-miR-2276-3p	0.142644
Severe vs Normal	0.217769	3.37992	0.923835	0.356833	0.631511	-5.29428	hsa-miR-7110-3p	0.237119
Severe vs Normal	-0.26586	2.31939	-0.920133	0.358759	0.631579	-5.11941	hsa-miR-10b-3p	0.290449
Severe vs Normal	0.139612	6.30082	0.915785	0.361029	0.633168	-5.63036	hsa-miR-210-3p	0.153193
Severe vs Normal	-0.0993097	5.56403	-0.903621	0.367428	0.636541	-5.59312	hsa-miR-1292-5p	0.109017
Severe vs Normal	0.11123	4.68458	0.90301	0.367751	0.636541	-5.51463	hsa-miR-148b-5p	0.122327
Severe vs Normal	-0.168342	3.69938	-0.902899	0.36781	0.636541	-5.36455	hsa-miR-3115	0.186787
Severe vs Normal	0.212467	2.5222	0.901688	0.368451	0.636541	-5.18029	hsa-miR-450b-5p	0.236042
Severe vs Normal	-0.117862	5.55877	-0.889243	0.375083	0.645588	-5.60472	hsa-miR-185-3p	0.132479
Severe vs Normal	0.177346	2.7233	0.880742	0.379655	0.651038	-5.22525	hsa-miR-548e-3p	0.200934
Severe vs Normal	-0.294053	3.51644	-0.874016	0.383297	0.65238	-5.35488	hsa-miR-1255a	0.340258
Severe vs Normal	-0.191252	2.81294	-0.8715	0.384665	0.65238	-5.23486	hsa-miR-3191-3p	0.219647
Severe vs Normal	-0.261353	4.45069	-0.876586	0.381903	0.65238	-5.49208	hsa-miR-4732-5p	0.301655
Severe vs Normal	0.109413	5.79235	0.859961	0.390977	0.660665	-5.64644	hsa-miR-10399-3p	0.127078
Severe vs Normal	0.167491	2.58105	0.831355	0.406896	0.685066	-5.23539	hsa-miR-744-3p	0.200784
Severe vs Normal	-0.0470529	14.8069	-0.823312	0.411441	0.690207	-6.30481	hsa-miR-22-3p	0.0567785
Severe vs Normal	-0.0711854	11.4481	-0.820568	0.412999	0.69032	-6.05822	hsa-miR-181a-5p	0.0867248
Severe vs Normal	-0.228744	2.67415	-0.810894	0.418519	0.693329	-5.24191	hsa-miR-4485-5p	0.283776
Severe vs Normal	0.12214	6.8827	0.809544	0.419292	0.693329	-5.74889	hsa-miR-941	0.151692
Severe vs Normal	0.204881	3.03539	0.811181	0.418354	0.693329	-5.32417	hsa-miR-95-3p	0.254061
Severe vs Normal	-0.104194	5.05398	-0.787066	0.432298	0.703763	-5.64475	hsa-miR-10527-5p	0.132106
Severe vs Normal	0.13723	3.80148	0.793303	0.428666	0.703763	-5.4718	hsa-miR-1343-3p	0.17306
Severe vs Normal	0.128676	4.80148	0.784226	0.433959	0.703763	-5.6243	hsa-miR-301a-3p	0.164682
Severe vs Normal	0.103694	4.4359	0.782922	0.434722	0.703763	-5.57166	hsa-miR-30c-1-3p	0.131714
Severe vs Normal	-0.201333	4.46224	-0.794837	0.427776	0.703763	-5.55697	hsa-miR-4485-3p	0.255866
Severe vs Normal	-0.191907	6.96076	-0.786339	0.432723	0.703763	-5.766	hsa-miR-574-5p	0.246981
Severe vs Normal	0.139051	4.25198	0.774972	0.439393	0.703941	-5.55093	hsa-miR-500a-3p	0.180077
Severe vs Normal	0.139051	4.25198	0.774972	0.439393	0.703941	-5.55093	hsa-miR-502-3p	0.180077
Severe vs Normal	-0.181503	3.97233	-0.776856	0.438284	0.703941	-5.49886	hsa-miR-758-3p	0.235466
Severe vs Normal	0.221081	6.00771	0.757521	0.449748	0.718045	-5.73796	hsa-miR-144-3p	0.295614	DE
Severe vs Normal	0.146924	4.60776	0.740865	0.45976	0.726515	-5.62305	hsa-miR-1249-3p	0.199694
Severe vs Normal	-0.199974	2.50976	-0.742476	0.458786	0.726515	-5.27355	hsa-miR-136-3p	0.270575
Severe vs Normal	0.143824	3.30259	0.742569	0.45873	0.726515	-5.41365	hsa-miR-4685-3p	0.193776
Severe vs Normal	-0.113614	6.45228	-0.723108	0.470571	0.740535	-5.78627	hsa-miR-641	0.158012
Severe vs Normal	-0.105715	4.14226	-0.721052	0.471831	0.740535	-5.56753	hsa-mir-7849-p3	0.146094
Severe vs Normal	-0.06011	14.3408	-0.717737	0.473868	0.74122	-6.35105	hsa-miR-146a-5p	0.084156
Severe vs Normal	0.0936032	3.9795	0.708534	0.479548	0.74507	-5.55839	hsa-miR-151b	0.130903
Severe vs Normal	0.14923	2.59755	0.709028	0.479243	0.74507	-5.3153	hsa-miR-548av-5p	0.210106
Severe vs Normal	0.119879	3.84868	0.702702	0.483167	0.747044	-5.53762	hsa-miR-378a-5p	0.170623
Severe vs Normal	0.123023	3.66318	0.700799	0.484351	0.747044	-5.50959	hsa-miR-378c	0.175542
Severe vs Normal	-0.145429	3.54701	-0.698699	0.485659	0.747044	-5.48349	hsa-miR-7854-3p	0.208949
Severe vs Normal	0.0877274	4.48094	0.689815	0.491216	0.75309	-5.64743	hsa-miR-23b-5p	0.126323
Severe vs Normal	0.0642328	8.90958	0.670662	0.503312	0.755165	-5.97848	hsa-miR-106b-5p	0.0953978
Severe vs Normal	0.161182	2.60884	0.673817	0.501309	0.755165	-5.33718	hsa-miR-154-3p	0.23977
Severe vs Normal	0.131602	3.35073	0.6632	0.508068	0.755165	-5.47104	hsa-miR-19b-1-5p	0.198733
Severe vs Normal	0.0534451	8.18564	0.658916	0.510808	0.755165	-5.93517	hsa-miR-200c-3p	0.0798786
Severe vs Normal	-0.191303	4.71943	-0.66475	0.507078	0.755165	-5.68873	hsa-miR-215-5p	0.291207
Severe vs Normal	-0.0525176	10.8418	-0.658871	0.510837	0.755165	-6.12911	hsa-miR-328-3p	0.0792845
Severe vs Normal	-0.0778863	7.35985	-0.670251	0.503574	0.755165	-5.8706	hsa-miR-339-5p	0.116084
Severe vs Normal	-0.0553779	9.77495	-0.683269	0.495333	0.755165	-6.03477	hsa-miR-340-5p	0.080371
Severe vs Normal	-0.098299	8.0224	-0.661873	0.508916	0.755165	-5.91584	hsa-miR-342-5p	0.14948
Severe vs Normal	0.0450663	8.38207	0.676412	0.499665	0.755165	-5.93903	hsa-miR-421	0.0646863
Severe vs Normal	0.100789	4.52635	0.663918	0.507609	0.755165	-5.66315	hsa-miR-550a-3-5p	0.151829
Severe vs Normal	-0.140039	2.729	-0.656835	0.512142	0.755165	-5.35303	hsa-miR-6515-5p	0.212999
Severe vs Normal	-0.209662	2.42868	-0.651003	0.515891	0.757218	-5.30595	hsa-miR-627-5p	0.324513
Severe vs Normal	-0.0527743	5.68789	-0.649584	0.516806	0.757218	-5.78881	hsa-miR-769-5p	0.0790102
Severe vs Normal	0.128388	3.65815	0.64668	0.518679	0.757566	-5.52884	hsa-miR-92b-5p	0.199149
Severe vs Normal	0.0935956	5.42032	0.638909	0.52371	0.760118	-5.77686	hsa-miR-125b-5p	0.146833
Severe vs Normal	-0.0785902	9.10196	-0.641133	0.522268	0.760118	-6.01063	hsa-miR-3615	0.123101
Severe vs Normal	-0.0654567	6.33016	-0.624658	0.533002	0.76376	-5.84139	hsa-miR-1306-3p	0.103969
Severe vs Normal	0.133669	2.99	0.622949	0.534122	0.76376	-5.42596	hsa-miR-29b-1-5p	0.214875
Severe vs Normal	-0.0741108	5.18616	-0.612656	0.540892	0.76376	-5.77083	hsa-miR-326	0.120345
Severe vs Normal	0.0705979	9.627	0.613023	0.54065	0.76376	-6.06854	hsa-miR-378a-3p	0.115599
Severe vs Normal	0.0755621	7.81409	0.612394	0.541065	0.76376	-5.93571	hsa-miR-486-3p	0.123617
Severe vs Normal	-0.148109	2.39503	-0.622062	0.534704	0.76376	-5.32315	hsa-miR-487a-3p	0.238243
Severe vs Normal	-0.109924	3.88644	-0.617842	0.537476	0.76376	-5.58533	hsa-miR-491-5p	0.178155
Severe vs Normal	0.123193	3.86368	0.622636	0.534327	0.76376	-5.58225	hsa-miR-636	0.19868
Severe vs Normal	-0.0596449	7.8442	-0.624209	0.533296	0.76376	-5.92927	hsa-miR-671-3p	0.0948154
Severe vs Normal	0.0461702	10.2973	0.599092	0.549879	0.771497	-6.12642	hsa-miR-340-3p	0.076388
Severe vs Normal	0.0933984	4.71471	0.600073	0.549227	0.771497	-5.72635	hsa-miR-4665-5p	0.155919
Severe vs Normal	-0.0575368	14.142	-0.582025	0.561293	0.773448	-6.41825	hsa-let-7b-5p	0.0996174
Severe vs Normal	0.076624	4.45862	0.584301	0.559764	0.773448	-5.70016	hsa-miR-132-5p	0.130378
Severe vs Normal	-0.0793071	4.00234	-0.594232	0.553118	0.773448	-5.61957	hsa-miR-3605-3p	0.132262
Severe vs Normal	-0.107035	3.67482	-0.588624	0.556866	0.773448	-5.56698	hsa-miR-4659b-5p	0.181985
Severe vs Normal	0.115801	2.57396	0.591816	0.554731	0.773448	-5.3771	hsa-miR-7848-3p	0.194748
Severe vs Normal	-0.0915595	2.72673	-0.586304	0.55842	0.773448	-5.41192	hsa-miR-9-3p	0.153946
Severe vs Normal	0.075814	4.04949	0.573869	0.566787	0.778701	-5.64464	hsa-miR-1285-5p	0.130963
Severe vs Normal	-0.0552162	10.7794	-0.551793	0.581788	0.783523	-6.18654	hsa-let-7d-3p	0.100306
Severe vs Normal	-0.0486026	7.04828	-0.56506	0.57275	0.783523	-5.9166	hsa-miR-191-3p	0.0845954
Severe vs Normal	0.163665	2.13744	0.551275	0.582142	0.783523	-5.31316	hsa-miR-1973	0.298356
Severe vs Normal	-0.0945489	4.36236	-0.560161	0.57608	0.783523	-5.69858	hsa-miR-4286	0.16921
Severe vs Normal	0.0893617	4.71271	0.551347	0.582093	0.783523	-5.75494	hsa-miR-532-3p	0.162558
Severe vs Normal	-0.102457	3.20805	-0.553107	0.58089	0.783523	-5.5065	hsa-miR-548l	0.184936
Severe vs Normal	0.0520906	10.6934	0.557752	0.57772	0.783523	-6.1814	hsa-miR-584-5p	0.0934205
Severe vs Normal	-0.0636165	5.38528	-0.541287	0.588992	0.790445	-5.8259	hsa-miR-874-3p	0.116869
Severe vs Normal	-0.0590518	5.86548	-0.533399	0.594428	0.795434	-5.8634	hsa-miR-2355-3p	0.109972
Severe vs Normal	0.135442	4.47202	0.524761	0.600407	0.798818	-5.74492	hsa-miR-133a-3p	0.260848
Severe vs Normal	0.030869	11.03	0.52624	0.599382	0.798818	-6.22261	hsa-miR-30e-5p	0.0573473
Severe vs Normal	0.10598	2.57287	0.52219	0.602192	0.798897	-5.40347	hsa-miR-3064-5p	0.202233
Severe vs Normal	-0.0325529	10.4727	-0.519382	0.604145	0.799197	-6.18323	hsa-miR-28-3p	0.0613781
Severe vs Normal	0.075364	6.87219	0.513387	0.608322	0.800151	-5.93477	hsa-miR-345-5p	0.147503
Severe vs Normal	-0.0394562	7.37207	-0.51425	0.60772	0.800151	-5.95906	hsa-miR-425-3p	0.074917
Severe vs Normal	-0.101923	3.13883	-0.508152	0.611981	0.800416	-5.51396	hsa-miR-10a-3p	0.200675
Severe vs Normal	-0.170495	3.26154	-0.510152	0.610582	0.800416	-5.52322	hsa-miR-4732-3p	0.337752
Severe vs Normal	0.0547194	5.81961	0.478427	0.632938	0.823176	-5.88968	hsa-miR-330-5p	0.113778
Severe vs Normal	-0.0730746	7.955	-0.478522	0.632871	0.823176	-6.01727	hsa-miR-335-3p	0.153784
Severe vs Normal	0.0355876	12.6008	0.470807	0.63836	0.827901	-6.36252	hsa-miR-23a-3p	0.0754315
Severe vs Normal	0.188467	1.89739	0.459031	0.646777	0.828197	-5.31738	hsa-miR-122-3p	0.414575
Severe vs Normal	-0.0684961	4.10991	-0.465347	0.642257	0.828197	-5.70015	hsa-miR-1468-5p	0.146658
Severe vs Normal	0.0502389	6.16209	0.460484	0.645735	0.828197	-5.9158	hsa-miR-324-5p	0.108399
Severe vs Normal	-0.0724119	5.45187	-0.457977	0.647532	0.828197	-5.87101	hsa-miR-5193	0.158793
Severe vs Normal	0.0826982	3.98505	0.459416	0.646501	0.828197	-5.68257	hsa-miR-671-5p	0.180425
Severe vs Normal	-0.0497578	5.1559	-0.452913	0.651168	0.830553	-5.8521	hsa-miR-589-5p	0.108806
Severe vs Normal	-0.0774745	3.34762	-0.448977	0.653999	0.831872	-5.58155	hsa-miR-3120-5p	0.172039
Severe vs Normal	0.0917159	3.56372	0.444006	0.657582	0.834138	-5.61594	hsa-miR-6803-3p	0.20734
Severe vs Normal	0.0641554	4.00738	0.439029	0.661177	0.834359	-5.70209	hsa-miR-190b-5p	0.145496
Severe vs Normal	0.0543248	4.7182	0.438776	0.66136	0.834359	-5.8035	hsa-miR-30b-3p	0.122984
Severe vs Normal	-0.0450992	5.39018	-0.428014	0.669163	0.841909	-5.87649	hsa-mir-2110-p3	0.104207
Severe vs Normal	-0.111399	10.1842	-0.407452	0.68417	0.844721	-6.20361	hsa-miR-12136	0.277242
Severe vs Normal	-0.0342378	10.3973	-0.412265	0.680645	0.844721	-6.22474	hsa-miR-155-5p	0.0826309
Severe vs Normal	0.0856982	6.02484	0.418537	0.676063	0.844721	-5.92328	hsa-miR-204-5p	0.20672
Severe vs Normal	0.085381	2.84856	0.409331	0.682793	0.844721	-5.50467	hsa-miR-20a-3p	0.208565
Severe vs Normal	-0.0448236	5.36187	-0.41692	0.677243	0.844721	-5.87749	hsa-miR-324-3p	0.106421
Severe vs Normal	-0.0613645	9.62337	-0.411483	0.681217	0.844721	-6.16526	hsa-miR-4433b-5p	0.150428
Severe vs Normal	-0.0762567	3.50352	-0.417616	0.676735	0.844721	-5.61399	hsa-miR-4435	0.18257
Severe vs Normal	0.0541261	6.06346	0.402811	0.687574	0.846667	-5.93608	hsa-miR-27b-5p	0.134531
Severe vs Normal	-0.105292	3.55549	-0.394151	0.693945	0.852246	-5.63465	hsa-miR-3188	0.269466
Severe vs Normal	0.052762	4.40596	0.388526	0.698095	0.852818	-5.78162	hsa-miR-199b-5p	0.135175
Severe vs Normal	-0.0631303	3.51194	-0.388528	0.698093	0.852818	-5.63152	hsa-miR-6772-3p	0.161813
Severe vs Normal	-0.0878571	5.64502	-0.383077	0.702124	0.853237	-5.9142	hsa-miR-144-5p	0.231789
Severe vs Normal	0.0359792	8.86065	0.384741	0.700892	0.853237	-6.12171	hsa-miR-330-3p	0.0930458
Severe vs Normal	-0.0635837	6.14083	-0.374525	0.708464	0.858687	-5.95215	hsa-miR-145-3p	0.17094
Severe vs Normal	0.0447744	10.2697	0.368892	0.712651	0.861507	-6.23169	hsa-miR-16-2-3p	0.12211
Severe vs Normal	-0.0244461	13.1777	-0.359195	0.719878	0.865521	-6.4493	hsa-miR-191-5p	0.0677502
Severe vs Normal	0.04727	9.9127	0.356918	0.721579	0.865521	-6.21243	hsa-miR-199a-3p	0.133398
Severe vs Normal	0.0415445	12.3782	0.35907	0.719972	0.865521	-6.39149	hsa-miR-25-3p	0.116636
Severe vs Normal	0.033286	12.8265	0.346044	0.729722	0.871534	-6.43052	hsa-miR-221-3p	0.0967004
Severe vs Normal	0.0724078	2.77205	0.344404	0.730952	0.871534	-5.51122	hsa-miR-3173-5p	0.210154
Severe vs Normal	-0.06257	3.70321	-0.342691	0.732239	0.871534	-5.67545	hsa-miR-4676-5p	0.182788
Severe vs Normal	-0.088608	6.11342	-0.335044	0.73799	0.876126	-5.95623	hsa-miR-183-5p	0.267697
Severe vs Normal	0.0495399	6.47023	0.331472	0.740681	0.876906	-5.98834	hsa-miR-145-5p	0.150163
Severe vs Normal	-0.0312779	10.2155	-0.329148	0.742434	0.876906	-6.24061	hsa-miR-29a-3p	0.0949809
Severe vs Normal	0.0327949	11.7616	0.326471	0.744455	0.877055	-6.35633	hsa-miR-27a-3p	0.100896
Severe vs Normal	0.0272369	13.6208	0.305899	0.760042	0.893146	-6.50237	hsa-let-7d-5p	0.0894784
Severe vs Normal	0.0261004	10.4034	0.293432	0.769537	0.899736	-6.26798	hsa-miR-186-5p	0.0887532
Severe vs Normal	-0.0606369	2.61934	-0.295388	0.768045	0.899736	-5.48551	hsa-miR-6819-3p	0.204676
Severe vs Normal	-0.0764514	3.42552	-0.289077	0.772862	0.901347	-5.64632	hsa-miR-299-5p	0.26664
Severe vs Normal	-0.0505088	3.60597	-0.285107	0.775897	0.902613	-5.67166	hsa-miR-27a-5p	0.177058
Severe vs Normal	-0.0575364	2.47808	-0.268856	0.788355	0.914808	-5.4712	hsa-miR-581	0.213511
Severe vs Normal	0.0192144	8.81618	0.262494	0.793246	0.916128	-6.15523	hsa-miR-24-2-5p	0.071814
Severe vs Normal	-0.0171078	13.0894	-0.26223	0.79345	0.916128	-6.47331	hsa-miR-92a-3p	0.0648077
Severe vs Normal	-0.0724698	3.69029	-0.253647	0.800063	0.921466	-5.7032	hsa-mir-1255a-p3	0.288579
Severe vs Normal	-0.0352275	4.42001	-0.244551	0.807088	0.926486	-5.81959	hsa-miR-1287-5p	0.143697
Severe vs Normal	0.0141553	10.0747	0.242824	0.808424	0.926486	-6.25639	hsa-miR-148b-3p	0.056586
Severe vs Normal	-0.0349428	4.24152	-0.22835	0.819638	0.937019	-5.79892	hsa-miR-26a-2-3p	0.152835
Severe vs Normal	0.0417319	2.85258	0.219202	0.826746	0.938607	-5.5528	hsa-miR-222-5p	0.189708
Severe vs Normal	0.0124414	10.7244	0.218735	0.827109	0.938607	-6.31101	hsa-miR-30e-3p	0.0553475
Severe vs Normal	-0.0234156	5.87579	-0.222046	0.824535	0.938607	-5.97623	hsa-miR-331-5p	0.104515
Severe vs Normal	0.0378366	3.21146	0.210165	0.833781	0.941563	-5.62145	hsa-miR-629-3p	0.179547
Severe vs Normal	0.0190305	5.99226	0.210183	0.833767	0.941563	-5.98606	hsa-miR-93-3p	0.0889652
Severe vs Normal	-0.0489044	6.15938	-0.207273	0.836035	0.941811	-5.99632	hsa-miR-100-5p	0.238608	DE
Severe vs Normal	0.0197567	5.69525	0.202944	0.839413	0.943321	-5.96896	hsa-miR-576-3p	0.095986
Severe vs Normal	0.018341	9.1131	0.153644	0.878066	0.943923	-6.20009	hsa-miR-101-3p	0.119811
Severe vs Normal	0.0205401	5.28174	0.152859	0.878684	0.943923	-5.94658	hsa-miR-1273h-5p	0.13428
Severe vs Normal	-0.0348228	3.42061	-0.185562	0.853002	0.943923	-5.66075	hsa-miR-1294	0.187689
Severe vs Normal	-0.0513211	3.32365	-0.168435	0.866434	0.943923	-5.65587	hsa-miR-141-3p	0.307725
Severe vs Normal	0.0296688	3.67302	0.183112	0.85492	0.943923	-5.71549	hsa-miR-146b-3p	0.161562
Severe vs Normal	0.0169734	14.5419	0.180679	0.856826	0.943923	-6.60277	hsa-miR-16-5p	0.0946386
Severe vs Normal	-0.0181735	7.68966	-0.17731	0.859468	0.943923	-6.0906	hsa-miR-2110	0.101982
Severe vs Normal	0.0165248	11.9887	0.156866	0.87553	0.943923	-6.4155	hsa-miR-223-3p	0.105964
Severe vs Normal	0.0197655	5.47191	0.174457	0.861706	0.943923	-5.95806	hsa-miR-26b-3p	0.112523
Severe vs Normal	-0.0412172	2.76076	-0.177895	0.859009	0.943923	-5.54613	hsa-miR-3065-5p	0.232258
Severe vs Normal	-0.0182574	6.27636	-0.185029	0.853418	0.943923	-6.00922	hsa-miR-338-5p	0.0975918
Severe vs Normal	0.0401534	2.97056	0.156189	0.876062	0.943923	-5.58371	hsa-miR-409-5p	0.25859
Severe vs Normal	-0.0239344	3.34979	-0.176799	0.859869	0.943923	-5.65541	hsa-miR-548av-3p	0.133313
Severe vs Normal	-0.0155148	11.4469	-0.169892	0.865289	0.943923	-6.37131	hsa-miR-652-3p	0.0914365
Severe vs Normal	-0.0324569	2.71135	-0.162713	0.870931	0.943923	-5.53098	hsa-miR-6877-5p	0.198847
Severe vs Normal	-0.0149005	11.9585	-0.191544	0.848319	0.943923	-6.40638	hsa-miR-93-5p	0.0775732
Severe vs Normal	-0.0324759	9.22497	-0.163877	0.870016	0.943923	-6.20418	hsa-mir-5100-p3	0.200478
Severe vs Normal	0.0182718	5.90126	0.155347	0.876726	0.943923	-5.99139	hsa-mir-548ax-p3	0.117171
Severe vs Normal	-0.0239344	3.34979	-0.176799	0.859869	0.943923	-5.65541	hsa-mir-548p-p3	0.133313
Severe vs Normal	0.0158995	8.88533	0.142988	0.886463	0.946551	-6.18692	hsa-miR-335-5p	0.11134
Severe vs Normal	0.0231169	4.62177	0.141972	0.887264	0.946551	-5.87439	hsa-miR-7706	0.163269
Severe vs Normal	0.0211674	10.6471	0.144519	0.885256	0.946551	-6.31614	hsa-miR-99a-5p	0.147873
Severe vs Normal	0.0282182	2.98107	0.12817	0.89816	0.955973	-5.58492	hsa-miR-3074-5p	0.220616
Severe vs Normal	0.00989074	7.55119	0.125233	0.900482	0.956245	-6.09082	hsa-miR-32-3p	0.0773785
Severe vs Normal	0.0311047	7.2711	0.122418	0.902707	0.956415	-6.07264	hsa-miR-1180-3p	0.257255
Severe vs Normal	0.0157	7.38096	0.116412	0.907458	0.959254	-6.08176	hsa-miR-19b-3p	0.135336
Severe vs Normal	-0.0174859	4.25066	-0.111611	0.911259	0.961077	-5.82412	hsa-miR-4326	0.156641
Severe vs Normal	-0.0236848	3.12544	-0.106571	0.91525	0.963093	-5.62029	hsa-miR-429	0.222988
Severe vs Normal	0.0102447	6.56923	0.103799	0.917447	0.963215	-6.03718	hsa-miR-26a-1-3p	0.0977121
Severe vs Normal	-0.0141064	6.34955	-0.0964511	0.923272	0.967138	-6.02643	hsa-miR-6852-5p	0.146839
Severe vs Normal	-0.00293151	9.49134	-0.0440733	0.964896	0.987984	-6.23779	hsa-miR-106b-3p	0.0650404
Severe vs Normal	-0.00221941	13.5089	-0.0306489	0.975584	0.987984	-6.53915	hsa-miR-126-5p	0.072333
Severe vs Normal	-0.00640733	3.31986	-0.0382691	0.969516	0.987984	-5.66438	hsa-miR-1304-3p	0.166677
Severe vs Normal	0.00278579	9.32605	0.0406381	0.96763	0.987984	-6.22452	hsa-miR-140-5p	0.0671172
Severe vs Normal	0.00851338	5.3043	0.045653	0.963638	0.987984	-5.96081	hsa-miR-190a-5p	0.187875
Severe vs Normal	0.00139786	14.8453	0.0241127	0.98079	0.987984	-6.64114	hsa-miR-24-3p	0.0576371
Severe vs Normal	-0.00411517	7.02486	-0.0389358	0.968986	0.987984	-6.06783	hsa-miR-30a-3p	0.105123
Severe vs Normal	0.0123124	3.0581	0.0392325	0.968749	0.987984	-5.61653	hsa-miR-3679-5p	0.31684
Severe vs Normal	-0.0168159	7.51443	-0.0541543	0.956873	0.987984	-6.09316	hsa-miR-375-3p	0.314784
Severe vs Normal	-0.0183609	3.16835	-0.0626489	0.950117	0.987984	-5.6212	hsa-miR-3960	0.295633
Severe vs Normal	0.00949791	13.3436	0.0577657	0.954001	0.987984	-6.52326	hsa-miR-486-5p	0.166502
Severe vs Normal	-0.00429286	7.32047	-0.0433433	0.965477	0.987984	-6.08216	hsa-miR-505-5p	0.0982866
Severe vs Normal	-0.00379604	3.46725	-0.02316	0.981549	0.987984	-5.68485	hsa-miR-548q	0.163179
Severe vs Normal	-0.00637308	4.25378	-0.0477139	0.961998	0.987984	-5.82275	hsa-miR-550a-5p	0.132681
Severe vs Normal	0.00508276	4.44106	0.0345433	0.972483	0.987984	-5.85574	hsa-miR-6741-3p	0.146947
Severe vs Normal	0.00858618	3.95903	0.0404979	0.967742	0.987984	-5.77337	hsa-miR-7977	0.213303
Severe vs Normal	-0.00366077	3.21494	-0.0257109	0.979517	0.987984	-5.64955	hsa-miR-9-5p	0.140462
Severe vs Normal	-0.00290139	10.4744	-0.0231181	0.981582	0.987984	-6.31345	hsa-mir-142-p5	0.126382
Severe vs Normal	-0.000666577	6.00723	-0.0042522	0.996612	0.996612	-6.00617	hsa-let-7b-3p	0.157544
Severe vs Normal	0.000821335	4.26283	0.00580418	0.995376	0.996612	-5.82491	hsa-miR-3177-3p	0.140928
Severe vs Normal	0.00119994	3.21963	0.00743059	0.99408	0.996612	-5.63944	hsa-miR-548ax	0.160294
Mild_vs_Normal	0.856196	5.28902	5.49991	1.31631e-07	6.09452e-05	7.23047	hsa-miR-34a-5p	0.182781
Mild_vs_Normal	0.89389	7.65172	4.45148	1.50775e-05	0.00257148	2.78585	hsa-miR-193a-5p	0.240083
Mild_vs_Normal	-0.655866	5.59871	-4.42757	1.66619e-05	0.00257148	2.74397	hsa-miR-23a-5p	0.174527
Mild_vs_Normal	-0.204315	14.8453	-4.13372	5.50812e-05	0.00425043	1.20955	hsa-miR-24-3p	0.0576371
Mild_vs_Normal	-0.864725	8.27211	-4.14979	5.16744e-05	0.00425043	1.62775	hsa-miR-370-3p	0.249133
Mild_vs_Normal	0.533739	5.20914	4.23388	3.68912e-05	0.00425043	2.01714	hsa-miR-660-5p	0.148644
Mild_vs_Normal	1.10956	13.3604	4.0088	8.99204e-05	0.00594759	0.830679	hsa-miR-122-5p	0.333214
Mild_vs_Normal	-0.179941	13.6397	-3.9236	0.000124812	0.00697922	0.51482	hsa-miR-423-3p	0.0531683
Mild_vs_Normal	-0.351277	12.287	-3.84866	0.000165813	0.00697922	0.333437	hsa-miR-744-5p	0.10812
Mild_vs_Normal	1.2148	3.36019	3.88527	0.000144399	0.00697922	0.829339	hsa-miR-885-5p	0.373526
Mild_vs_Normal	-0.737342	6.51145	-3.85321	0.000162998	0.00697922	0.627766	hsa-mir-12136-p3	0.227544
Mild_vs_Normal	0.710391	8.5315	3.78592	0.000209675	0.00746764	0.310907	hsa-miR-194-5p	0.224238
Mild_vs_Normal	1.08537	3.50314	3.8025	0.000197122	0.00746764	0.554637	hsa-miR-483-3p	0.34036
Mild_vs_Normal	0.363596	8.87157	3.71	0.000277472	0.00917639	0.0362289	hsa-miR-1277-5p	0.115458
Mild_vs_Normal	0.903201	4.98969	3.6778	0.000312088	0.00963311	0.0859541	hsa-miR-483-5p	0.293363
Mild_vs_Normal	0.92364	3.21805	3.64838	0.000347234	0.0100481	0.0612709	hsa-miR-1290	0.300936
Mild_vs_Normal	-0.322255	5.39018	-3.58972	0.00042876	0.0116774	-0.216643	hsa-mir-2110-p3	0.104207
Mild_vs_Normal	0.225485	10.4702	3.43672	0.000734227	0.0188859	-0.944736	hsa-miR-27b-3p	0.0765275
Mild_vs_Normal	0.255137	10.0048	3.41545	0.000790138	0.0192544	-0.985281	hsa-miR-374a-5p	0.0875036
Mild_vs_Normal	-0.73091	3.50204	-3.3816	0.000887369	0.0203198	-0.753359	hsa-miR-1185-1-3p	0.255056
Mild_vs_Normal	-1.75847	1.05467	-3.3705	0.000921632	0.0203198	-0.87297	hsa-miR-302b-3p	0.618582
Mild_vs_Normal	0.238331	10.0891	3.35316	0.000977627	0.0205746	-1.18443	hsa-miR-374b-5p	0.0830443
Mild_vs_Normal	1.00801	2.55846	3.31658	0.00110632	0.0222708	-0.930329	hsa-miR-193b-5p	0.364802
Mild_vs_Normal	0.17162	14.7069	3.26827	0.00130057	0.0250901	-1.7433	hsa-let-7f-5p	0.0615318
Mild_vs_Normal	0.652787	5.104	3.24358	0.00141166	0.0261439	-1.2758	hsa-miR-1246	0.239778
Mild_vs_Normal	-0.148971	11.8395	-3.21947	0.00152865	0.0272218	-1.6965	hsa-miR-484	0.053129
Mild_vs_Normal	-0.591922	6.70166	-3.16399	0.0018328	0.0314291	-1.57395	hsa-miR-654-5p	0.222997
Mild_vs_Normal	-0.569317	10.7647	-3.15063	0.00191398	0.0316491	-1.83203	hsa-miR-409-3p	0.21597
Mild_vs_Normal	0.305872	9.627	3.12768	0.00206129	0.0329095	-1.83437	hsa-miR-378a-3p	0.115599
Mild_vs_Normal	-0.355202	14.1241	-3.1128	0.00216229	0.0333713	-2.15947	hsa-miR-423-5p	0.136028
Mild_vs_Normal	0.364586	4.71745	3.10191	0.00223908	0.0334417	-1.66046	hsa-miR-624-5p	0.137818
Mild_vs_Normal	0.340906	5.73341	3.066	0.00251064	0.0363259	-1.81995	hsa-miR-32-5p	0.130938
Mild_vs_Normal	-0.140641	14.1389	-3.00918	0.00300293	0.042132	-2.46308	hsa-miR-30d-5p	0.0543353
Mild_vs_Normal	0.331577	6.27188	2.99435	0.00314528	0.0428313	-2.04353	hsa-miR-15b-3p	0.130294
Mild_vs_Normal	-0.143513	15.8133	-2.96902	0.00340279	0.044107	-2.70136	hsa-miR-126-3p	0.0566396
Mild_vs_Normal	0.356623	4.59466	2.95764	0.00352475	0.044107	-2.04352	hsa-miR-378i	0.14149
Mild_vs_Normal	0.296248	6.64052	2.95889	0.00351114	0.044107	-2.15631	hsa-miR-576-5p	0.117605
Mild_vs_Normal	0.437387	3.66318	2.94127	0.00370713	0.0451685	-2.00751	hsa-miR-378c	0.175542
Mild_vs_Normal	0.330549	7.38096	2.89078	0.00432554	0.0513519	-2.37209	hsa-miR-19b-3p	0.135336
Mild_vs_Normal	0.277755	5.71453	2.87114	0.00459061	0.0518404	-2.35098	hsa-miR-362-5p	0.113041
Mild_vs_Normal	-0.401555	3.21963	-2.87694	0.00451076	0.0518404	-2.12726	hsa-miR-548ax	0.160294
Mild_vs_Normal	0.438327	9.01095	2.81847	0.00537618	0.059266	-2.65855	hsa-miR-192-5p	0.185623
Mild_vs_Normal	0.179927	10.5295	2.77396	0.00613351	0.0614718	-2.87102	hsa-let-7c-5p	0.0757146
Mild_vs_Normal	0.307014	7.98726	2.79016	0.00584727	0.0614718	-2.66894	hsa-miR-107	0.129922
Mild_vs_Normal	-0.64676	10.1842	-2.76093	0.00637288	0.0614718	-2.86749	hsa-miR-12136	0.277242
Mild_vs_Normal	-0.234838	9.90724	-2.77069	0.00619287	0.0614718	-2.83374	hsa-miR-1301-3p	0.0996482
Mild_vs_Normal	-0.47705	6.43862	-2.76618	0.00627541	0.0614718	-2.65495	hsa-miR-154-5p	0.20546
Mild_vs_Normal	-0.560132	8.33619	-2.78862	0.00587393	0.0614718	-2.68798	hsa-miR-432-5p	0.240152
Mild_vs_Normal	0.540075	6.15938	2.70384	0.00752478	0.0651424	-2.80508	hsa-miR-100-5p	0.238608
Mild_vs_Normal	0.270395	8.19549	2.70871	0.00741964	0.0651424	-2.89212	hsa-miR-30a-5p	0.117632
Mild_vs_Normal	-0.473964	8.09553	-2.71152	0.00735962	0.0651424	-2.87322	hsa-miR-431-5p	0.208331
Mild_vs_Normal	-0.479536	6.58683	-2.72498	0.00707783	0.0651424	-2.76488	hsa-miR-485-5p	0.209613
Mild_vs_Normal	-0.496542	2.729	-2.7005	0.0075976	0.0651424	-2.52384	hsa-miR-6515-5p	0.212999
Mild_vs_Normal	-0.264707	4.90918	-2.72768	0.00702261	0.0651424	-2.66601	hsa-miR-6842-3p	0.112666
Mild_vs_Normal	0.332363	5.42032	2.6781	0.00810314	0.0658202	-2.83268	hsa-miR-125b-5p	0.146833
Mild_vs_Normal	0.218774	6.8786	2.68731	0.00789161	0.0658202	-2.87863	hsa-miR-130b-3p	0.0947252
Mild_vs_Normal	-0.569487	4.03066	-2.68116	0.00803232	0.0658202	-2.68784	hsa-miR-337-5p	0.251031
Mild_vs_Normal	-0.50669	7.23634	-2.66832	0.00833334	0.066523	-2.93811	hsa-miR-493-3p	0.226603
Mild_vs_Normal	0.245831	8.05752	2.65883	0.0085621	0.0671907	-3.00902	hsa-miR-19a-3p	0.108496
Mild_vs_Normal	-0.291581	7.71203	-2.63698	0.00911077	0.0703047	-3.03787	hsa-miR-4446-3p	0.130588
Mild_vs_Normal	-0.404719	10.0816	-2.61332	0.00974031	0.0739306	-3.24597	hsa-miR-543	0.184787
Mild_vs_Normal	0.322747	6.87219	2.59157	0.0103536	0.0760904	-3.1154	hsa-miR-345-5p	0.147503
Mild_vs_Normal	0.215072	9.06908	2.59235	0.010331	0.0760904	-3.23599	hsa-miR-532-5p	0.0972963
Mild_vs_Normal	0.31911	10.6471	2.57565	0.0108239	0.0783041	-3.38343	hsa-miR-99a-5p	0.147873
Mild_vs_Normal	0.289491	5.05113	2.56323	0.0112042	0.0798083	-3.08417	hsa-miR-29b-3p	0.132237
Mild_vs_Normal	-0.4366	8.0696	-2.5534	0.0115134	0.0807685	-3.26389	hsa-miR-381-3p	0.204197
Mild_vs_Normal	-0.452879	8.81186	-2.54615	0.0117466	0.0811746	-3.32644	hsa-miR-382-5p	0.212176
Mild_vs_Normal	0.424531	3.50785	2.52757	0.0123631	0.084178	-3.01223	hsa-miR-1277-3p	0.198287
Mild_vs_Normal	0.30814	11.0346	2.50962	0.0129863	0.08714	-3.56974	hsa-miR-125a-5p	0.145617
Mild_vs_Normal	0.249772	5.96795	2.48096	0.0140392	0.0878394	-3.33476	hsa-let-7f-1-3p	0.117999
Mild_vs_Normal	-0.25311	12.3441	-2.476	0.0142288	0.0878394	-3.73041	hsa-miR-1307-3p	0.12119
Mild_vs_Normal	0.27924	4.4958	2.48545	0.0138693	0.0878394	-3.21737	hsa-miR-24-1-5p	0.131457
Mild_vs_Normal	0.288324	4.30981	2.48269	0.0139735	0.0878394	-3.20579	hsa-miR-374a-3p	0.136494
Mild_vs_Normal	0.279543	7.1912	2.4792	0.0141062	0.0878394	-3.39511	hsa-miR-424-3p	0.132711
Mild_vs_Normal	-0.379419	3.88644	-2.48033	0.0140631	0.0878394	-3.14496	hsa-miR-491-5p	0.178155
Mild_vs_Normal	-0.602426	2.67415	-2.46999	0.0144617	0.0881024	-3.03551	hsa-miR-4485-5p	0.283776
Mild_vs_Normal	-0.314061	4.85699	-2.45327	0.0151278	0.0892335	-3.3183	hsa-miR-181c-5p	0.151169
Mild_vs_Normal	-0.411936	7.48491	-2.45087	0.0152256	0.0892335	-3.47287	hsa-miR-369-5p	0.200376
Mild_vs_Normal	0.347989	3.76149	2.45784	0.0149432	0.0892335	-3.19434	hsa-miR-7-1-3p	0.164943
Mild_vs_Normal	0.2333	9.85161	2.43461	0.0159033	0.0909043	-3.66313	hsa-miR-363-3p	0.112981
Mild_vs_Normal	-0.189469	11.4469	-2.43548	0.0158663	0.0909043	-3.76551	hsa-miR-652-3p	0.0914365
Mild_vs_Normal	-0.471756	3.8129	-2.40841	0.0170511	0.0962762	-3.30051	hsa-miR-329-3p	0.232993
Mild_vs_Normal	-0.374925	10.7416	-2.39935	0.0174651	0.0974258	-3.80142	hsa-miR-495-3p	0.186618
Mild_vs_Normal	0.258285	4.755	2.36174	0.019279	0.102851	-3.52287	hsa-let-7a-3p	0.127967
Mild_vs_Normal	-0.138576	9.32605	-2.37319	0.0187098	0.102851	-3.76443	hsa-miR-140-5p	0.0671172
Mild_vs_Normal	-0.511519	3.5713	-2.36788	0.0189719	0.102851	-3.36338	hsa-miR-410-3p	0.259687
Mild_vs_Normal	-0.46715	3.83172	-2.36081	0.0193262	0.102851	-3.39913	hsa-miR-939-5p	0.233639
Mild_vs_Normal	0.221421	7.56425	2.34409	0.0201864	0.106208	-3.72337	hsa-miR-590-3p	0.110886
Mild_vs_Normal	0.320369	5.58905	2.32393	0.0212681	0.110642	-3.66893	hsa-miR-501-3p	0.163148
Mild_vs_Normal	0.171905	8.9871	2.2999	0.0226243	0.113859	-3.9098	hsa-miR-152-3p	0.0871707
Mild_vs_Normal	0.27903	3.94505	2.30199	0.0225033	0.113859	-3.55936	hsa-miR-33a-5p	0.140716
Mild_vs_Normal	-0.493894	7.37927	-2.305	0.0223302	0.113859	-3.79511	hsa-miR-369-3p	0.255199
Mild_vs_Normal	-0.41314	8.24756	-2.28311	0.0236158	0.116373	-3.89229	hsa-miR-134-5p	0.215684
Mild_vs_Normal	0.300977	4.71412	2.28293	0.0236265	0.116373	-3.68852	hsa-miR-499a-5p	0.154763
Mild_vs_Normal	-0.592374	2.13744	-2.2775	0.0239554	0.116751	-3.39258	hsa-miR-1973	0.298356
Mild_vs_Normal	-0.212834	5.86548	-2.2571	0.0252276	0.121671	-3.82269	hsa-miR-2355-3p	0.109972
Mild_vs_Normal	-0.405974	9.40155	-2.23018	0.0269956	0.128855	-4.08393	hsa-miR-127-3p	0.217321
Mild_vs_Normal	0.236737	6.67741	2.21387	0.028119	0.132848	-3.95805	hsa-miR-20b-5p	0.125464
Mild_vs_Normal	0.246499	6.84909	2.20246	0.0289286	0.135292	-3.99119	hsa-miR-29c-3p	0.131985
Mild_vs_Normal	-0.382905	8.10908	-2.19531	0.0294462	0.136336	-4.07058	hsa-miR-539-5p	0.207933
Mild_vs_Normal	0.296822	5.3343	2.18769	0.030006	0.137461	-3.9365	hsa-miR-503-5p	0.159027
Mild_vs_Normal	-0.225064	6.22502	-2.18397	0.0302829	0.137461	-3.99518	hsa-miR-766-5p	0.121166
Mild_vs_Normal	-0.417523	6.11447	-2.14611	0.0332295	0.148928	-4.06706	hsa-miR-433-3p	0.232061
Mild_vs_Normal	0.27463	3.99589	2.1411	0.0336376	0.148928	-3.89588	hsa-miR-454-5p	0.150496
Mild_vs_Normal	-0.422142	3.10358	-2.13943	0.0337743	0.148928	-3.7608	hsa-miR-6741-5p	0.231118
Mild_vs_Normal	0.146506	8.39966	2.13079	0.0344903	0.150651	-4.2289	hsa-miR-361-5p	0.0796093
Mild_vs_Normal	0.404873	5.66463	2.11709	0.035653	0.154274	-4.1057	hsa-miR-99b-3p	0.227326
Mild_vs_Normal	-0.367878	6.8447	-2.10731	0.0365033	0.156491	-4.18292	hsa-miR-485-3p	0.207902
Mild_vs_Normal	0.260979	4.00738	2.10299	0.0368846	0.156675	-3.97021	hsa-miR-190b-5p	0.145496
Mild_vs_Normal	-0.142164	10.8418	-2.09654	0.0374594	0.15767	-4.46249	hsa-miR-328-3p	0.0792845
Mild_vs_Normal	-0.166415	14.1932	-2.08335	0.0386598	0.161257	-4.72662	hsa-miR-320a-3p	0.0947825
Mild_vs_Normal	-0.352152	7.50601	-2.07257	0.0396658	0.163976	-4.28552	hsa-miR-411-5p	0.202405
Mild_vs_Normal	-0.363595	2.69704	-2.06838	0.0400624	0.164149	-3.84589	hsa-miR-6842-5p	0.20499
Mild_vs_Normal	-0.282717	3.49587	-2.04447	0.0423921	0.172171	-4.0011	hsa-miR-4746-5p	0.161926
Mild_vs_Normal	0.156403	11.2827	2.02709	0.044157	0.176247	-4.63482	hsa-miR-15b-5p	0.0906873
Mild_vs_Normal	0.273339	4.21208	2.03074	0.0437818	0.176247	-4.13479	hsa-miR-181a-3p	0.157813
Mild_vs_Normal	-0.163621	7.8442	-2.01208	0.0457323	0.180975	-4.42202	hsa-miR-671-3p	0.0948154
Mild_vs_Normal	0.495995	6.00771	2.00455	0.0465396	0.181074	-4.34446	hsa-miR-144-3p	0.295614
Mild_vs_Normal	0.197601	8.92522	2.00676	0.046301	0.181074	-4.51124	hsa-miR-30b-5p	0.1161
Mild_vs_Normal	0.0841338	14.2823	1.99835	0.0472141	0.182168	-4.90425	hsa-let-7a-5p	0.0486957
Mild_vs_Normal	0.240592	7.77619	1.96335	0.0511764	0.191086	-4.51218	hsa-miR-15a-5p	0.144784
Mild_vs_Normal	-0.278768	3.5699	-1.96381	0.0511227	0.191086	-4.15854	hsa-miR-181c-3p	0.167177
Mild_vs_Normal	0.125493	15.9993	1.96798	0.0506366	0.191086	-5.099	hsa-miR-21-5p	0.0753364
Mild_vs_Normal	0.176524	7.02486	1.9679	0.0506462	0.191086	-4.46582	hsa-miR-30a-3p	0.105123
Mild_vs_Normal	0.210726	5.79235	1.95067	0.0526791	0.19334	-4.43184	hsa-miR-10399-3p	0.127078
Mild_vs_Normal	0.238649	7.88871	1.94773	0.0530328	0.19334	-4.55229	hsa-miR-182-5p	0.145426
Mild_vs_Normal	0.246576	10.182	1.95178	0.0525466	0.19334	-4.70256	hsa-miR-99b-5p	0.149836
Mild_vs_Normal	0.373829	5.64502	1.92597	0.0557151	0.198611	-4.46973	hsa-miR-144-5p	0.231789
Mild_vs_Normal	-0.531871	3.0581	-1.93076	0.0551144	0.198611	-4.13519	hsa-miR-3679-5p	0.31684
Mild_vs_Normal	-0.247521	6.72515	-1.92557	0.0557655	0.198611	-4.5249	hsa-miR-877-5p	0.152068
Mild_vs_Normal	0.248265	6.30082	1.91353	0.0572989	0.202514	-4.52665	hsa-miR-210-3p	0.153193
Mild_vs_Normal	0.30004	5.3043	1.90158	0.0588544	0.206436	-4.49503	hsa-miR-190a-5p	0.187875
Mild_vs_Normal	-0.112456	10.5912	-1.8951	0.059714	0.207877	-4.83119	hsa-miR-17-5p	0.0686972
Mild_vs_Normal	0.185674	12.3782	1.89123	0.0602318	0.208115	-4.96902	hsa-miR-25-3p	0.116636
Mild_vs_Normal	-0.211588	5.55877	-1.8749	0.0624575	0.212042	-4.55046	hsa-miR-185-3p	0.132479
Mild_vs_Normal	-0.411157	3.13101	-1.87768	0.0620735	0.212042	-4.22725	hsa-miR-204-3p	0.255978
Mild_vs_Normal	0.202997	4.48094	1.87285	0.0627423	0.212042	-4.45798	hsa-miR-23b-5p	0.126323
Mild_vs_Normal	-0.49823	2.5561	-1.86815	0.063398	0.212705	-4.17761	hsa-miR-323a-5p	0.314758
Mild_vs_Normal	0.311854	2.59646	1.86388	0.0639996	0.213178	-4.19911	hsa-miR-2278	0.193948
Mild_vs_Normal	0.142387	8.31231	1.85643	0.0650583	0.215157	-4.74522	hsa-miR-7-5p	0.0891899
Mild_vs_Normal	-0.156505	10.1205	-1.85299	0.0655528	0.215255	-4.87494	hsa-miR-199a-5p	0.0994209
Mild_vs_Normal	0.265487	10.4241	1.84239	0.0670961	0.215733	-4.92149	hsa-let-7e-5p	0.171447
Mild_vs_Normal	-0.151776	7.33166	-1.8424	0.0670939	0.215733	-4.70524	hsa-miR-132-3p	0.0961802
Mild_vs_Normal	-0.382935	6.96076	-1.84387	0.0668777	0.215733	-4.68105	hsa-miR-574-5p	0.246981
Mild_vs_Normal	-0.156055	10.7794	-1.83226	0.068597	0.218538	-4.95813	hsa-let-7d-3p	0.100306
Mild_vs_Normal	-0.336362	6.70405	-1.83016	0.0689127	0.218538	-4.69678	hsa-miR-493-5p	0.219034
Mild_vs_Normal	-0.133454	7.04828	-1.82323	0.0699601	0.22035	-4.72524	hsa-miR-191-3p	0.0845954
Mild_vs_Normal	0.716105	6.11761	1.81276	0.0715678	0.222389	-4.70855	hsa-miR-146a-3p	0.46964
Mild_vs_Normal	-0.295806	7.34754	-1.81466	0.0712734	0.222389	-4.75565	hsa-miR-487b-3p	0.194371
Mild_vs_Normal	-0.279043	4.45204	-1.79732	0.0739948	0.228397	-4.57309	hsa-miR-6721-5p	0.183202
Mild_vs_Normal	0.213726	3.93261	1.78841	0.0754254	0.230377	-4.52557	hsa-miR-5582-3p	0.139259
Mild_vs_Normal	-0.34467	4.44897	-1.78713	0.0756314	0.230377	-4.59546	hsa-miR-889-3p	0.23061
Mild_vs_Normal	-0.242367	8.96325	-1.77186	0.0781433	0.234982	-4.93328	hsa-miR-1908-5p	0.161988
Mild_vs_Normal	0.381071	3.03539	1.77177	0.0781581	0.234982	-4.41647	hsa-miR-95-3p	0.254061
Mild_vs_Normal	-0.156227	6.33016	-1.75282	0.0813694	0.241052	-4.80704	hsa-miR-1306-3p	0.103969
Mild_vs_Normal	0.108441	7.2173	1.74767	0.0822597	0.241052	-4.86457	hsa-miR-29c-5p	0.0708614
Mild_vs_Normal	-0.330268	2.48887	-1.74774	0.082248	0.241052	-4.36652	hsa-miR-3605-5p	0.222839
Mild_vs_Normal	0.294846	3.53245	1.75148	0.0816	0.241052	-4.51982	hsa-miR-424-5p	0.194552
Mild_vs_Normal	-0.224326	6.30784	-1.74369	0.0829546	0.241559	-4.82132	hsa-miR-760	0.152167
Mild_vs_Normal	-0.318814	2.47808	-1.73677	0.0841717	0.243572	-4.38316	hsa-miR-581	0.213511
Mild_vs_Normal	0.127365	7.94207	1.71799	0.0875519	0.250226	-4.95669	hsa-miR-181b-5p	0.0860463
Mild_vs_Normal	0.183183	10.4744	1.72033	0.0871254	0.250226	-5.1337	hsa-mir-142-p5	0.126382
Mild_vs_Normal	0.221123	4.46681	1.68975	0.0928404	0.260516	-4.76531	hsa-miR-148a-5p	0.153585
Mild_vs_Normal	-0.103004	9.07756	-1.69405	0.092019	0.260516	-5.07248	hsa-miR-18a-5p	0.0699471
Mild_vs_Normal	-0.249442	6.93202	-1.69216	0.0923797	0.260516	-4.93643	hsa-miR-625-5p	0.173938
Mild_vs_Normal	0.13723	11.9416	1.68033	0.0946616	0.264026	-5.30487	hsa-miR-185-5p	0.0963507
Mild_vs_Normal	0.158276	8.88533	1.67462	0.0957796	0.265545	-5.09571	hsa-miR-335-5p	0.11134
Mild_vs_Normal	-0.110098	7.77226	-1.67038	0.0966155	0.266268	-5.01979	hsa-miR-1843	0.0758704
Mild_vs_Normal	-0.10966	10.8743	-1.65693	0.09931	0.272074	-5.26341	hsa-miR-223-5p	0.0773132
Mild_vs_Normal	-0.300695	2.59755	-1.64751	0.101232	0.275708	-4.53082	hsa-miR-548av-5p	0.210106
Mild_vs_Normal	0.337536	7.46633	1.63917	0.10296	0.277153	-5.06232	hsa-miR-1-3p	0.244786
Mild_vs_Normal	0.124087	10.4034	1.64118	0.10254	0.277153	-5.25742	hsa-miR-186-5p	0.0887532
Mild_vs_Normal	-0.316178	4.70833	-1.63308	0.104235	0.278965	-4.87423	hsa-miR-376c-3p	0.230204
Mild_vs_Normal	-0.101894	15.9954	-1.62661	0.105603	0.281	-5.69589	hsa-let-7i-5p	0.0740394
Mild_vs_Normal	0.0769954	13.8323	1.62234	0.106515	0.281809	-5.53514	hsa-miR-425-5p	0.0551735
Mild_vs_Normal	-0.259768	2.93199	-1.61595	0.107891	0.283826	-4.62885	hsa-mir-7854-p5	0.187338
Mild_vs_Normal	0.258539	4.89241	1.59895	0.11162	0.290338	-4.9598	hsa-miR-200a-3p	0.191086
Mild_vs_Normal	-0.298902	5.48045	-1.59896	0.111619	0.290338	-5.00258	hsa-miR-411-3p	0.222864
Mild_vs_Normal	-0.347035	4.46224	-1.59444	0.112627	0.291319	-4.88786	hsa-miR-4485-3p	0.255866
Mild_vs_Normal	0.115829	11.5079	1.58905	0.113839	0.292819	-5.41977	hsa-miR-142-3p	0.0855696
Mild_vs_Normal	0.16621	5.58256	1.56558	0.119238	0.305011	-5.05955	hsa-miR-195-5p	0.124167
Mild_vs_Normal	-0.0750011	12.8203	-1.54667	0.123733	0.314326	-5.57608	hsa-miR-128-3p	0.0562314
Mild_vs_Normal	-0.282087	7.53747	-1.54459	0.124237	0.314326	-5.20119	hsa-miR-337-3p	0.217778
Mild_vs_Normal	-0.101677	9.29754	-1.53945	0.125486	0.31576	-5.33188	hsa-miR-361-3p	0.0766894
Mild_vs_Normal	0.210695	4.71271	1.52884	0.128094	0.320582	-5.03751	hsa-miR-532-3p	0.162558
Mild_vs_Normal	0.110974	14.4529	1.49903	0.135652	0.331738	-5.77304	hsa-let-7g-5p	0.0875642
Mild_vs_Normal	-0.192334	3.61828	-1.49899	0.135663	0.331738	-4.90523	hsa-miR-320e	0.149946
Mild_vs_Normal	0.21811	3.84868	1.49717	0.136134	0.331738	-4.9557	hsa-miR-378a-5p	0.170623
Mild_vs_Normal	-0.277349	4.01986	-1.50071	0.135216	0.331738	-4.96962	hsa-miR-487a-5p	0.21953
Mild_vs_Normal	-0.253025	9.22497	-1.49794	0.135935	0.331738	-5.38389	hsa-mir-5100-p3	0.200478
Mild_vs_Normal	-0.251656	4.60776	-1.48421	0.139535	0.33197	-5.07894	hsa-miR-1249-3p	0.199694
Mild_vs_Normal	0.280932	3.73772	1.47778	0.141249	0.33197	-4.9657	hsa-miR-125a-3p	0.223635
Mild_vs_Normal	0.0959923	7.44931	1.48987	0.138044	0.33197	-5.27761	hsa-miR-130a-3p	0.0739453
Mild_vs_Normal	-0.186044	4.10991	-1.47911	0.140893	0.33197	-5.01455	hsa-miR-1468-5p	0.146658
Mild_vs_Normal	-0.0929784	8.81618	-1.49225	0.137418	0.33197	-5.36574	hsa-miR-24-2-5p	0.071814
Mild_vs_Normal	0.210331	4.94424	1.48197	0.14013	0.33197	-5.13576	hsa-miR-452-5p	0.168765
Mild_vs_Normal	0.120347	6.6962	1.47852	0.141049	0.33197	-5.25564	hsa-miR-556-5p	0.0946829
Mild_vs_Normal	-0.105415	8.73715	-1.47262	0.142635	0.333535	-5.38868	hsa-miR-628-3p	0.0833802
Mild_vs_Normal	-0.216696	3.34762	-1.46504	0.144688	0.336636	-4.91588	hsa-miR-3120-5p	0.172039
Mild_vs_Normal	-0.140408	8.09406	-1.45097	0.148563	0.340635	-5.37279	hsa-miR-181d-5p	0.113895
Mild_vs_Normal	-0.135071	6.16209	-1.45436	0.147622	0.340635	-5.25479	hsa-miR-324-5p	0.108399
Mild_vs_Normal	0.290865	2.6512	1.45079	0.148614	0.340635	-4.83122	hsa-miR-504-5p	0.233193
Mild_vs_Normal	-0.327332	2.50976	-1.43761	0.152314	0.342345	-4.81826	hsa-miR-136-3p	0.270575
Mild_vs_Normal	0.108339	6.97549	1.43306	0.15361	0.342345	-5.33232	hsa-miR-18a-3p	0.0876453
Mild_vs_Normal	-0.0831394	13.1777	-1.436	0.152772	0.342345	-5.76242	hsa-miR-191-5p	0.0677502
Mild_vs_Normal	0.231159	2.85258	1.4305	0.154342	0.342345	-4.88328	hsa-miR-222-5p	0.189708
Mild_vs_Normal	0.246067	2.57287	1.42982	0.154536	0.342345	-4.83755	hsa-miR-3064-5p	0.202233
Mild_vs_Normal	-0.248342	8.72818	-1.43004	0.154472	0.342345	-5.44902	hsa-miR-379-5p	0.207288
Mild_vs_Normal	-0.321001	2.49687	-1.43161	0.154023	0.342345	-4.8056	hsa-miR-6734-5p	0.262997
Mild_vs_Normal	0.143594	5.74318	1.42252	0.156641	0.345356	-5.27932	hsa-miR-200b-3p	0.118059
Mild_vs_Normal	0.113115	14.5419	1.41796	0.157964	0.346622	-5.89398	hsa-miR-16-5p	0.0946386
Mild_vs_Normal	-0.128537	5.36187	-1.40434	0.161975	0.353748	-5.26905	hsa-miR-324-3p	0.106421
Mild_vs_Normal	0.278808	2.60884	1.38987	0.16632	0.358167	-4.90596	hsa-miR-154-3p	0.23977
Mild_vs_Normal	0.0957352	9.77495	1.39107	0.165955	0.358167	-5.57974	hsa-miR-340-5p	0.080371
Mild_vs_Normal	0.199128	3.13418	1.39304	0.16536	0.358167	-4.97549	hsa-miR-450a-5p	0.164409
Mild_vs_Normal	0.302801	4.47202	1.38368	0.168203	0.360545	-5.21817	hsa-miR-133a-3p	0.260848
Mild_vs_Normal	-0.197187	3.98581	-1.37457	0.171008	0.36487	-5.13261	hsa-miR-3138	0.167945
Mild_vs_Normal	-0.0804604	14.5915	-1.34996	0.178758	0.371768	-5.98988	hsa-miR-151a-3p	0.0701759
Mild_vs_Normal	0.0870137	15.0995	1.34884	0.179116	0.371768	-6.03456	hsa-miR-26b-5p	0.0760983
Mild_vs_Normal	-0.0870206	7.78657	-1.35635	0.17672	0.371768	-5.47899	hsa-miR-339-3p	0.0737936
Mild_vs_Normal	-0.280081	5.0317	-1.34766	0.179495	0.371768	-5.31966	hsa-miR-494-3p	0.247532
Mild_vs_Normal	-0.183225	5.45187	-1.36008	0.175538	0.371768	-5.33683	hsa-miR-5193	0.158793
Mild_vs_Normal	-0.374762	2.42868	-1.35807	0.176176	0.371768	-4.8882	hsa-miR-627-5p	0.324513
Mild_vs_Normal	-0.169545	4.44106	-1.34652	0.179862	0.371768	-5.24293	hsa-miR-6741-3p	0.146947
Mild_vs_Normal	-0.170223	9.62337	-1.34155	0.181466	0.373417	-5.63049	hsa-miR-4433b-5p	0.150428
Mild_vs_Normal	-0.26271	3.27578	-1.33139	0.184776	0.376879	-5.07122	hsa-miR-376a-3p	0.236687
Mild_vs_Normal	0.115345	7.63654	1.33146	0.184753	0.376879	-5.5055	hsa-miR-505-3p	0.101206
Mild_vs_Normal	-0.249142	4.87845	-1.31914	0.18883	0.380669	-5.33777	hsa-miR-323a-3p	0.225234
Mild_vs_Normal	0.175462	2.72673	1.3206	0.188345	0.380669	-5.00603	hsa-miR-9-3p	0.153946
Mild_vs_Normal	0.23154	2.81293	1.31833	0.189101	0.380669	-5.01818	hsa-miR-98-3p	0.205233
Mild_vs_Normal	-0.14854	4.4359	-1.31265	0.191003	0.382833	-5.28524	hsa-miR-30c-1-3p	0.131714
Mild_vs_Normal	-0.260565	4.30531	-1.30124	0.194871	0.388903	-5.28183	hsa-miR-136-5p	0.239886
Mild_vs_Normal	0.311468	3.69029	1.29181	0.198113	0.393676	-5.20607	hsa-mir-1255a-p3	0.288579
Mild_vs_Normal	0.337224	7.51443	1.28563	0.200256	0.396234	-5.5598	hsa-miR-375-3p	0.314784
Mild_vs_Normal	-0.135008	4.7182	-1.27726	0.203186	0.399096	-5.36606	hsa-miR-30b-3p	0.122984
Mild_vs_Normal	0.133478	7.81409	1.2717	0.205151	0.399096	-5.59051	hsa-miR-486-3p	0.123617
Mild_vs_Normal	-0.221446	7.20558	-1.27564	0.203759	0.399096	-5.54915	hsa-miR-654-3p	0.206848
Mild_vs_Normal	-0.223962	2.61934	-1.27223	0.204965	0.399096	-5.02337	hsa-miR-6819-3p	0.204676
Mild_vs_Normal	-0.173803	3.67302	-1.24853	0.213491	0.413583	-5.24078	hsa-miR-146b-3p	0.161562
Mild_vs_Normal	0.119928	8.02586	1.23487	0.218522	0.421565	-5.65047	hsa-miR-574-3p	0.114142
Mild_vs_Normal	-0.0647515	16.3325	-1.22346	0.222785	0.428006	-6.28867	hsa-miR-26a-5p	0.0624603
Mild_vs_Normal	-0.138981	5.28174	-1.21277	0.226837	0.43399	-5.50574	hsa-miR-1273h-5p	0.13428
Mild_vs_Normal	0.260518	7.2711	1.20893	0.228305	0.435001	-5.63421	hsa-miR-1180-3p	0.257255
Mild_vs_Normal	0.183444	4.25198	1.19739	0.232758	0.439865	-5.39617	hsa-miR-500a-3p	0.180077
Mild_vs_Normal	0.183444	4.25198	1.19739	0.232758	0.439865	-5.39617	hsa-miR-502-3p	0.180077
Mild_vs_Normal	0.225728	2.64294	1.19489	0.233733	0.439911	-5.13428	hsa-miR-1179	0.220665
Mild_vs_Normal	-0.220961	3.12217	-1.19172	0.234969	0.440449	-5.19906	hsa-miR-605-5p	0.214428
Mild_vs_Normal	0.198413	3.86368	1.1809	0.239232	0.446631	-5.35351	hsa-miR-636	0.19868
Mild_vs_Normal	0.091447	6.58984	1.17606	0.241153	0.446784	-5.63511	hsa-miR-1273h-3p	0.0901853
Mild_vs_Normal	0.132425	4.04949	1.17583	0.241244	0.446784	-5.39136	hsa-miR-1285-5p	0.130963
Mild_vs_Normal	0.0781238	10.4715	1.15853	0.248212	0.457011	-5.92136	hsa-miR-30c-5p	0.0787052
Mild_vs_Normal	-0.253354	2.82807	-1.15723	0.24874	0.457011	-5.19638	hsa-miR-379-3p	0.262177
Mild_vs_Normal	0.0787825	7.51784	1.15448	0.249864	0.457261	-5.71028	hsa-miR-942-5p	0.0786459
Mild_vs_Normal	-0.176804	3.98505	-1.14735	0.25279	0.460795	-5.40313	hsa-miR-671-5p	0.180425
Mild_vs_Normal	-0.34687	1.82856	-1.13533	0.257775	0.468038	-5.0345	hsa-miR-206	0.359757
Mild_vs_Normal	0.109046	5.47191	1.13213	0.259115	0.468634	-5.61372	hsa-miR-26b-3p	0.112523
Mild_vs_Normal	0.0910771	14.2254	1.12541	0.261941	0.471902	-6.23672	hsa-miR-148a-3p	0.0956878
Mild_vs_Normal	0.132459	4.35278	1.11138	0.267917	0.480797	-5.50783	hsa-miR-92a-1-5p	0.138885
Mild_vs_Normal	-0.201393	3.95903	-1.10655	0.269994	0.482653	-5.43956	hsa-miR-7977	0.213303
Mild_vs_Normal	0.265983	4.71943	1.09761	0.273872	0.487702	-5.58276	hsa-miR-215-5p	0.291207
Mild_vs_Normal	0.0963788	11.1287	1.09077	0.276862	0.489263	-6.04613	hsa-miR-103a-3p	0.104279
Mild_vs_Normal	-0.186057	3.35073	-1.09108	0.276723	0.489263	-5.35042	hsa-miR-19b-1-5p	0.198733
Mild_vs_Normal	0.0540272	11.03	1.08281	0.280369	0.493578	-6.04613	hsa-miR-30e-5p	0.0573473
Mild_vs_Normal	0.107711	4.8205	1.06737	0.287262	0.503797	-5.62303	hsa-miR-598-3p	0.117199
Mild_vs_Normal	0.1026	7.8699	1.06335	0.289078	0.505068	-5.8334	hsa-miR-11400	0.113178
Mild_vs_Normal	-0.120474	4.25378	-1.0494	0.295428	0.514222	-5.54481	hsa-miR-550a-5p	0.132681
Mild_vs_Normal	0.138668	6.00723	1.04233	0.298684	0.517943	-5.74246	hsa-let-7b-3p	0.157544
Mild_vs_Normal	0.110331	4.55515	1.02436	0.307065	0.530489	-5.62754	hsa-miR-25-5p	0.125669
Mild_vs_Normal	0.140925	4.80148	1.00931	0.314208	0.540811	-5.67842	hsa-miR-301a-3p	0.164682
Mild_vs_Normal	0.10148	4.68458	0.969642	0.333552	0.569869	-5.69998	hsa-miR-148b-5p	0.122327
Mild_vs_Normal	0.0550599	8.38207	0.970398	0.333176	0.569869	-5.96042	hsa-miR-421	0.0646863
Mild_vs_Normal	0.122349	6.47023	0.963344	0.336693	0.57312	-5.85168	hsa-miR-145-5p	0.150163
Mild_vs_Normal	0.328555	1.89739	0.948766	0.344036	0.582128	-5.24277	hsa-miR-122-3p	0.414575
Mild_vs_Normal	-0.0459472	14.8069	-0.945057	0.345921	0.582128	-6.46416	hsa-miR-22-3p	0.0567785
Mild_vs_Normal	-0.188596	4.68486	-0.942914	0.347013	0.582128	-5.71822	hsa-miR-323b-3p	0.239227
Mild_vs_Normal	-0.191019	3.37992	-0.943316	0.346809	0.582128	-5.49656	hsa-miR-7110-3p	0.237119
Mild_vs_Normal	-0.114884	4.10405	-0.938774	0.34913	0.583563	-5.62758	hsa-miR-2276-3p	0.142644
Mild_vs_Normal	-0.108571	7.19705	-0.907439	0.365412	0.606402	-5.93621	hsa-miR-1260b	0.14094
Mild_vs_Normal	-0.0681244	10.3941	-0.907437	0.365413	0.606402	-6.16654	hsa-miR-454-3p	0.0878567
Mild_vs_Normal	-0.172082	3.35627	-0.897737	0.370548	0.612728	-5.52589	hsa-miR-5189-5p	0.226369
Mild_vs_Normal	0.0436133	10.2031	0.882931	0.378474	0.621396	-6.17589	hsa-miR-28-5p	0.0564007
Mild_vs_Normal	0.0701341	10.6934	0.882944	0.378467	0.621396	-6.21451	hsa-miR-584-5p	0.0934205
Mild_vs_Normal	-0.107933	4.42001	-0.875194	0.382658	0.626044	-5.73053	hsa-miR-1287-5p	0.143697
Mild_vs_Normal	-0.0679769	6.51904	-0.86836	0.386376	0.629902	-5.93406	hsa-miR-3120-3p	0.0908307
Mild_vs_Normal	0.213136	4.45069	0.849615	0.39669	0.644447	-5.76618	hsa-miR-4732-5p	0.301655
Mild_vs_Normal	-0.0689322	12.8265	-0.840807	0.401594	0.647701	-6.40466	hsa-miR-221-3p	0.0967004
Mild_vs_Normal	0.157148	3.12544	0.838489	0.40289	0.647701	-5.55221	hsa-miR-429	0.222988
Mild_vs_Normal	-0.083746	6.04971	-0.84264	0.40057	0.647701	-5.92742	hsa-miR-6516-5p	0.116678
Mild_vs_Normal	-0.0459721	9.49134	-0.81233	0.417697	0.657277	-6.17878	hsa-miR-106b-3p	0.0650404
Mild_vs_Normal	-0.0763455	5.56403	-0.817425	0.414787	0.657277	-5.91367	hsa-miR-1292-5p	0.109017
Mild_vs_Normal	0.0597776	11.4481	0.81202	0.417874	0.657277	-6.32975	hsa-miR-181a-5p	0.0867248
Mild_vs_Normal	0.0997304	5.55632	0.810431	0.418784	0.657277	-5.92177	hsa-miR-320c	0.145609
Mild_vs_Normal	-0.448924	3.72913	-0.814897	0.41623	0.657277	-5.65477	hsa-miR-4433b-3p	0.651957
Mild_vs_Normal	-0.128445	3.50352	-0.821785	0.412308	0.657277	-5.61852	hsa-miR-4435	0.18257
Mild_vs_Normal	0.0634692	5.99226	0.825233	0.410353	0.657277	-5.93804	hsa-miR-93-3p	0.0889652
Mild_vs_Normal	-0.0495959	10.7382	-0.784597	0.433741	0.677123	-6.29534	hsa-miR-20a-5p	0.0734891
Mild_vs_Normal	-0.0350914	13.9828	-0.783551	0.434353	0.677123	-6.53809	hsa-miR-222-3p	0.0518492
Mild_vs_Normal	-0.099048	7.94866	-0.776074	0.438744	0.679966	-6.08917	hsa-miR-139-3p	0.150379
Mild_vs_Normal	-0.0411577	10.4727	-0.771857	0.441231	0.679966	-6.28613	hsa-miR-28-3p	0.0613781
Mild_vs_Normal	0.132323	2.7233	0.770469	0.442051	0.679966	-5.52465	hsa-miR-548e-3p	0.200934
Mild_vs_Normal	-0.0721482	5.1559	-0.772581	0.440803	0.679966	-5.91915	hsa-miR-589-5p	0.108806
Mild_vs_Normal	-0.0875498	4.00234	-0.767092	0.444051	0.680781	-5.74888	hsa-miR-3605-3p	0.132262
Mild_vs_Normal	0.17003	6.11342	0.759704	0.448445	0.682993	-5.99415	hsa-miR-183-5p	0.267697
Mild_vs_Normal	-0.0496121	7.37207	-0.760533	0.44795	0.682993	-6.06533	hsa-miR-425-3p	0.074917
Mild_vs_Normal	-0.068161	10.5905	-0.75159	0.453299	0.683639	-6.30886	hsa-miR-10a-5p	0.107283
Mild_vs_Normal	-0.0466407	13.5089	-0.756465	0.450379	0.683639	-6.52261	hsa-miR-126-5p	0.072333
Mild_vs_Normal	0.108781	9.93302	0.752836	0.452551	0.683639	-6.26384	hsa-miR-224-5p	0.172502
Mild_vs_Normal	0.0532783	8.49591	0.730238	0.466212	0.700832	-6.16924	hsa-miR-331-3p	0.0848911
Mild_vs_Normal	-0.0951891	4.71471	-0.718747	0.473247	0.706817	-5.90184	hsa-miR-4665-5p	0.155919
Mild_vs_Normal	-0.0596392	5.69525	-0.719885	0.472548	0.706817	-5.9963	hsa-miR-576-3p	0.095986
Mild_vs_Normal	0.148471	3.35856	0.705614	0.481358	0.71662	-5.6796	hsa-miR-4508	0.246387
Mild_vs_Normal	0.15193	3.34319	0.702205	0.483476	0.717467	-5.68306	hsa-miR-214-3p	0.259858
Mild_vs_Normal	0.120945	3.18314	0.699103	0.485408	0.718031	-5.65214	hsa-miR-605-3p	0.200362
Mild_vs_Normal	-0.0685258	4.53383	-0.678295	0.498473	0.735009	-5.90358	hsa-miR-4659b-3p	0.117773
Mild_vs_Normal	0.0536644	6.41889	0.674914	0.500613	0.735822	-6.07465	hsa-miR-181a-2-3p	0.0925854
Mild_vs_Normal	0.089718	4.25066	0.672308	0.502267	0.735916	-5.86716	hsa-miR-4326	0.156641
Mild_vs_Normal	0.0891527	5.24922	0.66754	0.505299	0.738023	-5.99868	hsa-miR-10401-3p	0.157019
Mild_vs_Normal	0.06641	6.33769	0.66487	0.507001	0.738181	-6.07267	hsa-miR-106a-5p	0.117015
Mild_vs_Normal	-0.0965544	4.21417	-0.662239	0.508682	0.738306	-5.85737	hsa-miR-6511b-3p	0.169679
Mild_vs_Normal	0.16796	3.32365	0.651161	0.515789	0.740051	-5.72196	hsa-miR-141-3p	0.307725
Mild_vs_Normal	0.0941674	6.14083	0.652723	0.514784	0.740051	-6.07267	hsa-miR-145-3p	0.17094
Mild_vs_Normal	0.106728	3.05907	0.651273	0.515717	0.740051	-5.65432	hsa-miR-3187-3p	0.190875
Mild_vs_Normal	0.0545463	6.27636	0.650403	0.516277	0.740051	-6.08092	hsa-miR-338-5p	0.0975918
Mild_vs_Normal	0.0368815	12.2328	0.646401	0.518859	0.741456	-6.50589	hsa-miR-98-5p	0.0665647
Mild_vs_Normal	-0.11918	2.99	-0.642219	0.521564	0.743028	-5.63272	hsa-miR-29b-1-5p	0.214875
Mild_vs_Normal	0.10116	3.57006	0.63531	0.526049	0.744833	-5.77311	hsa-miR-1229-3p	0.185908
Mild_vs_Normal	0.22185	3.0377	0.636443	0.525312	0.744833	-5.66682	hsa-miR-1299	0.421511
Mild_vs_Normal	0.117176	9.86623	0.628202	0.530683	0.747575	-6.33938	hsa-miR-10b-5p	0.222828
Mild_vs_Normal	-0.0898811	3.31986	-0.627391	0.531214	0.747575	-5.72297	hsa-miR-1304-3p	0.166677
Mild_vs_Normal	-0.103269	2.71135	-0.602269	0.547768	0.768535	-5.60737	hsa-miR-6877-5p	0.198847
Mild_vs_Normal	-0.103335	3.56372	-0.583465	0.560325	0.783778	-5.78602	hsa-miR-6803-3p	0.20734
Mild_vs_Normal	-0.0801245	3.80148	-0.53941	0.590284	0.799396	-5.86154	hsa-miR-1343-3p	0.17306
Mild_vs_Normal	-0.0294669	12.2779	-0.548793	0.583841	0.799396	-6.56542	hsa-miR-146b-5p	0.062456
Mild_vs_Normal	0.0477108	11.921	0.548761	0.583863	0.799396	-6.54098	hsa-miR-23b-3p	0.10263
Mild_vs_Normal	0.0845784	3.60597	0.559734	0.57637	0.799396	-5.80745	hsa-miR-27a-5p	0.177058
Mild_vs_Normal	-0.0589458	8.38986	-0.557875	0.577637	0.799396	-6.26757	hsa-miR-320b	0.124863
Mild_vs_Normal	-0.107939	2.39503	-0.538508	0.590905	0.799396	-5.59867	hsa-miR-487a-3p	0.238243
Mild_vs_Normal	-0.0515312	5.87186	-0.539312	0.590351	0.799396	-6.11833	hsa-miR-5010-3p	0.111569
Mild_vs_Normal	0.105246	3.98925	0.539138	0.590471	0.799396	-5.89616	hsa-miR-511-5p	0.234492
Mild_vs_Normal	0.180082	2.74404	0.536615	0.592209	0.799396	-5.67525	hsa-miR-5189-3p	0.408905
Mild_vs_Normal	0.068539	7.96259	0.554567	0.579893	0.799396	-6.23657	hsa-miR-629-5p	0.145948
Mild_vs_Normal	0.0467036	6.85243	0.545379	0.586181	0.799396	-6.17494	hsa-miR-664a-5p	0.100056
Mild_vs_Normal	0.0777376	4.62177	0.561712	0.575024	0.799396	-5.98908	hsa-miR-7706	0.163269
Mild_vs_Normal	-0.0378324	14.3408	-0.530922	0.59614	0.802363	-6.73295	hsa-miR-146a-5p	0.084156
Mild_vs_Normal	-0.0522774	5.90126	-0.522262	0.602143	0.808093	-6.12953	hsa-mir-548ax-p3	0.117171
Mild_vs_Normal	-0.0302107	10.3024	-0.5166	0.606082	0.808692	-6.43506	hsa-miR-140-3p	0.0678276
Mild_vs_Normal	-0.0864023	5.39857	-0.518774	0.604568	0.808692	-6.09427	hsa-miR-3617-5p	0.19886
Mild_vs_Normal	-0.0354028	5.68789	-0.512837	0.608706	0.809859	-6.12032	hsa-miR-769-5p	0.0790102
Mild_vs_Normal	-0.0795696	3.20805	-0.501226	0.616836	0.812904	-5.76323	hsa-miR-548l	0.184936
Mild_vs_Normal	-0.0705458	3.46725	-0.502317	0.616071	0.812904	-5.80816	hsa-miR-548q	0.163179
Mild_vs_Normal	0.0470293	6.24384	0.500858	0.617095	0.812904	-6.16317	hsa-miR-628-5p	0.109832
Mild_vs_Normal	-0.0838311	2.57396	-0.499545	0.618018	0.812904	-5.64347	hsa-miR-7848-3p	0.194748
Mild_vs_Normal	0.0456014	4.06618	0.479884	0.631904	0.824145	-5.93635	hsa-miR-548ae-5p	0.108635
Mild_vs_Normal	0.0456014	4.06618	0.479884	0.631904	0.824145	-5.93635	hsa-miR-548ag	0.108635
Mild_vs_Normal	0.040034	8.06039	0.483701	0.629198	0.824145	-6.28196	hsa-miR-766-3p	0.0964638
Mild_vs_Normal	0.0545656	4.40596	0.471337	0.637982	0.829735	-5.99785	hsa-miR-199b-5p	0.135175
Mild_vs_Normal	0.0253846	13.0894	0.457781	0.647673	0.837633	-6.67138	hsa-miR-92a-3p	0.0648077
Mild_vs_Normal	-0.0782285	3.65815	-0.458556	0.647117	0.837633	-5.85764	hsa-miR-92b-5p	0.199149
Mild_vs_Normal	-0.0537858	4.88171	-0.454401	0.650099	0.838428	-6.06516	hsa-miR-501-5p	0.138206
Mild_vs_Normal	0.0883313	2.76076	0.446857	0.655526	0.839324	-5.70636	hsa-miR-3065-5p	0.232258
Mild_vs_Normal	-0.0400663	5.87579	-0.446993	0.655428	0.839324	-6.16269	hsa-miR-331-5p	0.104515
Mild_vs_Normal	0.0691853	3.70321	0.445877	0.656232	0.839324	-5.88542	hsa-miR-4676-5p	0.182788
Mild_vs_Normal	0.0746063	3.13883	0.435007	0.664088	0.847033	-5.77951	hsa-miR-10a-3p	0.200675
Mild_vs_Normal	-0.0848333	3.80922	-0.431318	0.666763	0.848108	-5.91319	hsa-miR-11401	0.233894
Mild_vs_Normal	0.0426899	9.1131	0.420722	0.67447	0.85556	-6.38903	hsa-miR-101-3p	0.119811
Mild_vs_Normal	0.04213	10.2697	0.407984	0.68378	0.855775	-6.48067	hsa-miR-16-2-3p	0.12211
Mild_vs_Normal	0.0537306	4.24152	0.412222	0.680677	0.855775	-5.99434	hsa-miR-26a-2-3p	0.152835
Mild_vs_Normal	0.0465821	6.06346	0.407846	0.683881	0.855775	-6.19247	hsa-miR-27b-5p	0.134531
Mild_vs_Normal	-0.0540536	7.955	-0.416249	0.677733	0.855775	-6.30475	hsa-miR-335-3p	0.153784
Mild_vs_Normal	0.0618362	8.50373	0.412739	0.680299	0.855775	-6.3475	hsa-miR-625-3p	0.177488
Mild_vs_Normal	0.033944	11.7616	0.397087	0.691783	0.856405	-6.59652	hsa-miR-27a-3p	0.100896
Mild_vs_Normal	0.0411842	5.18616	0.401419	0.688597	0.856405	-6.12958	hsa-miR-326	0.120345
Mild_vs_Normal	-0.0505511	15.8984	-0.397715	0.691321	0.856405	-6.91816	hsa-miR-451a	0.151934
Mild_vs_Normal	-0.0345169	5.249	-0.402054	0.688131	0.856405	-6.13274	hsa-mir-1304-p5	0.0995909
Mild_vs_Normal	-0.0528767	11.1149	-0.390169	0.696882	0.858313	-6.55486	hsa-miR-342-3p	0.161819
Mild_vs_Normal	-0.0686424	3.54701	-0.389966	0.697032	0.858313	-5.88442	hsa-miR-7854-3p	0.208949
Mild_vs_Normal	-0.0841727	3.42552	-0.374347	0.708595	0.870238	-5.86614	hsa-miR-299-5p	0.26664
Mild_vs_Normal	-0.0312345	14.142	-0.371597	0.710639	0.870438	-6.78514	hsa-let-7b-5p	0.0996174
Mild_vs_Normal	0.0381989	9.10196	0.366701	0.714281	0.871648	-6.4075	hsa-miR-3615	0.123101
Mild_vs_Normal	-0.0795265	2.97056	-0.365211	0.715391	0.871648	-5.7795	hsa-miR-409-5p	0.25859
Mild_vs_Normal	-0.0236984	10.2973	-0.361529	0.718137	0.872696	-6.5015	hsa-miR-340-3p	0.076388
Mild_vs_Normal	0.0286361	10.2155	0.354084	0.723699	0.874863	-6.49596	hsa-miR-29a-3p	0.0949809
Mild_vs_Normal	0.0432327	3.76515	0.354217	0.723599	0.874863	-5.94191	hsa-miR-301a-5p	0.141791
Mild_vs_Normal	0.0458558	4.48358	0.344517	0.730868	0.881229	-6.05618	hsa-miR-1306-5p	0.155905
Mild_vs_Normal	-0.042514	4.14226	-0.340048	0.734225	0.882976	-6.00105	hsa-mir-7849-p3	0.146094
Mild_vs_Normal	0.0460212	13.3436	0.329366	0.742269	0.890338	-6.73962	hsa-miR-486-5p	0.166502
Mild_vs_Normal	0.092538	3.51644	0.32596	0.744841	0.891115	-5.90158	hsa-miR-1255a	0.340258
Mild_vs_Normal	-0.0242251	13.6208	-0.31985	0.74946	0.893299	-6.76547	hsa-let-7d-5p	0.0894784
Mild_vs_Normal	0.0355537	4.55551	0.318443	0.750526	0.893299	-6.07851	hsa-miR-17-3p	0.130045
Mild_vs_Normal	-0.0243003	8.86065	-0.305355	0.760455	0.902797	-6.41031	hsa-miR-330-3p	0.0930458
Mild_vs_Normal	-0.038443	6.8827	-0.298942	0.765336	0.906267	-6.27552	hsa-miR-941	0.151692
Mild_vs_Normal	-0.0271816	5.81961	-0.27905	0.780533	0.921905	-6.21804	hsa-miR-330-5p	0.113778
Mild_vs_Normal	0.0495437	10.9818	0.276358	0.782597	0.92199	-6.57915	hsa-miR-150-5p	0.21467
Mild_vs_Normal	0.0301131	4.45862	0.26946	0.787891	0.925872	-6.07644	hsa-miR-132-5p	0.130378
Mild_vs_Normal	-0.0432118	2.58492	-0.250417	0.802556	0.938342	-5.73322	hsa-miR-374b-3p	0.197536
Mild_vs_Normal	-0.058572	4.82361	-0.252412	0.801016	0.938342	-6.12565	hsa-mir-451a-p3	0.277127
Mild_vs_Normal	0.0121465	10.0747	0.245101	0.806663	0.9397	-6.52089	hsa-miR-148b-3p	0.056586
Mild_vs_Normal	-0.0412943	3.02327	-0.243661	0.807777	0.9397	-5.81675	hsa-miR-4662a-5p	0.197431
Mild_vs_Normal	0.0275274	4.24796	0.236302	0.813473	0.943954	-6.05173	hsa-miR-338-3p	0.136569
Mild_vs_Normal	0.0366827	3.02852	0.221748	0.824766	0.953243	-5.82191	hsa-miR-29b-2-5p	0.189461
Mild_vs_Normal	0.0286148	4.52635	0.220682	0.825595	0.953243	-6.09518	hsa-miR-550a-3-5p	0.151829
Mild_vs_Normal	0.017531	8.90958	0.215199	0.82986	0.955785	-6.43591	hsa-miR-106b-5p	0.0953978
Mild_vs_Normal	-0.0225449	5.05398	-0.200066	0.841659	0.957153	-6.17178	hsa-miR-10527-5p	0.132106
Mild_vs_Normal	-0.0167043	6.56923	-0.199166	0.842362	0.957153	-6.28428	hsa-miR-26a-1-3p	0.0977121
Mild_vs_Normal	-0.0367787	2.81294	-0.19777	0.843453	0.957153	-5.78678	hsa-miR-3191-3p	0.219647
Mild_vs_Normal	-0.0176803	7.32047	-0.210014	0.833899	0.957153	-6.32352	hsa-miR-505-5p	0.0982866
Mild_vs_Normal	-0.0279182	3.16306	-0.204912	0.837877	0.957153	-5.8567	hsa-miR-548ap-5p	0.157554
Mild_vs_Normal	-0.019496	7.37862	-0.199057	0.842448	0.957153	-6.32864	hsa-miR-92b-3p	0.114652
Mild_vs_Normal	-0.0307611	3.12031	-0.186432	0.85232	0.964112	-5.84073	hsa-miR-103a-2-5p	0.192873
Mild_vs_Normal	-0.0222739	4.26283	-0.184607	0.853749	0.964112	-6.06023	hsa-miR-3177-3p	0.140928
Mild_vs_Normal	-0.0241697	11.3548	-0.181757	0.855982	0.964281	-6.63516	hsa-miR-143-3p	0.158629
Mild_vs_Normal	0.01159	10.3973	0.163966	0.869946	0.966096	-6.55871	hsa-miR-155-5p	0.0826309
Mild_vs_Normal	-0.0113571	7.55119	-0.169072	0.865934	0.966096	-6.34606	hsa-miR-32-3p	0.0773785
Mild_vs_Normal	0.0262515	3.21146	0.170412	0.864881	0.966096	-5.86743	hsa-miR-629-3p	0.179547
Mild_vs_Normal	-0.022064	5.33471	-0.164479	0.869543	0.966096	-6.20486	hsa-miR-6511a-3p	0.15819
Mild_vs_Normal	0.021202	3.92256	0.169811	0.865354	0.966096	-6.00754	hsa-miR-6513-3p	0.145093
Mild_vs_Normal	0.0203677	6.34955	0.163754	0.870112	0.966096	-6.27807	hsa-miR-6852-5p	0.146839
Mild_vs_Normal	0.0178785	3.9795	0.158112	0.87455	0.966364	-6.02182	hsa-miR-151b	0.130903
Mild_vs_Normal	0.01341	6.97422	0.159244	0.873659	0.966364	-6.31417	hsa-miR-221-5p	0.0980415
Mild_vs_Normal	-0.0194255	4.20468	-0.155486	0.876616	0.966364	-6.05355	hsa-miR-4473	0.144832
Mild_vs_Normal	0.00720831	10.7244	0.149086	0.881656	0.969612	-6.58956	hsa-miR-30e-3p	0.0553475
Mild_vs_Normal	-0.0112564	8.16748	-0.137721	0.890618	0.970249	-6.39459	hsa-miR-130b-5p	0.0952841
Mild_vs_Normal	-0.0160101	9.9127	-0.141968	0.887267	0.970249	-6.52802	hsa-miR-199a-3p	0.133398
Mild_vs_Normal	-0.0259661	2.98107	-0.138758	0.8898	0.970249	-5.82653	hsa-miR-3074-5p	0.220616
Mild_vs_Normal	-0.0271599	3.97233	-0.137887	0.890487	0.970249	-6.02419	hsa-miR-758-3p	0.235466
Mild_vs_Normal	0.0164029	8.0224	0.130335	0.89645	0.972028	-6.38306	hsa-miR-342-5p	0.14948
Mild_vs_Normal	-0.0228167	2.58105	-0.13201	0.895127	0.972028	-5.75144	hsa-miR-744-3p	0.200784
Mild_vs_Normal	0.0233666	2.31939	0.0949794	0.924439	0.975761	-5.69947	hsa-miR-10b-3p	0.290449
Mild_vs_Normal	-0.00905064	12.9246	-0.0978052	0.922198	0.975761	-6.75718	hsa-miR-139-5p	0.109271
Mild_vs_Normal	-0.0268825	3.56443	-0.115115	0.908485	0.975761	-5.93168	hsa-miR-150-3p	0.281493
Mild_vs_Normal	-0.00913225	7.88287	-0.115493	0.908185	0.975761	-6.37476	hsa-miR-196b-5p	0.0921147
Mild_vs_Normal	-0.00896884	11.9887	-0.100136	0.92035	0.975761	-6.6897	hsa-miR-223-3p	0.105964
Mild_vs_Normal	0.0275991	3.16835	0.110979	0.911759	0.975761	-5.86393	hsa-miR-3960	0.295633
Mild_vs_Normal	-0.0249401	2.5222	-0.122509	0.902635	0.975761	-5.74189	hsa-miR-450b-5p	0.236042
Mild_vs_Normal	0.0113097	3.34979	0.0981225	0.921946	0.975761	-5.91091	hsa-miR-548av-3p	0.133313
Mild_vs_Normal	0.0241464	2.56941	0.0973006	0.922598	0.975761	-5.74411	hsa-miR-642a-5p	0.29383
Mild_vs_Normal	0.0114599	3.21494	0.0940434	0.925181	0.975761	-5.88601	hsa-miR-9-5p	0.140462
Mild_vs_Normal	0.0113741	6.25822	0.119623	0.904918	0.975761	-6.27736	hsa-mir-1843-p3	0.111182
Mild_vs_Normal	0.0113097	3.34979	0.0981225	0.921946	0.975761	-5.91091	hsa-mir-548p-p3	0.133313
Mild_vs_Normal	-0.00607516	8.18564	-0.0879469	0.930019	0.976414	-6.40089	hsa-miR-200c-3p	0.0798786
Mild_vs_Normal	0.00552466	9.83047	0.089042	0.929149	0.976414	-6.52316	hsa-miR-22-5p	0.0717005
Mild_vs_Normal	0.0130973	3.30259	0.0792767	0.936902	0.976995	-5.89821	hsa-miR-4685-3p	0.193776
Mild_vs_Normal	0.00876733	3.00053	0.0800457	0.936292	0.976995	-5.83455	hsa-miR-548o-5p	0.123635
Mild_vs_Normal	-0.0114295	3.51194	-0.0821398	0.934629	0.976995	-5.93806	hsa-miR-6772-3p	0.161813
Mild_vs_Normal	-0.00767488	9.20862	-0.0686609	0.945337	0.977307	-6.47935	hsa-miR-197-3p	0.13195
Mild_vs_Normal	-0.00621354	7.35985	-0.0629641	0.949866	0.977307	-6.34567	hsa-miR-339-5p	0.116084
Mild_vs_Normal	0.00957212	4.36236	0.0666864	0.946907	0.977307	-6.09581	hsa-miR-4286	0.16921
Mild_vs_Normal	-0.0108394	3.67482	-0.0699491	0.944313	0.977307	-5.96831	hsa-miR-4659b-5p	0.181985
Mild_vs_Normal	-0.0183545	3.26154	-0.0645076	0.948639	0.977307	-5.88026	hsa-miR-4732-3p	0.337752
Mild_vs_Normal	-0.00752619	5.38528	-0.0753848	0.939994	0.977307	-6.22041	hsa-miR-874-3p	0.116869
Mild_vs_Normal	-0.00606921	3.42061	-0.0379746	0.969751	0.984637	-5.92159	hsa-miR-1294	0.187689
Mild_vs_Normal	-0.00763974	6.02484	-0.0437661	0.96514	0.984637	-6.26244	hsa-miR-204-5p	0.20672
Mild_vs_Normal	0.00331361	7.68966	0.0380063	0.969726	0.984637	-6.36666	hsa-miR-2110	0.101982
Mild_vs_Normal	-0.00648053	6.45228	-0.0485593	0.961325	0.984637	-6.29439	hsa-miR-641	0.158012
Mild_vs_Normal	0.00462586	5.52188	0.0447158	0.964384	0.984637	-6.23523	hsa-miR-664a-3p	0.121146
Mild_vs_Normal	-0.00276587	11.9585	-0.0418121	0.966696	0.984637	-6.69043	hsa-miR-93-5p	0.0775732
Mild_vs_Normal	-0.00383071	4.82889	-0.0321475	0.974391	0.987184	-6.16528	hsa-miR-320d	0.140483
Mild_vs_Normal	0.00163496	12.6008	0.0254242	0.979745	0.990441	-6.73795	hsa-miR-23a-3p	0.0754315
Mild_vs_Normal	-0.00455065	3.55549	-0.0200182	0.984051	0.992627	-5.95237	hsa-miR-3188	0.269466
Mild_vs_Normal	-0.00158583	2.84856	-0.00889508	0.992913	0.995841	-5.81437	hsa-miR-20a-3p	0.208565
Mild_vs_Normal	0.00150863	3.69938	0.00951542	0.992419	0.995841	-5.98149	hsa-miR-3115	0.186787
Mild_vs_Normal	-0.00142507	2.77205	-0.00791983	0.99369	0.995841	-5.79739	hsa-miR-3173-5p	0.210154
Mild_vs_Normal	0.0005381	5.69917	0.00445012	0.996454	0.996454	-6.2467	hsa-miR-1260a	0.142014
Severe vs Mild	0.205713	14.8453	4.13931	5.3874e-05	0.0249437	1.67301	hsa-miR-24-3p	0.0576371
Severe vs Mild	0.230231	9.07756	3.76389	0.000227535	0.0526744	0.411813	hsa-miR-18a-5p	0.0699471
Severe vs Mild	0.336686	12.9246	3.61853	0.000386693	0.0596797	-0.0619418	hsa-miR-139-5p	0.109271	DE
Severe vs Mild	0.204425	10.5912	3.42455	0.000765744	0.0886348	-0.623115	hsa-miR-17-5p	0.0686972
Severe vs Mild	0.604854	3.12217	3.29656	0.00118327	0.109571	-1.38437	hsa-miR-605-5p	0.214428	DE
Severe vs Mild	0.526076	3.02852	3.21122	0.00157067	0.119883	-1.58747	hsa-miR-29b-2-5p	0.189461	DE
Severe vs Mild	-0.456355	4.94424	-3.16568	0.00182275	0.119883	-1.40445	hsa-miR-452-5p	0.168765	DE
Severe vs Mild	0.461465	6.93202	3.1172	0.00213197	0.119883	-1.48375	hsa-miR-625-5p	0.173938	DE
Severe vs Mild	0.444156	4.21417	3.05627	0.00258927	0.119883	-1.72907	hsa-miR-6511b-3p	0.169679	DE
Severe vs Mild	0.277156	5.39018	3.07137	0.00246818	0.119883	-1.62403	hsa-mir-2110-p3	0.104207
Severe vs Mild	0.756039	2.13744	2.96704	0.00342377	0.132101	-2.35797	hsa-miR-1973	0.298356	DE
Severe vs Mild	0.247679	8.06039	2.97371	0.00335368	0.132101	-1.84894	hsa-miR-766-3p	0.0964638
Severe vs Mild	-0.588979	6.15938	-2.90725	0.00411416	0.136061	-2.01517	hsa-miR-100-5p	0.238608
Severe vs Mild	0.402755	3.21963	2.91362	0.00403488	0.136061	-2.19247	hsa-miR-548ax	0.160294	DE
Severe vs Mild	-0.420295	9.93302	-2.87299	0.00456496	0.140905	-2.13126	hsa-miR-224-5p	0.172502	DE
Severe vs Mild	-0.667194	3.56443	-2.80131	0.00565744	0.151334	-2.38874	hsa-miR-150-3p	0.281493
Severe vs Mild	-0.314849	7.38096	-2.72019	0.00717702	0.151334	-2.45864	hsa-miR-19b-3p	0.135336
Severe vs Mild	0.169753	9.83047	2.71953	0.00719082	0.151334	-2.50627	hsa-miR-22-5p	0.0717005
Severe vs Mild	-0.219981	14.1932	-2.72776	0.00702094	0.151334	-2.65675	hsa-miR-320a-3p	0.0947825
Severe vs Mild	0.477991	2.58492	2.79398	0.00578165	0.151334	-2.53445	hsa-miR-374b-3p	0.197536	DE
Severe vs Mild	-0.547018	3.98925	-2.74922	0.00659521	0.151334	-2.44026	hsa-miR-511-5p	0.234492
Severe vs Mild	0.297044	3.00053	2.72214	0.00713649	0.151334	-2.60334	hsa-miR-548o-5p	0.123635
Severe vs Mild	0.249719	6.25822	2.60586	0.00994701	0.200238	-2.70797	hsa-mir-1843-p3	0.111182
Severe vs Mild	0.324179	7.94866	2.52894	0.0123168	0.203667	-2.8967	hsa-miR-139-3p	0.150379
Severe vs Mild	-0.518991	7.65172	-2.54571	0.0117608	0.203667	-2.85476	hsa-miR-193a-5p	0.240083
Severe vs Mild	-0.31492	5.55632	-2.52895	0.0123163	0.203667	-2.86788	hsa-miR-320c	0.145609
Severe vs Mild	0.311492	3.94505	2.5554	0.0114501	0.203667	-2.82915	hsa-miR-33a-5p	0.140716
Severe vs Mild	0.194835	10.3941	2.57868	0.0107329	0.203667	-2.85605	hsa-miR-454-3p	0.0878567
Severe vs Mild	0.399674	3.57006	2.5066	0.0130936	0.209046	-2.9431	hsa-miR-1229-3p	0.185908
Severe vs Mild	0.449926	2.59755	2.48978	0.0137073	0.21155	-3.07652	hsa-miR-548av-5p	0.210106	DE
Severe vs Mild	0.111619	13.9828	2.47367	0.0143186	0.213855	-3.25754	hsa-miR-222-3p	0.0518492
Severe vs Mild	-0.142989	10.3024	-2.42125	0.0164797	0.238441	-3.20401	hsa-miR-140-3p	0.0678276
Severe vs Mild	0.141362	9.32605	2.40502	0.0172051	0.241393	-3.20231	hsa-miR-140-5p	0.0671172
Severe vs Mild	0.39858	4.60776	2.34856	0.0199532	0.244861	-3.22063	hsa-miR-1249-3p	0.199694
Severe vs Mild	-0.461686	5.64502	-2.3458	0.0200966	0.244861	-3.2404	hsa-miR-144-5p	0.231789
Severe vs Mild	0.150153	10.7382	2.35998	0.0193679	0.244861	-3.35489	hsa-miR-20a-5p	0.0734891
Severe vs Mild	-0.235274	9.627	-2.37954	0.0184009	0.244861	-3.26776	hsa-miR-378a-3p	0.115599
Severe vs Mild	-0.297942	10.6471	-2.37213	0.0187621	0.244861	-3.32421	hsa-miR-99a-5p	0.147873
Severe vs Mild	0.24923	6.67741	2.31406	0.021816	0.258995	-3.32044	hsa-miR-20b-5p	0.125464
Severe vs Mild	0.535361	10.1842	2.2869	0.0233888	0.270019	-3.48002	hsa-miR-12136	0.277242	DE
Severe vs Mild	-0.384603	5.39857	-2.27823	0.023911	0.270019	-3.36586	hsa-miR-3617-5p	0.19886	DE
Severe vs Mild	0.222993	7.37862	2.26259	0.0248797	0.274269	-3.43505	hsa-miR-92b-3p	0.114652	DE
Severe vs Mild	0.271177	7.19705	2.25216	0.0255444	0.275048	-3.45106	hsa-miR-1260b	0.14094	DE
Severe vs Mild	0.252234	4.4359	2.22295	0.0274889	0.283456	-3.44949	hsa-miR-30c-1-3p	0.131714
Severe vs Mild	0.173954	11.4469	2.22206	0.0275498	0.283456	-3.67298	hsa-miR-652-3p	0.0914365
Severe vs Mild	0.260953	4.88171	2.19775	0.0292686	0.288327	-3.50409	hsa-miR-501-5p	0.138206
Severe vs Mild	0.212326	5.87186	2.20609	0.0286682	0.288327	-3.51212	hsa-miR-5010-3p	0.111569
Severe vs Mild	-0.151113	9.77495	-2.17328	0.0310914	0.299902	-3.69293	hsa-miR-340-5p	0.080371
Severe vs Mild	0.260861	5.69917	2.14427	0.0333788	0.315395	-3.62185	hsa-miR-1260a	0.142014	DE
Severe vs Mild	-0.169725	6.41889	-2.11024	0.0362468	0.335646	-3.69897	hsa-miR-181a-2-3p	0.0925854
Severe vs Mild	-0.222998	8.38986	-2.09024	0.0380286	0.34524	-3.79249	hsa-miR-320b	0.124863
Severe vs Mild	-0.314364	3.66318	-2.0796	0.0390075	0.347317	-3.68086	hsa-miR-378c	0.175542
Severe vs Mild	-0.390292	9.86623	-2.06882	0.0400202	0.34961	-3.89502	hsa-miR-10b-5p	0.222828
Severe vs Mild	-0.445463	3.34319	-2.02057	0.0448351	0.37294	-3.77044	hsa-miR-214-3p	0.259858	DE
Severe vs Mild	-0.180639	7.02486	-1.9925	0.0478577	0.37294	-3.92234	hsa-miR-30a-3p	0.105123
Severe vs Mild	0.18531	6.16209	1.98108	0.0491347	0.37294	-3.91749	hsa-miR-324-5p	0.108399
Severe vs Mild	-0.234026	4.24796	-1.98692	0.0484778	0.37294	-3.84094	hsa-miR-338-3p	0.136569
Severe vs Mild	0.544183	3.0581	2.01783	0.0451234	0.37294	-3.77624	hsa-miR-3679-5p	0.31684	DE
Severe vs Mild	0.270155	5.33471	2.00015	0.0470176	0.37294	-3.86243	hsa-miR-6511a-3p	0.15819
Severe vs Mild	0.408788	3.37992	2.0251	0.0443637	0.37294	-3.76363	hsa-miR-7110-3p	0.237119	DE
Severe vs Mild	-0.267021	2.72673	-1.98837	0.048316	0.37294	-3.82376	hsa-miR-9-3p	0.153946	DE
Severe vs Mild	-0.555101	13.3604	-1.96725	0.0507208	0.374948	-4.26825	hsa-miR-122-5p	0.333214
Severe vs Mild	-0.247383	6.87219	-1.96354	0.0511545	0.374948	-3.96741	hsa-miR-345-5p	0.147503
Severe vs Mild	0.356503	2.729	1.95781	0.0518287	0.374948	-3.86736	hsa-miR-6515-5p	0.212999
Severe vs Mild	-0.173065	10.5905	-1.88953	0.0604601	0.409128	-4.2522	hsa-miR-10a-5p	0.107283
Severe vs Mild	-0.238767	5.42032	-1.89985	0.0590836	0.409128	-4.02975	hsa-miR-125b-5p	0.146833
Severe vs Mild	-0.591286	2.55846	-1.89461	0.0597793	0.409128	-3.95219	hsa-miR-193b-5p	0.364802
Severe vs Mild	0.209724	9.20862	1.86389	0.0639979	0.409128	-4.22746	hsa-miR-197-3p	0.13195
Severe vs Mild	0.317658	3.35073	1.86601	0.0636981	0.409128	-3.99243	hsa-miR-19b-1-5p	0.198733
Severe vs Mild	-0.457286	4.71943	-1.85412	0.0653898	0.409128	-4.07045	hsa-miR-215-5p	0.291207
Severe vs Mild	-0.474489	4.45069	-1.8585	0.0647633	0.409128	-4.04636	hsa-miR-4732-5p	0.301655
Severe vs Mild	-0.641781	2.74404	-1.85839	0.064779	0.409128	-3.99666	hsa-miR-5189-3p	0.408905	DE
Severe vs Mild	0.177215	4.06618	1.86198	0.0642685	0.409128	-4.02598	hsa-miR-548ae-5p	0.108635	DE
Severe vs Mild	0.177215	4.06618	1.86198	0.0642685	0.409128	-4.02598	hsa-miR-548ag	0.108635
Severe vs Mild	0.251521	3.16306	1.84392	0.0668714	0.41282	-4.0193	hsa-miR-548ap-5p	0.157554
Severe vs Mild	0.0891304	15.8133	1.83015	0.068914	0.419831	-4.67472	hsa-miR-126-3p	0.0566396
Severe vs Mild	-0.291527	5.3043	-1.82222	0.0701143	0.421597	-4.14819	hsa-miR-190a-5p	0.187875	DE
Severe vs Mild	-0.639546	3.0377	-1.79292	0.0746984	0.430313	-4.08211	hsa-miR-1299	0.421511
Severe vs Mild	-0.324098	10.9818	-1.78536	0.0759202	0.430313	-4.44656	hsa-miR-150-5p	0.21467
Severe vs Mild	0.112193	8.81618	1.78747	0.0755767	0.430313	-4.33213	hsa-miR-24-2-5p	0.071814
Severe vs Mild	0.189333	4.7182	1.78419	0.0761103	0.430313	-4.17464	hsa-miR-30b-3p	0.122984
Severe vs Mild	-0.217599	4.59466	-1.78357	0.076211	0.430313	-4.16786	hsa-miR-378i	0.14149
Severe vs Mild	-0.130963	11.4481	-1.7604	0.0800717	0.437918	-4.51739	hsa-miR-181a-5p	0.0867248
Severe vs Mild	0.269495	3.88644	1.76939	0.0785561	0.437918	-4.14647	hsa-miR-491-5p	0.178155
Severe vs Mild	0.135831	8.31231	1.7585	0.0803954	0.437918	-4.35562	hsa-miR-7-5p	0.0891899
Severe vs Mild	-0.151593	6.85243	-1.7527	0.0813891	0.438176	-4.30494	hsa-miR-664a-5p	0.100056
Severe vs Mild	-0.431298	4.98969	-1.72846	0.0856542	0.450831	-4.268	hsa-miR-483-5p	0.293363
Severe vs Mild	-0.186084	10.4744	-1.72828	0.0856871	0.450831	-4.51349	hsa-mir-142-p5	0.126382
Severe vs Mild	-0.207403	4.82889	-1.72146	0.0869193	0.452175	-4.27126	hsa-miR-320d	0.140483
Severe vs Mild	0.889402	1.05467	1.71294	0.0884788	0.455174	-4.18583	hsa-miR-302b-3p	0.618582
Severe vs Mild	-0.0919299	12.2779	-1.69668	0.091519	0.464206	-4.66665	hsa-miR-146b-5p	0.062456
Severe vs Mild	0.251326	5.59871	1.69289	0.0922397	0.464206	-4.34694	hsa-miR-23a-5p	0.174527	DE
Severe vs Mild	0.142538	6.97422	1.67968	0.0947887	0.46449	-4.41905	hsa-miR-221-5p	0.0980415
Severe vs Mild	0.288432	3.18314	1.67228	0.0962412	0.46449	-4.24128	hsa-miR-605-3p	0.200362
Severe vs Mild	0.259502	3.98505	1.6826	0.0942198	0.46449	-4.27059	hsa-miR-671-5p	0.180425
Severe vs Mild	-0.144813	5.249	-1.67193	0.096309	0.46449	-4.36454	hsa-mir-1304-p5	0.0995909
Severe vs Mild	0.134318	14.2254	1.64707	0.101322	0.483628	-4.86948	hsa-miR-148a-3p	0.0956878
Severe vs Mild	0.120464	11.5079	1.63929	0.102933	0.484065	-4.71319	hsa-miR-142-3p	0.0855696
Severe vs Mild	-0.210748	3.61828	-1.63158	0.10455	0.484065	-4.30978	hsa-miR-320e	0.149946
Severe vs Mild	0.328231	2.6512	1.63576	0.103672	0.484065	-4.26558	hsa-miR-504-5p	0.233193
Severe vs Mild	-0.217927	11.3548	-1.62111	0.106779	0.485705	-4.73178	hsa-miR-143-3p	0.158629	DE
Severe vs Mild	0.153782	5.86548	1.62007	0.107002	0.485705	-4.46274	hsa-miR-2355-3p	0.109972
Severe vs Mild	0.139794	11.921	1.59534	0.112426	0.50537	-4.80322	hsa-miR-23b-3p	0.10263
Severe vs Mild	0.195896	11.0346	1.58136	0.115585	0.511201	-4.77295	hsa-miR-125a-5p	0.145617
Severe vs Mild	0.197769	3.92256	1.57985	0.115931	0.511201	-4.40069	hsa-miR-6513-3p	0.145093
Severe vs Mild	-0.196823	4.00738	-1.56709	0.118883	0.516217	-4.42252	hsa-miR-190b-5p	0.145496
Severe vs Mild	-0.383938	3.69029	-1.56532	0.119298	0.516217	-4.40042	hsa-mir-1255a-p3	0.288579
Severe vs Mild	0.373683	2.67415	1.54972	0.122999	0.527303	-4.35425	hsa-miR-4485-5p	0.283776	DE
Severe vs Mild	-0.154732	8.19549	-1.53399	0.126823	0.538706	-4.6767	hsa-miR-30a-5p	0.117632
Severe vs Mild	0.607471	6.11761	1.5255	0.128925	0.542656	-4.6106	hsa-miR-146a-3p	0.46964
Severe vs Mild	0.124211	8.16748	1.50964	0.132923	0.554444	-4.70873	hsa-miR-130b-5p	0.0952841
Severe vs Mild	-0.142377	8.88533	-1.49179	0.13754	0.555019	-4.77155	hsa-miR-335-5p	0.11134
Severe vs Mild	0.252451	3.53245	1.50369	0.134448	0.555019	-4.46308	hsa-miR-424-5p	0.194552
Severe vs Mild	0.186662	4.20468	1.49464	0.136794	0.555019	-4.52642	hsa-miR-4473	0.144832
Severe vs Mild	0.0695267	11.8395	1.49058	0.137856	0.555019	-4.94595	hsa-miR-484	0.053129
Severe vs Mild	-0.233427	9.01095	-1.48102	0.140383	0.560323	-4.79159	hsa-miR-192-5p	0.185623
Severe vs Mild	0.217355	3.80148	1.46388	0.145006	0.569441	-4.53083	hsa-miR-1343-3p	0.17306
Severe vs Mild	0.203472	3.67302	1.46343	0.145128	0.569441	-4.51916	hsa-miR-146b-3p	0.161562
Severe vs Mild	-0.144129	12.3782	-1.45215	0.148236	0.576749	-5.03248	hsa-miR-25-3p	0.116636
Severe vs Mild	0.172412	4.35278	1.43952	0.151773	0.585592	-4.6053	hsa-miR-92a-1-5p	0.138885
Severe vs Mild	-0.204343	3.5699	-1.42622	0.155571	0.587084	-4.54564	hsa-miR-181c-3p	0.167177
Severe vs Mild	0.241511	3.02327	1.42486	0.155964	0.587084	-4.50965	hsa-miR-4662a-5p	0.197431
Severe vs Mild	0.261278	2.47808	1.4267	0.155432	0.587084	-4.47341	hsa-miR-581	0.213511
Severe vs Mild	-0.268693	8.5315	-1.41186	0.159753	0.591724	-4.85566	hsa-miR-194-5p	0.224238
Severe vs Mild	0.188588	4.71471	1.41467	0.158928	0.591724	-4.66395	hsa-miR-4665-5p	0.155919
Severe vs Mild	0.159521	5.28174	1.38425	0.168028	0.612576	-4.73924	hsa-miR-1273h-5p	0.13428
Severe vs Mild	0.174628	4.44106	1.38449	0.167955	0.612576	-4.67582	hsa-miR-6741-3p	0.146947
Severe vs Mild	0.143487	5.52188	1.37587	0.170606	0.617113	-4.76242	hsa-miR-664a-3p	0.121146
Severe vs Mild	0.25285	2.99	1.37036	0.172315	0.618464	-4.55835	hsa-miR-29b-1-5p	0.214875
Severe vs Mild	-0.386591	3.51644	-1.34148	0.181488	0.641442	-4.63452	hsa-miR-1255a	0.340258
Severe vs Mild	-0.229448	3.50785	-1.3456	0.180156	0.641442	-4.63315	hsa-miR-1277-3p	0.198287
Severe vs Mild	-0.35404	7.51443	-1.33015	0.185186	0.649555	-4.89947	hsa-miR-375-3p	0.314784
Severe vs Mild	0.1024	11.2827	1.31654	0.1897	0.65094	-5.14181	hsa-miR-15b-5p	0.0906873
Severe vs Mild	0.089302	10.4715	1.31342	0.190745	0.65094	-5.09399	hsa-miR-30c-5p	0.0787052
Severe vs Mild	0.0896459	10.8418	1.31206	0.191205	0.65094	-5.11683	hsa-miR-328-3p	0.0792845
Severe vs Mild	-0.264707	3.27578	-1.32025	0.188461	0.65094	-4.62769	hsa-miR-376a-3p	0.236687
Severe vs Mild	-0.15387	4.30981	-1.30634	0.193138	0.652721	-4.75119	hsa-miR-374a-3p	0.136494
Severe vs Mild	0.220549	9.22497	1.29826	0.195891	0.657227	-5.0319	hsa-mir-5100-p3	0.200478
Severe vs Mild	-0.0979868	10.4034	-1.28356	0.200978	0.669444	-5.12429	hsa-miR-186-5p	0.0887532
Severe vs Mild	-0.408182	3.36019	-1.2745	0.204161	0.675189	-4.68986	hsa-miR-885-5p	0.373526
Severe vs Mild	0.103976	7.8442	1.26939	0.205973	0.676352	-4.98523	hsa-miR-671-3p	0.0948154
Severe vs Mild	0.100624	7.88287	1.26257	0.208411	0.679536	-4.9956	hsa-miR-196b-5p	0.0921147
Severe vs Mild	0.266911	3.50204	1.23903	0.216981	0.684282	-4.7262	hsa-miR-1185-1-3p	0.255056
Severe vs Mild	0.102218	12.8265	1.23828	0.217256	0.684282	-5.33261	hsa-miR-221-3p	0.0967004
Severe vs Mild	0.0811608	15.0995	1.24778	0.213764	0.684282	-5.48315	hsa-miR-26b-5p	0.0760983
Severe vs Mild	0.160583	6.8827	1.24038	0.216479	0.684282	-4.97434	hsa-miR-941	0.151692
Severe vs Mild	0.158257	10.182	1.24155	0.216049	0.684282	-5.16065	hsa-miR-99b-5p	0.149836
Severe vs Mild	0.125292	5.74318	1.23143	0.219801	0.68762	-4.93616	hsa-miR-200b-3p	0.118059
Severe vs Mild	-0.30485	2.56941	-1.21812	0.224803	0.698548	-4.6624	hsa-miR-642a-5p	0.29383
Severe vs Mild	0.206616	3.65815	1.21296	0.226764	0.699946	-4.77092	hsa-miR-92b-5p	0.199149
Severe vs Mild	-0.135387	5.73341	-1.20415	0.230143	0.70567	-4.96247	hsa-miR-32-5p	0.130938
Severe vs Mild	0.119288	6.33769	1.18495	0.237632	0.709829	-5.00862	hsa-miR-106a-5p	0.117015
Severe vs Mild	-0.0985452	7.33166	-1.18515	0.237553	0.709829	-5.05022	hsa-miR-132-3p	0.0961802
Severe vs Mild	-0.0961417	14.5419	-1.19322	0.234385	0.709829	-5.50222	hsa-miR-16-5p	0.0946386
Severe vs Mild	0.199632	2.57396	1.18943	0.235868	0.709829	-4.69246	hsa-miR-7848-3p	0.194748
Severe vs Mild	0.100839	10.7794	1.17573	0.241287	0.714594	-5.26893	hsa-let-7d-3p	0.100306
Severe vs Mild	-0.289227	2.31939	-1.16695	0.244805	0.714594	-4.68565	hsa-miR-10b-3p	0.290449
Severe vs Mild	-0.23603	5.104	-1.15761	0.248588	0.714594	-4.97094	hsa-miR-1246	0.239778
Severe vs Mild	0.0848513	7.04828	1.15031	0.251574	0.714594	-5.0756	hsa-miR-191-3p	0.0845954
Severe vs Mild	-0.351348	1.82856	-1.15105	0.251269	0.714594	-4.65915	hsa-miR-206	0.359757
Severe vs Mild	-0.189427	2.85258	-1.15678	0.248927	0.714594	-4.74123	hsa-miR-222-5p	0.189708
Severe vs Mild	0.237407	2.5222	1.16882	0.244052	0.714594	-4.70665	hsa-miR-450b-5p	0.236042
Severe vs Mild	0.209979	3.95903	1.15435	0.249916	0.714594	-4.86042	hsa-miR-7977	0.213303
Severe vs Mild	-0.258638	6.11342	-1.14125	0.255312	0.71642	-5.03945	hsa-miR-183-5p	0.267697
Severe vs Mild	-0.250152	3.5713	-1.14237	0.254849	0.71642	-4.82459	hsa-miR-410-3p	0.259687
Severe vs Mild	0.114525	4.8205	1.12817	0.260778	0.725925	-4.98128	hsa-miR-598-3p	0.117199
Severe vs Mild	-0.264008	4.82361	-1.12567	0.261835	0.725925	-4.97127	hsa-mir-451a-p3	0.277127
Severe vs Mild	-0.115295	5.18616	-1.11174	0.267763	0.734622	-5.0205	hsa-miR-326	0.120345
Severe vs Mild	-0.116789	9.10196	-1.11085	0.268145	0.734622	-5.22928	hsa-miR-3615	0.123101
Severe vs Mild	-0.274913	6.00771	-1.09702	0.274128	0.737914	-5.08053	hsa-miR-144-3p	0.295614
Severe vs Mild	0.195051	3.56372	1.10157	0.27215	0.737914	-4.8633	hsa-miR-6803-3p	0.20734
Severe vs Mild	0.190308	2.58105	1.09961	0.273001	0.737914	-4.76393	hsa-miR-744-3p	0.200784
Severe vs Mild	-0.157751	6.14083	-1.08317	0.280208	0.741428	-5.10176	hsa-miR-145-3p	0.17094
Severe vs Mild	-0.122207	6.84909	-1.08094	0.2812	0.741428	-5.13474	hsa-miR-29c-3p	0.131985
Severe vs Mild	-0.151811	5.58905	-1.08939	0.277467	0.741428	-5.06792	hsa-miR-501-3p	0.163148
Severe vs Mild	0.0742738	7.51784	1.0795	0.281839	0.741428	-5.16758	hsa-miR-942-5p	0.0786459
Severe vs Mild	0.0936786	7.63654	1.07263	0.284902	0.745252	-5.18094	hsa-miR-505-3p	0.101206
Severe vs Mild	-0.229414	7.2711	-1.0527	0.293917	0.751844	-5.17909	hsa-miR-1180-3p	0.257255
Severe vs Mild	-0.115269	4.48094	-1.05331	0.293638	0.751844	-5.01288	hsa-miR-23b-5p	0.126323
Severe vs Mild	-0.169851	3.69938	-1.06234	0.289533	0.751844	-4.91323	hsa-miR-3115	0.186787
Severe vs Mild	0.0698685	10.2973	1.0573	0.291818	0.751844	-5.36123	hsa-miR-340-3p	0.076388
Severe vs Mild	-0.133651	5.20914	-1.04773	0.296196	0.75351	-5.08479	hsa-miR-660-5p	0.148644
Severe vs Mild	-0.139335	6.00723	-1.03654	0.301368	0.762477	-5.13516	hsa-let-7b-3p	0.157544
Severe vs Mild	-0.176529	3.13883	-1.02295	0.307732	0.770162	-4.87664	hsa-miR-10a-3p	0.200675
Severe vs Mild	0.115153	4.55551	1.02604	0.306278	0.770162	-5.04358	hsa-miR-17-3p	0.130045
Severe vs Mild	0.139086	5.3343	1.01922	0.309493	0.770404	-5.11527	hsa-miR-503-5p	0.159027	DE
Severe vs Mild	0.0907702	6.33016	1.0105	0.313639	0.776549	-5.17444	hsa-miR-1306-3p	0.103969
Severe vs Mild	0.0586933	13.1777	1.00587	0.315853	0.777872	-5.60128	hsa-miR-191-5p	0.0677502
Severe vs Mild	0.142355	3.13418	0.995829	0.320696	0.782963	-4.90168	hsa-miR-450a-5p	0.164409
Severe vs Mild	0.114101	4.25378	0.994579	0.321303	0.782963	-5.03165	hsa-miR-550a-5p	0.132681
Severe vs Mild	-0.0819475	9.06908	-0.97841	0.32921	0.798034	-5.35462	hsa-miR-532-5p	0.0972963
Severe vs Mild	-0.196364	4.30531	-0.968205	0.334267	0.80607	-5.05663	hsa-miR-136-5p	0.239886
Severe vs Mild	-0.101314	5.79235	-0.928037	0.354656	0.812728	-5.21781	hsa-miR-10399-3p	0.127078
Severe vs Mild	-0.158692	3.12031	-0.956668	0.340043	0.812728	-4.91917	hsa-miR-103a-2-5p	0.192873
Severe vs Mild	-0.103308	7.98726	-0.929211	0.354049	0.812728	-5.32773	hsa-miR-107	0.129922
Severe vs Mild	0.125877	4.48358	0.940928	0.348028	0.812728	-5.1027	hsa-miR-1306-5p	0.155905
Severe vs Mild	0.117548	4.10991	0.932394	0.352406	0.812728	-5.06403	hsa-miR-1468-5p	0.146658
Severe vs Mild	-0.0892809	5.47191	-0.918046	0.359847	0.812728	-5.20727	hsa-miR-26b-3p	0.112523
Severe vs Mild	0.0432611	14.1389	0.918451	0.359636	0.812728	-5.74909	hsa-miR-30d-5p	0.0543353
Severe vs Mild	0.139222	3.34762	0.942068	0.347445	0.812728	-4.9667	hsa-miR-3120-5p	0.172039
Severe vs Mild	-0.180833	3.12544	-0.950206	0.343307	0.812728	-4.93087	hsa-miR-429	0.222988
Severe vs Mild	-0.121109	15.8984	-0.942803	0.34707	0.812728	-5.85912	hsa-miR-451a	0.151934
Severe vs Mild	0.0793959	5.69525	0.951001	0.342904	0.812728	-5.19435	hsa-miR-576-3p	0.095986
Severe vs Mild	0.114993	7.96259	0.923655	0.356927	0.812728	-5.33035	hsa-miR-629-5p	0.145948
Severe vs Mild	0.163325	2.61934	0.930215	0.35353	0.812728	-4.88107	hsa-miR-6819-3p	0.204676
Severe vs Mild	0.191028	6.96076	0.913531	0.362209	0.814092	-5.28394	hsa-miR-574-5p	0.246981
Severe vs Mild	0.0837138	5.36187	0.908318	0.364949	0.816286	-5.2052	hsa-miR-324-3p	0.106421
Severe vs Mild	-0.114702	8.0224	-0.90174	0.368424	0.820097	-5.34934	hsa-miR-342-5p	0.14948
Severe vs Mild	-0.135087	3.60597	-0.887562	0.375984	0.832921	-5.02847	hsa-miR-27a-5p	0.177058
Severe vs Mild	-0.104725	4.71745	-0.881549	0.379219	0.836088	-5.17909	hsa-miR-624-5p	0.137818
Severe vs Mild	-0.121334	4.71271	-0.871325	0.38476	0.844284	-5.18133	hsa-miR-532-3p	0.162558
Severe vs Mild	-0.161352	3.80922	-0.811623	0.418101	0.847389	-5.10907	hsa-miR-11401	0.233894
Severe vs Mild	-0.219281	3.32365	-0.839074	0.402563	0.847389	-5.03341	hsa-miR-141-3p	0.307725
Severe vs Mild	-0.112274	4.21208	-0.826209	0.409801	0.847389	-5.15661	hsa-miR-181a-3p	0.157813
Severe vs Mild	0.0937262	5.55877	0.8248	0.410598	0.847389	-5.2812	hsa-miR-185-3p	0.132479
Severe vs Mild	0.0595203	8.18564	0.855264	0.393564	0.847389	-5.3998	hsa-miR-200c-3p	0.0798786
Severe vs Mild	-0.108652	6.30082	-0.830129	0.407587	0.847389	-5.31859	hsa-miR-210-3p	0.153193
Severe vs Mild	0.0986267	3.76515	0.803477	0.422779	0.847389	-5.11775	hsa-miR-301a-5p	0.141791
Severe vs Mild	-0.140086	2.57287	-0.803603	0.422707	0.847389	-4.95208	hsa-miR-3064-5p	0.202233
Severe vs Mild	-0.154473	2.81294	-0.822385	0.411967	0.847389	-4.97075	hsa-miR-3191-3p	0.219647
Severe vs Mild	0.081901	5.81961	0.834498	0.405128	0.847389	-5.29134	hsa-miR-330-5p	0.113778
Severe vs Mild	-0.0728037	6.27636	-0.859994	0.390959	0.847389	-5.29583	hsa-miR-338-5p	0.0975918
Severe vs Mild	-0.0530316	7.78657	-0.819245	0.413752	0.847389	-5.3985	hsa-miR-339-3p	0.0737936
Severe vs Mild	0.0580966	10.0891	0.810171	0.418933	0.847389	-5.56186	hsa-miR-374b-5p	0.0830443
Severe vs Mild	-0.0953731	14.1241	-0.828776	0.408351	0.847389	-5.81906	hsa-miR-423-5p	0.136028
Severe vs Mild	0.108858	9.62337	0.851885	0.395432	0.847389	-5.49489	hsa-miR-4433b-5p	0.150428
Severe vs Mild	-0.131755	3.70321	-0.841377	0.401275	0.847389	-5.07516	hsa-miR-4676-5p	0.182788
Severe vs Mild	0.110813	5.45187	0.817635	0.414668	0.847389	-5.28089	hsa-miR-5193	0.158793
Severe vs Mild	0.122309	8.50373	0.810514	0.418736	0.847389	-5.45607	hsa-miR-625-3p	0.177488
Severe vs Mild	-0.0580873	8.73715	-0.804292	0.42231	0.847389	-5.47186	hsa-miR-628-3p	0.0833802
Severe vs Mild	-0.17619	3.03539	-0.810737	0.418609	0.847389	-5.00872	hsa-miR-95-3p	0.254061
Severe vs Mild	-0.107204	4.25066	-0.796322	0.426915	0.849624	-5.18055	hsa-miR-4326	0.156641
Severe vs Mild	-0.107133	6.45228	-0.7952	0.427565	0.849624	-5.35032	hsa-miR-641	0.158012
Severe vs Mild	0.114977	10.4241	0.789974	0.430603	0.849767	-5.6001	hsa-let-7e-5p	0.171447
Severe vs Mild	-0.0974186	7.88871	-0.785621	0.433143	0.849767	-5.43183	hsa-miR-182-5p	0.145426
Severe vs Mild	0.130727	3.30259	0.787534	0.432025	0.849767	-5.05759	hsa-miR-4685-3p	0.193776
Severe vs Mild	-0.106838	11.1149	-0.779503	0.436727	0.853185	-5.65194	hsa-miR-342-3p	0.161819
Severe vs Mild	-0.154343	3.97233	-0.772395	0.440914	0.857744	-5.15471	hsa-miR-758-3p	0.235466
Severe vs Mild	0.0430406	9.49134	0.754436	0.451593	0.860217	-5.55811	hsa-miR-106b-3p	0.0650404
Severe vs Mild	-0.167359	4.47202	-0.754987	0.451263	0.860217	-5.24141	hsa-miR-133a-3p	0.260848	DE
Severe vs Mild	-0.040624	16.3325	-0.759707	0.448443	0.860217	-6.04407	hsa-miR-26a-5p	0.0624603
Severe vs Mild	0.0602796	8.86065	0.751533	0.453333	0.860217	-5.51909	hsa-miR-330-3p	0.0930458
Severe vs Mild	0.0719248	6.24384	0.759261	0.448709	0.860217	-5.36639	hsa-miR-628-5p	0.109832
Severe vs Mild	-0.0424924	13.0894	-0.759406	0.448623	0.860217	-5.80228	hsa-miR-92a-3p	0.0648077
Severe vs Mild	-0.150501	4.68486	-0.742946	0.458502	0.864203	-5.25918	hsa-miR-323b-3p	0.239227
Severe vs Mild	0.130676	6.8447	0.741846	0.459166	0.864203	-5.40461	hsa-miR-485-3p	0.207902
Severe vs Mild	-0.0599139	10.2155	-0.734531	0.4636	0.869015	-5.62057	hsa-miR-29a-3p	0.0949809
Severe vs Mild	-0.081649	5.05398	-0.718851	0.473183	0.873411	-5.31551	hsa-miR-10527-5p	0.132106
Severe vs Mild	-0.0354461	12.8203	-0.724401	0.469778	0.873411	-5.80786	hsa-miR-128-3p	0.0562314
Severe vs Mild	-0.0716727	7.35985	-0.719201	0.472968	0.873411	-5.44466	hsa-miR-339-5p	0.116084
Severe vs Mild	-0.104121	4.36236	-0.718351	0.473491	0.873411	-5.24006	hsa-miR-4286	0.16921
Severe vs Mild	0.0444213	13.5089	0.715053	0.475521	0.873676	-5.86387	hsa-miR-126-5p	0.072333
Severe vs Mild	0.0523971	8.49591	0.711917	0.477456	0.873764	-5.52185	hsa-miR-331-3p	0.0848911
Severe vs Mild	0.188591	2.5561	0.708573	0.479524	0.874094	-4.99533	hsa-miR-323a-5p	0.314758
Severe vs Mild	0.0600078	9.90724	0.702986	0.482991	0.87696	-5.6197	hsa-miR-1301-3p	0.0996482
Severe vs Mild	0.0705493	5.90126	0.699172	0.485365	0.877828	-5.38574	hsa-mir-548ax-p3	0.117171
Severe vs Mild	-0.200101	3.50314	-0.68699	0.49299	0.88815	-5.15007	hsa-miR-483-3p	0.34036
Severe vs Mild	0.051462	13.6208	0.673956	0.501221	0.889838	-5.89984	hsa-let-7d-5p	0.0894784
Severe vs Mild	0.0757247	3.9795	0.667289	0.505459	0.889838	-5.22338	hsa-miR-151b	0.130903
Severe vs Mild	-0.0886734	4.24152	-0.674862	0.500647	0.889838	-5.24842	hsa-miR-26a-2-3p	0.152835
Severe vs Mild	-0.0982309	3.84868	-0.669219	0.50423	0.889838	-5.20061	hsa-miR-378a-5p	0.170623
Severe vs Mild	0.145703	4.46224	0.671036	0.503074	0.889838	-5.27248	hsa-miR-4485-3p	0.255866
Severe vs Mild	-0.128852	3.35627	-0.668715	0.504551	0.889838	-5.12192	hsa-miR-5189-5p	0.226369
Severe vs Mild	-0.0421759	10.5295	-0.643868	0.520497	0.893313	-5.70312	hsa-let-7c-5p	0.0757146
Severe vs Mild	-0.0458279	10.3973	-0.643185	0.520938	0.893313	-5.69222	hsa-miR-155-5p	0.0826309
Severe vs Mild	-0.0735049	6.27188	-0.657289	0.511851	0.893313	-5.43213	hsa-miR-15b-3p	0.130294
Severe vs Mild	-0.064064	8.09406	-0.656286	0.512495	0.893313	-5.52641	hsa-miR-181d-5p	0.113895
Severe vs Mild	-0.129548	2.76076	-0.651558	0.515534	0.893313	-5.05784	hsa-miR-3065-5p	0.232258
Severe vs Mild	0.138132	4.03066	0.650562	0.516175	0.893313	-5.22711	hsa-miR-337-5p	0.251031
Severe vs Mild	0.0297791	13.6397	0.644089	0.520354	0.893313	-5.91827	hsa-miR-423-3p	0.0531683
Severe vs Mild	0.0521489	6.6962	0.634878	0.52633	0.895922	-5.46569	hsa-miR-556-5p	0.0946829
Severe vs Mild	-0.0642153	6.64052	-0.634901	0.526315	0.895922	-5.463	hsa-miR-576-5p	0.117605
Severe vs Mild	-0.107462	8.0696	-0.622143	0.534651	0.903442	-5.54219	hsa-miR-381-3p	0.204197
Severe vs Mild	-0.121891	4.44897	-0.624796	0.532912	0.903442	-5.2996	hsa-miR-889-3p	0.23061
Severe vs Mild	-0.0961955	3.67482	-0.616308	0.538485	0.905742	-5.19831	hsa-miR-4659b-5p	0.181985
Severe vs Mild	-0.101182	7.34754	-0.614124	0.539924	0.905742	-5.50497	hsa-miR-487b-3p	0.194371
Severe vs Mild	-0.102787	2.59646	-0.611091	0.541925	0.905817	-5.04972	hsa-miR-2278	0.193948
Severe vs Mild	-0.0667612	4.755	-0.604305	0.546416	0.906264	-5.35415	hsa-let-7a-3p	0.127967
Severe vs Mild	0.0231509	14.2823	0.545024	0.586425	0.906264	-6.02406	hsa-let-7a-5p	0.0486957
Severe vs Mild	0.07881	5.24922	0.586515	0.558279	0.906264	-5.40937	hsa-miR-10401-3p	0.157019
Severe vs Mild	0.0467018	8.90958	0.568525	0.570401	0.906264	-5.63074	hsa-miR-106b-5p	0.0953978
Severe vs Mild	0.0727051	4.42001	0.588179	0.557164	0.906264	-5.31388	hsa-miR-1287-5p	0.143697
Severe vs Mild	0.0834738	3.31986	0.580882	0.562061	0.906264	-5.16911	hsa-miR-1304-3p	0.166677
Severe vs Mild	0.127358	2.50976	0.554976	0.579614	0.906264	-5.06329	hsa-miR-136-3p	0.270575
Severe vs Mild	-0.0728091	6.47023	-0.567735	0.570937	0.906264	-5.49117	hsa-miR-145-5p	0.150163
Severe vs Mild	-0.117626	2.60884	-0.574056	0.566661	0.906264	-5.07062	hsa-miR-154-3p	0.23977
Severe vs Mild	0.06328	9.9127	0.556771	0.578389	0.906264	-5.70924	hsa-miR-199a-3p	0.133398
Severe vs Mild	0.0564363	8.92522	0.567727	0.570941	0.906264	-5.63618	hsa-miR-30b-5p	0.1161
Severe vs Mild	0.124474	7.37927	0.576602	0.564943	0.906264	-5.52801	hsa-miR-369-3p	0.255199
Severe vs Mild	0.11968	2.97056	0.544073	0.587078	0.906264	-5.13166	hsa-miR-409-5p	0.25859
Severe vs Mild	0.0982906	8.09553	0.557748	0.577723	0.906264	-5.57867	hsa-miR-431-5p	0.208331
Severe vs Mild	-0.0554279	4.53383	-0.543878	0.587212	0.906264	-5.35259	hsa-miR-4659b-3p	0.117773
Severe vs Mild	-0.0579158	7.81409	-0.546933	0.585115	0.906264	-5.56818	hsa-miR-486-3p	0.123617
Severe vs Mild	0.0721746	4.52635	0.553896	0.580351	0.906264	-5.3467	hsa-miR-550a-3-5p	0.151829
Severe vs Mild	0.1651	2.42868	0.59944	0.549648	0.906264	-5.02724	hsa-miR-627-5p	0.324513
Severe vs Mild	0.0530217	12.287	0.576538	0.564986	0.906264	-5.85867	hsa-miR-744-5p	0.10812
Severe vs Mild	-0.0560903	5.38528	-0.556635	0.578482	0.906264	-5.42947	hsa-miR-874-3p	0.116869
Severe vs Mild	-0.0444388	5.99226	-0.572216	0.567904	0.906264	-5.4596	hsa-miR-93-3p	0.0889652
Severe vs Mild	0.113925	3.83172	0.575818	0.565471	0.906264	-5.23306	hsa-miR-939-5p	0.233639
Severe vs Mild	0.0349076	12.2328	0.606453	0.544993	0.906264	-5.84305	hsa-miR-98-5p	0.0665647
Severe vs Mild	-0.0444369	11.9416	-0.539356	0.590321	0.908035	-5.85993	hsa-miR-185-5p	0.0963507
Severe vs Mild	-0.0425725	6.8786	-0.518086	0.605047	0.910423	-5.53386	hsa-miR-130b-3p	0.0947252
Severe vs Mild	0.093338	6.02484	0.531158	0.595977	0.910423	-5.47806	hsa-miR-204-5p	0.20672
Severe vs Mild	0.0339527	12.6008	0.523633	0.60119	0.910423	-5.91185	hsa-miR-23a-3p	0.0754315
Severe vs Mild	0.0850804	3.05907	0.517238	0.605637	0.910423	-5.15294	hsa-miR-3187-3p	0.190875
Severe vs Mild	0.111186	3.35856	0.527817	0.598289	0.910423	-5.19677	hsa-miR-4508	0.246387
Severe vs Mild	-0.15214	3.26154	-0.531432	0.595787	0.910423	-5.16968	hsa-miR-4732-3p	0.337752
Severe vs Mild	0.0506448	4.90918	0.519566	0.604017	0.910423	-5.4058	hsa-miR-6842-3p	0.112666
Severe vs Mild	0.0255295	10.2031	0.512525	0.608924	0.912401	-5.7502	hsa-miR-28-5p	0.0564007
Severe vs Mild	-0.0632008	4.14226	-0.502654	0.615834	0.919778	-5.31728	hsa-mir-7849-p3	0.146094
Severe vs Mild	-0.0566109	4.04949	-0.498861	0.618498	0.920786	-5.30892	hsa-miR-1285-5p	0.130963
Severe vs Mild	0.0869668	2.84856	0.485766	0.627736	0.931544	-5.13796	hsa-miR-20a-3p	0.208565
Severe vs Mild	-0.122837	3.21805	-0.477026	0.633934	0.937084	-5.20739	hsa-miR-1290	0.300936
Severe vs Mild	0.0667498	3.46725	0.474799	0.635517	0.937084	-5.22823	hsa-miR-548q	0.163179
Severe vs Mild	-0.0438188	8.05752	-0.469497	0.639293	0.937929	-5.62162	hsa-miR-19a-3p	0.108496
Severe vs Mild	0.0527131	4.4958	0.46429	0.643012	0.937929	-5.3855	hsa-miR-24-1-5p	0.131457
Severe vs Mild	-0.0302725	10.4702	-0.456983	0.648245	0.937929	-5.79488	hsa-miR-27b-3p	0.0765275
Severe vs Mild	-0.0231582	11.03	-0.460074	0.646029	0.937929	-5.83314	hsa-miR-30e-5p	0.0573473
Severe vs Mild	0.04462	5.71453	0.457004	0.64823	0.937929	-5.49727	hsa-miR-362-5p	0.113041
Severe vs Mild	-0.0555121	3.93261	-0.460667	0.645604	0.937929	-5.30873	hsa-miR-5582-3p	0.139259
Severe vs Mild	-0.0332346	7.94207	-0.444459	0.657255	0.944391	-5.62316	hsa-miR-181b-5p	0.0860463
Severe vs Mild	-0.100741	3.55549	-0.439454	0.66087	0.944391	-5.25601	hsa-miR-3188	0.269466
Severe vs Mild	0.0426166	9.85161	0.440968	0.659776	0.944391	-5.75721	hsa-miR-363-3p	0.112981
Severe vs Mild	-0.0752202	3.86368	-0.442845	0.65842	0.944391	-5.29927	hsa-miR-636	0.19868
Severe vs Mild	-0.0327437	8.9871	-0.434305	0.664597	0.946765	-5.6999	hsa-miR-152-3p	0.0871707
Severe vs Mild	-0.0767867	3.54701	-0.431514	0.666621	0.946765	-5.25943	hsa-miR-7854-3p	0.208949
Severe vs Mild	0.0404724	7.8699	0.416191	0.677776	0.947047	-5.63196	hsa-miR-11400	0.113178
Severe vs Mild	-0.041512	8.87157	-0.419461	0.675389	0.947047	-5.70087	hsa-miR-1277-5p	0.115458
Severe vs Mild	0.0465109	4.45862	0.413405	0.679812	0.947047	-5.39555	hsa-miR-132-5p	0.130378
Severe vs Mild	0.0579396	8.96325	0.420936	0.674314	0.947047	-5.70042	hsa-miR-1908-5p	0.161988
Severe vs Mild	0.0262969	15.9993	0.408798	0.683183	0.947047	-6.22291	hsa-miR-21-5p	0.0753364
Severe vs Mild	-0.0475162	5.05113	-0.416896	0.677261	0.947047	-5.46164	hsa-miR-29b-3p	0.132237
Severe vs Mild	0.0738329	2.77205	0.409274	0.682835	0.947047	-5.15101	hsa-miR-3173-5p	0.210154
Severe vs Mild	0.070812	2.71135	0.413249	0.679926	0.947047	-5.1335	hsa-miR-6877-5p	0.198847
Severe vs Mild	-0.140087	1.89739	-0.397905	0.691181	0.950683	-5.03294	hsa-miR-122-3p	0.414575
Severe vs Mild	-0.0503829	4.85699	-0.390251	0.696821	0.950683	-5.44557	hsa-miR-181c-5p	0.151169
Severe vs Mild	-0.030687	6.51904	-0.388485	0.698126	0.950683	-5.56538	hsa-miR-3120-3p	0.0908307
Severe vs Mild	-0.0660287	7.48491	-0.389051	0.697707	0.950683	-5.61227	hsa-miR-369-5p	0.200376
Severe vs Mild	0.0612438	4.45204	0.392712	0.695006	0.950683	-5.39753	hsa-miR-6721-5p	0.183202
Severe vs Mild	-0.0546207	4.62177	-0.391132	0.696171	0.950683	-5.42585	hsa-miR-7706	0.163269
Severe vs Mild	-0.0499728	3.99589	-0.385202	0.700551	0.951189	-5.3458	hsa-miR-454-5p	0.150496
Severe vs Mild	0.0322677	10.1205	0.378905	0.705214	0.954719	-5.79711	hsa-miR-199a-5p	0.0994209
Severe vs Mild	-0.0517008	3.51194	-0.370495	0.711458	0.960365	-5.2727	hsa-miR-6772-3p	0.161813
Severe vs Mild	-0.0263023	14.142	-0.310287	0.756708	0.969115	-6.1067	hsa-let-7b-5p	0.0996174
Severe vs Mild	0.0341345	5.96795	0.335883	0.737358	0.969115	-5.55354	hsa-let-7f-1-3p	0.117999
Severe vs Mild	0.0154477	14.7069	0.291517	0.770998	0.969115	-6.16112	hsa-let-7f-5p	0.0615318
Severe vs Mild	0.0318475	12.3441	0.309274	0.757478	0.969115	-5.9767	hsa-miR-1307-3p	0.12119
Severe vs Mild	-0.0194891	7.44931	-0.299806	0.764678	0.969115	-5.64063	hsa-miR-130a-3p	0.0739453
Severe vs Mild	-0.0222777	14.3408	-0.310097	0.756853	0.969115	-6.12562	hsa-miR-146a-5p	0.084156
Severe vs Mild	-0.0500052	6.43862	-0.287214	0.774285	0.969115	-5.58839	hsa-miR-154-5p	0.20546
Severe vs Mild	0.0207575	7.77226	0.312423	0.755088	0.969115	-5.65426	hsa-miR-1843	0.0758704
Severe vs Mild	0.0254937	11.9887	0.282204	0.778118	0.969115	-5.96238	hsa-miR-223-3p	0.105964
Severe vs Mild	0.026949	6.56923	0.318434	0.750532	0.969115	-5.59044	hsa-miR-26a-1-3p	0.0977121
Severe vs Mild	0.0541843	2.98107	0.287321	0.774203	0.969115	-5.20668	hsa-miR-3074-5p	0.220616
Severe vs Mild	0.0212478	7.55119	0.313657	0.754152	0.969115	-5.64299	hsa-miR-32-3p	0.0773785
Severe vs Mild	-0.0546488	4.87845	-0.286338	0.774955	0.969115	-5.48087	hsa-miR-323a-3p	0.225234
Severe vs Mild	-0.0627958	2.48887	-0.330063	0.741744	0.969115	-5.11996	hsa-miR-3605-5p	0.222839
Severe vs Mild	-0.0625311	2.82807	-0.281521	0.778641	0.969115	-5.18197	hsa-miR-379-3p	0.262177
Severe vs Mild	-0.0533355	8.72818	-0.304075	0.761429	0.969115	-5.72268	hsa-miR-379-5p	0.207288
Severe vs Mild	-0.0159591	13.8323	-0.333244	0.739345	0.969115	-6.07982	hsa-miR-425-5p	0.0551735
Severe vs Mild	-0.0711435	8.33619	-0.35098	0.726022	0.969115	-5.67764	hsa-miR-432-5p	0.240152
Severe vs Mild	-0.17916	3.72913	-0.325362	0.745292	0.969115	-5.30778	hsa-miR-4433b-3p	0.651957
Severe vs Mild	0.0521878	3.50352	0.33315	0.739416	0.969115	-5.27761	hsa-miR-4435	0.18257
Severe vs Mild	-0.0533454	4.01986	-0.286274	0.775004	0.969115	-5.36339	hsa-miR-487a-5p	0.21953
Severe vs Mild	0.0588952	6.70405	0.317433	0.75129	0.969115	-5.59675	hsa-miR-493-5p	0.219034
Severe vs Mild	-0.0443933	4.25198	-0.287781	0.773852	0.969115	-5.40287	hsa-miR-500a-3p	0.180077
Severe vs Mild	-0.0443933	4.25198	-0.287781	0.773852	0.969115	-5.40287	hsa-miR-502-3p	0.180077
Severe vs Mild	0.0571515	8.10908	0.324926	0.745622	0.969115	-5.67175	hsa-miR-539-5p	0.207933
Severe vs Mild	-0.0352441	3.34979	-0.303542	0.761834	0.969115	-5.26609	hsa-miR-548av-3p	0.133313
Severe vs Mild	-0.0304573	7.56425	-0.319328	0.749855	0.969115	-5.64376	hsa-miR-590-3p	0.110886
Severe vs Mild	-0.0352441	3.34979	-0.303542	0.761834	0.969115	-5.26609	hsa-mir-548p-p3	0.133313
Severe vs Mild	0.0524032	2.93199	0.325918	0.744872	0.969115	-5.1906	hsa-mir-7854-p5	0.187338
Severe vs Mild	-0.0479825	7.46633	-0.230972	0.817604	0.969235	-5.66627	hsa-miR-1-3p	0.244786
Severe vs Mild	-0.0243489	9.1131	-0.237782	0.812326	0.969235	-5.76734	hsa-miR-101-3p	0.119811
Severe vs Mild	0.0167081	11.1287	0.187459	0.851516	0.969235	-5.92402	hsa-miR-103a-3p	0.104279
Severe vs Mild	0.0389801	2.64294	0.205141	0.837698	0.969235	-5.18199	hsa-miR-1179	0.220665
Severe vs Mild	0.0380304	3.73772	0.198665	0.842753	0.969235	-5.34706	hsa-miR-125a-3p	0.223635
Severe vs Mild	0.0209737	6.58984	0.267233	0.789602	0.969235	-5.60475	hsa-miR-1273h-3p	0.0901853
Severe vs Mild	-0.0229642	5.56403	-0.243753	0.807705	0.969235	-5.54931	hsa-miR-1292-5p	0.109017
Severe vs Mild	-0.0287536	3.42061	-0.178786	0.85831	0.969235	-5.29532	hsa-miR-1294	0.187689
Severe vs Mild	-0.0273405	8.24756	-0.149843	0.88106	0.969235	-5.7184	hsa-miR-134-5p	0.215684
Severe vs Mild	0.0211058	4.46681	0.159809	0.873214	0.969235	-5.46296	hsa-miR-148a-5p	0.153585
Severe vs Mild	0.0266849	7.77619	0.215873	0.829336	0.969235	-5.67897	hsa-miR-15a-5p	0.144784
Severe vs Mild	0.0167128	5.58256	0.156242	0.876021	0.969235	-5.56626	hsa-miR-195-5p	0.124167
Severe vs Mild	0.028063	4.89241	0.172053	0.863593	0.969235	-5.51444	hsa-miR-200a-3p	0.191086
Severe vs Mild	-0.0214871	7.68966	-0.24444	0.807174	0.969235	-5.66711	hsa-miR-2110	0.101982
Severe vs Mild	-0.0173969	4.10405	-0.141588	0.887567	0.969235	-5.40383	hsa-miR-2276-3p	0.142644
Severe vs Mild	0.0274111	4.55515	0.252549	0.80091	0.969235	-5.45452	hsa-miR-25-5p	0.125669
Severe vs Mild	0.00860478	10.4727	0.160082	0.872999	0.969235	-5.87937	hsa-miR-28-3p	0.0613781
Severe vs Mild	0.00841056	7.2173	0.134378	0.893257	0.969235	-5.66081	hsa-miR-29c-5p	0.0708614
Severe vs Mild	0.0313996	3.98581	0.218337	0.827418	0.969235	-5.37516	hsa-miR-3138	0.167945
Severe vs Mild	0.0230953	4.26283	0.190243	0.849337	0.969235	-5.42212	hsa-miR-3177-3p	0.140928
Severe vs Mild	0.0166507	5.87579	0.184143	0.854112	0.969235	-5.58082	hsa-miR-331-5p	0.104515
Severe vs Mild	-0.019021	7.955	-0.145266	0.884667	0.969235	-5.70448	hsa-miR-335-3p	0.153784
Severe vs Mild	-0.0295535	7.53747	-0.160281	0.872843	0.969235	-5.67208	hsa-miR-337-3p	0.217778
Severe vs Mild	0.0166594	9.29754	0.250181	0.802738	0.969235	-5.77721	hsa-miR-361-3p	0.0766894
Severe vs Mild	0.0141851	8.39966	0.204595	0.838124	0.969235	-5.72702	hsa-miR-361-5p	0.0796093
Severe vs Mild	-0.0100758	10.0048	-0.133597	0.893874	0.969235	-5.85109	hsa-miR-374a-5p	0.0875036
Severe vs Mild	0.0301958	4.70833	0.154854	0.877113	0.969235	-5.48525	hsa-miR-376c-3p	0.230204
Severe vs Mild	-0.0273271	8.81186	-0.152332	0.879099	0.969235	-5.75694	hsa-miR-382-5p	0.212176
Severe vs Mild	-0.04596	3.16835	-0.183294	0.854777	0.969235	-5.25105	hsa-miR-3960	0.295633
Severe vs Mild	0.0364167	7.50601	0.212398	0.832042	0.969235	-5.66235	hsa-miR-411-5p	0.202405
Severe vs Mild	-0.00999356	8.38207	-0.174754	0.861473	0.969235	-5.72904	hsa-miR-421	0.0646863
Severe vs Mild	0.0101559	7.37207	0.154352	0.877509	0.969235	-5.66419	hsa-miR-425-3p	0.074917
Severe vs Mild	0.0321978	6.11447	0.163943	0.869964	0.969235	-5.59487	hsa-miR-433-3p	0.232061
Severe vs Mild	0.0257895	7.71203	0.231293	0.817355	0.969235	-5.66862	hsa-miR-4446-3p	0.130588
Severe vs Mild	0.0366845	3.49587	0.264138	0.791982	0.969235	-5.29186	hsa-miR-4746-5p	0.161926
Severe vs Mild	-0.0365233	13.3436	-0.259065	0.795887	0.969235	-6.06228	hsa-miR-486-5p	0.166502
Severe vs Mild	-0.0401691	2.39503	-0.197849	0.843391	0.969235	-5.13828	hsa-miR-487a-3p	0.238243
Severe vs Mild	0.0363063	7.23634	0.189457	0.849952	0.969235	-5.65063	hsa-miR-493-3p	0.226603
Severe vs Mild	0.0429038	5.0317	0.204673	0.838063	0.969235	-5.51657	hsa-miR-494-3p	0.247532
Severe vs Mild	0.0133874	7.32047	0.15765	0.874913	0.969235	-5.66195	hsa-miR-505-5p	0.0982866
Severe vs Mild	0.0450231	2.7233	0.260185	0.795024	0.969235	-5.18168	hsa-miR-548e-3p	0.200934
Severe vs Mild	-0.022887	3.20805	-0.143796	0.885825	0.969235	-5.2681	hsa-miR-548l	0.184936
Severe vs Mild	-0.0180435	10.6934	-0.225173	0.822105	0.969235	-5.88487	hsa-miR-584-5p	0.0934205
Severe vs Mild	0.0223904	5.1559	0.237731	0.812366	0.969235	-5.52459	hsa-miR-589-5p	0.108806
Severe vs Mild	-0.0279143	6.04971	-0.278148	0.781224	0.969235	-5.57151	hsa-miR-6516-5p	0.116678
Severe vs Mild	0.0267623	6.70166	0.141834	0.887372	0.969235	-5.62871	hsa-miR-654-5p	0.222997
Severe vs Mild	-0.0344741	6.34955	-0.274706	0.783863	0.969235	-5.59076	hsa-miR-6852-5p	0.146839
Severe vs Mild	-0.0332298	3.76149	-0.233125	0.815934	0.969235	-5.34787	hsa-miR-7-1-3p	0.164943
Severe vs Mild	0.0206566	6.30784	0.159199	0.873694	0.969235	-5.60766	hsa-miR-760	0.152167
Severe vs Mild	-0.0173716	5.68789	-0.249323	0.803401	0.969235	-5.55755	hsa-miR-769-5p	0.0790102
Severe vs Mild	0.0350336	6.72515	0.270264	0.787273	0.969235	-5.60882	hsa-miR-877-5p	0.152068
Severe vs Mild	-0.0121346	11.9585	-0.181858	0.855903	0.969235	-5.98108	hsa-miR-93-5p	0.0775732
Severe vs Mild	-0.0245008	2.81293	-0.138494	0.890008	0.969235	-5.21105	hsa-miR-98-3p	0.205233
Severe vs Mild	0.026846	5.66463	0.138885	0.8897	0.969235	-5.57595	hsa-miR-99b-3p	0.227326
Severe vs Mild	0.0404493	6.51145	0.21003	0.833887	0.969235	-5.60418	hsa-mir-12136-p3	0.227544
Severe vs Mild	-0.0280606	3.13101	-0.128958	0.897537	0.970934	-5.2396	hsa-miR-204-3p	0.255978
Severe vs Mild	-0.0151206	3.21494	-0.123601	0.901772	0.973241	-5.27745	hsa-miR-9-5p	0.140462
Severe vs Mild	0.00800206	14.4529	0.107107	0.914825	0.980473	-6.17617	hsa-let-7g-5p	0.0875642
Severe vs Mild	0.00523312	10.7244	0.107275	0.914693	0.980473	-5.90493	hsa-miR-30e-3p	0.0553475
Severe vs Mild	0.024051	2.49687	0.107316	0.91466	0.980473	-5.15115	hsa-miR-6734-5p	0.262997
Severe vs Mild	0.0135393	4.71412	0.101873	0.918973	0.982644	-5.49975	hsa-miR-499a-5p	0.154763
Severe vs Mild	0.00975066	4.68458	0.0922909	0.926572	0.986206	-5.49471	hsa-miR-148b-5p	0.122327
Severe vs Mild	-0.00583848	10.8743	-0.087545	0.930338	0.986206	-5.91556	hsa-miR-223-5p	0.0773132
Severe vs Mild	-0.0122494	4.80148	-0.086931	0.930825	0.986206	-5.50998	hsa-miR-301a-3p	0.164682
Severe vs Mild	0.0137528	5.28902	0.0875613	0.930325	0.986206	-5.55354	hsa-miR-34a-5p	0.182781
Severe vs Mild	0.00754401	6.06346	0.0654463	0.947893	0.986572	-5.60556	hsa-miR-27b-5p	0.134531
Severe vs Mild	0.00824273	4.00234	0.0720238	0.942664	0.986572	-5.39573	hsa-miR-3605-3p	0.132262
Severe vs Mild	0.0168775	8.27211	0.0803709	0.936033	0.986572	-5.72245	hsa-miR-370-3p	0.249133
Severe vs Mild	0.00746533	7.1912	0.065651	0.94773	0.986572	-5.66546	hsa-miR-424-3p	0.132711
Severe vs Mild	0.011472	10.7416	0.072734	0.9421	0.986572	-5.90427	hsa-miR-495-3p	0.186618
Severe vs Mild	0.00637201	8.02586	0.0650385	0.948217	0.986572	-5.71483	hsa-miR-574-3p	0.114142
Severe vs Mild	0.0115851	3.21146	0.0749187	0.940364	0.986572	-5.27373	hsa-miR-629-3p	0.179547
Severe vs Mild	0.0144272	3.10358	0.0732784	0.941668	0.986572	-5.24857	hsa-miR-6741-5p	0.231118
Severe vs Mild	0.00232771	15.9954	0.0368519	0.970645	0.992861	-6.29992	hsa-let-7i-5p	0.0740394
Severe vs Mild	0.00200877	10.0747	0.0401778	0.967997	0.992861	-5.86244	hsa-miR-148b-3p	0.056586
Severe vs Mild	-0.00391802	6.97549	-0.0513475	0.959107	0.992861	-5.65457	hsa-miR-18a-3p	0.0876453
Severe vs Mild	0.00772125	3.42552	0.0340727	0.972858	0.992861	-5.31364	hsa-miR-299-5p	0.26664
Severe vs Mild	-0.0078065	3.8129	-0.0395698	0.968481	0.992861	-5.36386	hsa-miR-329-3p	0.232993
Severe vs Mild	0.00820463	10.7647	0.0450214	0.964141	0.992861	-5.90649	hsa-miR-409-3p	0.21597
Severe vs Mild	0.00589264	6.58683	0.0331887	0.973562	0.992861	-5.63019	hsa-miR-485-5p	0.209613
Severe vs Mild	-0.00703568	7.20558	-0.0401306	0.968034	0.992861	-5.66536	hsa-miR-654-3p	0.206848
Severe vs Mild	0.00384785	6.22502	0.0370106	0.970518	0.992861	-5.61253	hsa-miR-766-5p	0.121166
Severe vs Mild	0.00264441	10.2697	0.025398	0.979766	0.996993	-5.87492	hsa-miR-16-2-3p	0.12211
Severe vs Mild	-0.0011057	14.8069	-0.0225592	0.982027	0.997102	-6.20525	hsa-miR-22-3p	0.0567785
Severe vs Mild	-0.0018036	4.40596	-0.0154641	0.987679	0.998013	-5.45951	hsa-miR-199b-5p	0.135175
Severe vs Mild	-0.00114914	11.7616	-0.0133338	0.989377	0.998013	-5.98112	hsa-miR-27a-3p	0.100896
Severe vs Mild	-0.00208095	10.0816	-0.0133159	0.989391	0.998013	-5.85862	hsa-miR-543	0.184787
Severe vs Mild	-0.00131908	9.40155	-0.00718132	0.994278	0.998737	-5.81038	hsa-miR-127-3p	0.217321
Severe vs Mild	-0.000253898	14.5915	-0.00422345	0.996635	0.998737	-6.19004	hsa-miR-151a-3p	0.0701759
Severe vs Mild	-0.000299412	5.48045	-0.00158564	0.998737	0.998737	-5.56812	hsa-miR-411-3p	0.222864
Severe vs Mild	0.000380387	2.69704	0.00216458	0.998275	0.998737	-5.1868	hsa-miR-6842-5p	0.20499

## Sheet: TabS5_Gutmann
Set	logFC	AveExpr	t	P.Value	adj.P.Val	B	index	stderr	DE_orig
Severe vs Normal	-4.04602	6.01577	-10.2092	6.52308e-14	3.02019e-11	21.3723	hsa-miR-215-5p	0.413603	DE
Severe vs Normal	-2.38885	11.5072	-8.02278	1.36151e-10	3.15189e-08	13.9915	hsa-miR-150-5p	0.310463	DE
Severe vs Normal	1.24846	11.6065	7.50948	8.67617e-10	1.33902e-07	12.1832	hsa-miR-29c-3p	0.159796	DE
Severe vs Normal	-1.68913	6.79409	-7.20363	2.62986e-09	3.04406e-07	11.158	hsa-miR-181a-2-3p	0.231481	DE
Severe vs Normal	-1.07485	8.95533	-6.68055	1.7588e-08	1.62865e-06	9.28138	hsa-miR-146b-5p	0.148509
Severe vs Normal	1.06515	9.11019	6.22064	9.32275e-08	6.29503e-06	7.66435	hsa-miR-130a-3p	0.16063	DE
Severe vs Normal	0.903144	8.62301	6.14541	1.22366e-07	6.29503e-06	7.40694	hsa-miR-130b-3p	0.128948
Severe vs Normal	-2.72098	3.91314	-6.16958	1.12128e-07	6.29503e-06	7.56832	hsa-miR-369-5p	0.457656	DE
Severe vs Normal	-1.39774	5.64778	-6.14632	1.21964e-07	6.29503e-06	7.46966	hsa-miR-454-5p	0.219312
Severe vs Normal	1.11809	7.29432	6.06142	1.65707e-07	7.67223e-06	7.15603	hsa-miR-33a-5p	0.170332
Severe vs Normal	-1.40852	11.8405	-5.9763	2.25218e-07	8.68965e-06	6.72425	hsa-let-7f-5p	0.241259	DE
Severe vs Normal	-1.28143	8.48683	-5.99005	2.14334e-07	8.68965e-06	6.85514	hsa-miR-10a-5p	0.211732	DE
Severe vs Normal	-1.46306	8.7299	-5.77996	4.56037e-07	1.62419e-05	6.11822	hsa-miR-10b-5p	0.257144
Severe vs Normal	1.82604	3.86012	5.63588	7.6353e-07	2.30049e-05	5.75304	hsa-miR-16-1-3p	0.320542
Severe vs Normal	-1.74031	5.95676	-5.62457	7.94986e-07	2.30049e-05	5.65868	hsa-miR-4508	0.315604
Severe vs Normal	-1.63203	5.5145	-5.63412	7.68358e-07	2.30049e-05	5.70479	hsa-miR-4732-3p	0.291718
Severe vs Normal	2.54931	4.07631	5.57615	9.44794e-07	2.57317e-05	5.55249	hsa-miR-3651	0.471115
Severe vs Normal	2.40924	4.97514	5.5414	1.06922e-06	2.75027e-05	5.42088	hsa-let-7i-3p	0.451311	DE
Severe vs Normal	1.19895	13.2708	5.51272	1.18404e-06	2.88531e-05	5.0897	hsa-miR-15a-5p	0.221231	DE
Severe vs Normal	1.84297	4.11567	5.48666	1.29889e-06	2.99881e-05	5.24342	hsa-miR-1273h-5p	0.338331
Severe vs Normal	-1.42745	6.9773	-5.46057	1.42492e-06	2.99881e-05	5.0779	hsa-miR-182-5p	0.262439	DE
Severe vs Normal	1.56096	4.8776	5.47099	1.3732e-06	2.99881e-05	5.17547	hsa-miR-424-5p	0.282986
Severe vs Normal	1.83991	6.27035	5.40543	1.73251e-06	3.48762e-05	4.92081	hsa-miR-199b-5p	0.349737
Severe vs Normal	-1.53539	3.01742	-5.32994	2.26237e-06	4.36449e-05	4.72866	hsa-miR-10527-5p	0.279045
Severe vs Normal	3.35449	10.3517	5.25041	2.99405e-06	5.33172e-05	4.29193	hsa-miR-1290	0.681242
Severe vs Normal	-2.64558	5.69725	-5.25899	2.90502e-06	5.33172e-05	4.42601	hsa-miR-4433b-5p	0.530036
Severe vs Normal	-1.42437	6.54724	-5.19062	3.69374e-06	5.9812e-05	4.16636	hsa-miR-145-3p	0.277038	DE
Severe vs Normal	-0.87417	6.70989	-5.2021	3.54791e-06	5.9812e-05	4.20362	hsa-miR-181a-3p	0.149636
Severe vs Normal	2.88383	5.82791	5.18659	3.74632e-06	5.9812e-05	4.21055	hsa-miR-4454	0.586614
Severe vs Normal	1.70657	2.6582	5.13334	4.51441e-06	6.7425e-05	4.0855	hsa-miR-29c-5p	0.318956
Severe vs Normal	-1.12746	11.4092	-5.14184	4.38215e-06	6.7425e-05	3.84659	hsa-miR-342-3p	0.222129
Severe vs Normal	-1.37227	10.8757	-5.10715	4.9472e-06	7.15798e-05	3.7459	hsa-miR-144-5p	0.27734	DE
Severe vs Normal	-1.00695	4.92851	-5.09378	5.18365e-06	7.27281e-05	3.89842	hsa-miR-221-5p	0.178977	DE
Severe vs Normal	-1.61646	5.30106	-5.0739	5.5559e-06	7.34966e-05	3.82085	hsa-miR-548ad-5p	0.323866	DE
Severe vs Normal	1.79234	3.81985	5.08085	5.42287e-06	7.34966e-05	3.89832	hsa-miR-582-5p	0.356233	DE
Severe vs Normal	1.87409	4.78828	5.03058	6.4609e-06	8.08486e-05	3.71057	hsa-miR-33b-5p	0.381783
Severe vs Normal	-1.33567	5.39894	-5.03629	6.33374e-06	8.08486e-05	3.69356	hsa-miR-576-5p	0.262655
Severe vs Normal	-1.0285	12.1927	-5.01077	6.92155e-06	8.41402e-05	3.38158	hsa-miR-146a-5p	0.206948	DE
Severe vs Normal	-0.993275	4.85677	-5.00396	7.0874e-06	8.41402e-05	3.60099	hsa-miR-1843	0.179943
Severe vs Normal	1.01812	12.8083	4.98126	7.66859e-06	8.87639e-05	3.28506	hsa-miR-126-5p	0.205843	DE
Severe vs Normal	-1.48919	5.27688	-4.84068	1.24652e-05	0.000140766	3.05102	hsa-miR-548ae-5p	0.311363	DE
Severe vs Normal	1.09107	4.24383	4.78553	1.50656e-05	0.00016608	2.91589	hsa-let-7f-2-3p	0.211766
Severe vs Normal	1.25162	5.53448	4.76248	1.63038e-05	0.000174608	2.80337	hsa-miR-503-5p	0.258802
Severe vs Normal	2.1382	3.81274	4.75734	1.65934e-05	0.000174608	2.86585	hsa-miR-7977	0.462527	DE
Severe vs Normal	1.24738	8.02416	4.75042	1.69907e-05	0.000174816	2.66758	hsa-miR-21-3p	0.265633	DE
Severe vs Normal	-0.965041	13.5399	-4.73145	1.81298e-05	0.000178874	2.421	hsa-miR-26a-5p	0.206481	DE
Severe vs Normal	0.855845	6.89724	4.72483	1.85441e-05	0.000178874	2.63702	hsa-miR-324-5p	0.164352
Severe vs Normal	1.47224	5.34119	4.72603	1.84685e-05	0.000178874	2.69323	hsa-miR-542-3p	0.314452
Severe vs Normal	-0.891975	6.50091	-4.69761	2.0349e-05	0.000192278	2.53672	hsa-miR-93-3p	0.176606
Severe vs Normal	1.35408	5.52626	4.68026	2.15884e-05	0.000199909	2.53558	hsa-miR-140-5p	0.289755
Severe vs Normal	-0.712641	12.2553	-4.59102	2.92265e-05	0.00026533	1.98957	hsa-miR-181a-5p	0.148186	DE
Severe vs Normal	-0.908269	10.0143	-4.57156	3.12146e-05	0.00027793	1.99345	hsa-miR-125a-5p	0.196447
Severe vs Normal	0.913265	5.13468	4.52454	3.65793e-05	0.000319551	2.04427	hsa-miR-331-5p	0.183976
Severe vs Normal	0.850161	6.30553	4.41759	5.23532e-05	0.000439099	1.66434	hsa-miR-324-3p	0.176963	DE
Severe vs Normal	1.25596	4.70323	4.4133	5.31092e-05	0.000439099	1.70363	hsa-miR-4286	0.282436
Severe vs Normal	-1.32571	5.40993	-4.42333	5.13599e-05	0.000439099	1.70205	hsa-miR-548ay-5p	0.302592
Severe vs Normal	-1.81314	2.24207	-4.31323	7.406e-05	0.000601575	1.50231	hsa-miR-548ar-5p	0.424491	DE
Severe vs Normal	-1.28669	5.45822	-4.30103	7.71073e-05	0.000615529	1.31617	hsa-miR-548d-5p	0.302046	DE
Severe vs Normal	-0.758044	8.46547	-4.29322	7.91221e-05	0.000620907	1.15742	hsa-miR-421	0.166896
Severe vs Normal	-1.95387	2.29069	-4.26742	8.61507e-05	0.000664796	1.3598	hsa-miR-548f-5p	0.467816	DE
Severe vs Normal	0.654454	11.0257	4.2425	9.35156e-05	0.000709798	0.917836	hsa-miR-27a-3p	0.144496	DE
Severe vs Normal	-0.851583	5.90209	-4.21151	0.00010353	0.000760863	1.02083	hsa-miR-342-5p	0.188869	DE
Severe vs Normal	2.24136	2.6803	4.21632	0.000101911	0.000760863	1.22771	hsa-miR-3614-5p	0.545677	DE
Severe vs Normal	-1.84168	2.58675	-4.18668	0.000112298	0.000812405	1.09813	hsa-miR-548h-5p	0.45007
Severe vs Normal	0.866834	11.9408	4.14448	0.000128881	0.00091803	0.578882	hsa-miR-29a-3p	0.210849	DE
Severe vs Normal	1.24704	6.82464	4.11536	0.000141682	0.000993924	0.71607	hsa-miR-32-5p	0.307983
Severe vs Normal	1.09083	7.70127	4.04613	0.000177264	0.00122498	0.437788	hsa-miR-210-3p	0.273308	DE
Severe vs Normal	1.38737	2.72074	4.03979	0.000180929	0.00123191	0.693271	hsa-miR-301b-3p	0.332069	DE
Severe vs Normal	0.981507	12.2529	4.01284	0.000197319	0.00132404	0.16654	hsa-miR-22-3p	0.251258	DE
Severe vs Normal	1.03932	4.75335	3.98461	0.000216026	0.00140873	0.392809	hsa-miR-101-5p	0.253717
Severe vs Normal	-0.525665	15.3924	-3.98638	0.000214809	0.00140873	-0.00736886	hsa-miR-92a-3p	0.123534
Severe vs Normal	-1.03664	7.30589	-3.9632	0.000231348	0.0014385	0.198682	hsa-let-7a-5p	0.263486
Severe vs Normal	-1.24996	6.56345	-3.9714	0.000225362	0.0014385	0.256688	hsa-miR-183-5p	0.322351
Severe vs Normal	1.11324	16.2924	3.96473	0.000230219	0.0014385	-0.0868896	hsa-miR-21-5p	0.29404
Severe vs Normal	-1.72421	7.72341	-3.96095	0.000233019	0.0014385	0.164976	hsa-miR-487b-3p	0.458358	DE
Severe vs Normal	-1.57814	2.87728	-3.88691	0.000294947	0.00179685	0.152651	hsa-miR-1247-5p	0.416622
Severe vs Normal	1.74158	6.27254	3.87505	0.000306233	0.00184137	0.0133371	hsa-miR-4488	0.470555	DE
Severe vs Normal	1.08443	7.3303	3.87068	0.000310495	0.00184306	-0.0683338	hsa-miR-223-5p	0.284228
Severe vs Normal	0.669503	12.1903	3.86201	0.000319131	0.00187035	-0.289487	hsa-miR-425-5p	0.169352
Severe vs Normal	-0.858669	12.583	-3.83986	0.000342239	0.00195625	-0.374059	hsa-miR-26b-5p	0.228051
Severe vs Normal	1.54883	4.54363	3.84034	0.00034172	0.00195625	-0.0185124	hsa-miR-4787-5p	0.415868	DE
Severe vs Normal	-0.951688	10.6716	-3.82567	0.000357883	0.00202073	-0.363798	hsa-miR-423-3p	0.254865
Severe vs Normal	-0.90744	10.8122	-3.77901	0.000414323	0.00220905	-0.498129	hsa-miR-363-3p	0.244952
Severe vs Normal	-1.63905	4.65542	-3.77842	0.000415092	0.00220905	-0.236173	hsa-miR-382-3p	0.451771
Severe vs Normal	-1.38899	5.24692	-3.79105	0.000398989	0.00220905	-0.226899	hsa-miR-410-3p	0.377899	DE
Severe vs Normal	1.73909	4.00004	3.78621	0.000405093	0.00220905	-0.163972	hsa-miR-4516	0.47766
Severe vs Normal	1.10626	7.77897	3.77939	0.00041383	0.00220905	-0.370415	hsa-miR-574-3p	0.299827
Severe vs Normal	-1.31921	4.41353	-3.75985	0.000439905	0.0023145	-0.276214	hsa-miR-7-5p	0.358145
Severe vs Normal	1.52132	3.54145	3.74322	0.000463317	0.00241029	-0.237123	hsa-miR-3065-5p	0.414834
Severe vs Normal	-1.07117	3.90902	-3.72294	0.000493505	0.0025324	-0.360972	hsa-miR-204-5p	0.283944
Severe vs Normal	-1.59757	6.39825	-3.7202	0.000497728	0.0025324	-0.478568	hsa-miR-543	0.449772	DE
Severe vs Normal	-1.1451	4.1295	-3.71233	0.000510034	0.0025668	-0.408702	hsa-miR-10a-3p	0.309368
Severe vs Normal	-0.96985	6.68663	-3.69965	0.000530491	0.00264105	-0.553177	hsa-miR-181d-5p	0.262611	DE
Severe vs Normal	-0.546766	13.3875	-3.64438	0.000629237	0.00309933	-0.976602	hsa-miR-107	0.143332
Severe vs Normal	1.56155	7.34537	3.63526	0.00064713	0.00315391	-0.746399	hsa-miR-34a-5p	0.450609	DE
Severe vs Normal	-1.09719	3.16607	-3.61025	0.000698749	0.00337001	-0.633622	hsa-miR-942-5p	0.298423
Severe vs Normal	-1.39502	2.68322	-3.5847	0.000755541	0.00360634	-0.660707	hsa-miR-548aj-5p	0.392821	DE
Severe vs Normal	1.12762	4.27436	3.54613	0.000849697	0.00401145	-0.861198	hsa-miR-1537-3p	0.318848
Severe vs Normal	-1.41605	2.66281	-3.53971	0.000866403	0.00401145	-0.784834	hsa-miR-548g-5p	0.40517	DE
Severe vs Normal	-1.41605	2.66281	-3.53971	0.000866403	0.00401145	-0.784834	hsa-miR-548x-5p	0.40517
Severe vs Normal	1.72744	8.40124	3.53308	0.000884018	0.00401275	-1.09335	hsa-miR-3960	0.517169
Severe vs Normal	-1.86816	1.95685	-3.53499	0.000878909	0.00401275	-0.748132	hsa-miR-873-5p	0.545336
Severe vs Normal	1.17108	2.35607	3.51379	0.000937181	0.00417226	-0.800353	hsa-miR-3909	0.319734
Severe vs Normal	1.18975	5.66326	3.5169	0.000928411	0.00417226	-1.00538	hsa-miR-625-5p	0.345832	DE
Severe vs Normal	-0.804234	6.18598	-3.49102	0.00100384	0.00442645	-1.12047	hsa-miR-155-5p	0.223689	DE
Severe vs Normal	-0.753357	9.82839	-3.48211	0.00103115	0.00450399	-1.31647	hsa-miR-98-5p	0.216232	DE
Severe vs Normal	0.699289	6.49632	3.44812	0.00114194	0.00489555	-1.23711	hsa-miR-338-3p	0.190084	DE
Severe vs Normal	-0.672802	4.5617	-3.44898	0.00113902	0.00489555	-1.17136	hsa-miR-664a-5p	0.174382	DE
Severe vs Normal	0.965882	5.27627	3.42222	0.00123386	0.00519343	-1.24746	hsa-miR-18a-5p	0.28035	DE
Severe vs Normal	-1.25714	6.75441	-3.4247	0.00122479	0.00519343	-1.34262	hsa-miR-409-3p	0.381472	DE
Severe vs Normal	-1.37901	2.97506	-3.3938	0.00134284	0.00560123	-1.2319	hsa-miR-31-5p	0.416024
Severe vs Normal	2.23964	2.3701	3.38039	0.00139735	0.00577654	-1.14995	hsa-miR-592	0.692925
Severe vs Normal	-3.28655	2.06133	-3.37165	0.00143404	0.00587575	-1.19469	hsa-miR-4433b-3p	1.03612
Severe vs Normal	-0.471423	11.8035	-3.36032	0.00148288	0.00598398	-1.74053	hsa-miR-140-3p	0.129232
Severe vs Normal	-1.16387	4.42335	-3.35955	0.0014863	0.00598398	-1.40981	hsa-miR-3158-3p	0.353409	DE
Severe vs Normal	-1.23923	1.91448	-3.33882	0.00158007	0.00625276	-1.30695	hsa-miR-200b-5p	0.369431
Severe vs Normal	1.84437	3.36165	3.3409	0.0015704	0.00625276	-1.30777	hsa-miR-34c-5p	0.574538
Severe vs Normal	-0.52977	5.06796	-3.30619	0.00173908	0.00682366	-1.57879	hsa-miR-24-2-5p	0.129279
Severe vs Normal	1.03174	12.3938	3.29555	0.00179414	0.00696117	-1.92894	hsa-miR-148a-3p	0.327733	DE
Severe vs Normal	1.06152	4.33526	3.29364	0.00180419	0.00696117	-1.56953	hsa-miR-378a-5p	0.324794
Severe vs Normal	-1.07703	2.87919	-3.28528	0.00184886	0.00707456	-1.4983	hsa-miR-1294	0.32396
Severe vs Normal	-1.17244	6.61779	-3.27353	0.00191334	0.0072613	-1.75014	hsa-miR-382-5p	0.37131	DE
Severe vs Normal	1.35397	2.06507	3.24264	0.0020933	0.00763148	-1.49281	hsa-miR-3187-3p	0.414658
Severe vs Normal	-1.21342	4.8205	-3.25231	0.00203531	0.00763148	-1.7177	hsa-miR-432-5p	0.384401	DE
Severe vs Normal	-1.6393	1.9516	-3.24489	0.00207966	0.00763148	-1.54098	hsa-miR-517a-3p	0.520698
Severe vs Normal	-1.6393	1.9516	-3.24489	0.00207966	0.00763148	-1.54098	hsa-miR-517b-3p	0.520698
Severe vs Normal	-0.478564	8.73483	-3.24509	0.00207845	0.00763148	-1.9361	hsa-miR-532-5p	0.130947
Severe vs Normal	2.00074	2.08808	3.23314	0.00215177	0.00778336	-1.46679	hsa-miR-4690-5p	0.636004
Severe vs Normal	-0.794101	8.57265	-3.22369	0.00221147	0.00793728	-1.98509	hsa-miR-30e-3p	0.248989
Severe vs Normal	0.677571	9.35654	3.22022	0.00223376	0.00795561	-2.01404	hsa-miR-505-3p	0.208319	DE
Severe vs Normal	0.505021	9.42523	3.21673	0.00225641	0.00797493	-2.02811	hsa-miR-425-3p	0.144195	DE
Severe vs Normal	-0.704486	6.52236	-3.20665	0.002323	0.00814809	-1.90775	hsa-miR-181c-5p	0.211604
Severe vs Normal	0.690543	7.88688	3.17941	0.00251249	0.00874647	-2.06167	hsa-miR-7-1-3p	0.213361	DE
Severe vs Normal	-0.811149	7.93273	-3.16132	0.00264629	0.00914353	-2.11315	hsa-miR-584-5p	0.259188
Severe vs Normal	2.40694	1.60816	3.15677	0.00268096	0.00919469	-1.66367	hsa-miR-4492	0.796831	DE
Severe vs Normal	0.818159	4.70892	3.15159	0.00272101	0.00926342	-1.95243	hsa-miR-331-3p	0.252145
Severe vs Normal	-0.646336	8.5001	-3.09949	0.00315588	0.0106655	-2.31285	hsa-miR-598-3p	0.205157	DE
Severe vs Normal	0.842725	8.66664	3.08571	0.00328138	0.0110093	-2.33559	hsa-miR-17-5p	0.278911	DE
Severe vs Normal	-0.788263	5.34966	-3.08202	0.00331579	0.0110447	-2.18011	hsa-miR-374a-3p	0.250927
Severe vs Normal	2.37631	4.83186	3.04849	0.00364409	0.011966	-2.22649	hsa-miR-10396a-5p	0.829756
Severe vs Normal	2.37751	4.83232	3.04975	0.00363125	0.011966	-2.2233	hsa-miR-10396b-5p	0.829833
Severe vs Normal	1.17734	2.90509	3.04545	0.0036753	0.0119836	-2.04756	hsa-miR-10399-3p	0.38542
Severe vs Normal	0.758233	11.1422	3.04253	0.00370549	0.0119975	-2.56197	hsa-miR-30a-5p	0.25557
Severe vs Normal	-0.757049	5.01697	-3.03031	0.00383464	0.0123294	-2.30998	hsa-miR-130b-5p	0.243725	DE
Severe vs Normal	1.4702	5.47119	2.97538	0.00446834	0.0142679	-2.45533	hsa-miR-193b-3p	0.519358	DE
Severe vs Normal	0.870737	5.55898	2.96526	0.00459527	0.0144927	-2.47942	hsa-miR-378c	0.295109	DE
Severe vs Normal	-1.05651	3.09101	-2.96478	0.00460136	0.0144927	-2.35517	hsa-miR-433-3p	0.359516
Severe vs Normal	0.615243	15.7388	2.9486	0.00481157	0.0150524	-2.93444	hsa-miR-16-5p	0.213272	DE
Severe vs Normal	-0.857897	7.63099	-2.94113	0.0049116	0.0150601	-2.67555	hsa-miR-486-3p	0.298833
Severe vs Normal	0.775509	6.20787	2.9434	0.00488092	0.0150601	-2.56806	hsa-miR-497-5p	0.262055	DE
Severe vs Normal	-0.660604	6.09704	-2.94374	0.00487636	0.0150601	-2.57267	hsa-miR-628-3p	0.216314
Severe vs Normal	0.664304	9.62818	2.92317	0.00516009	0.0156152	-2.79101	hsa-miR-142-3p	0.228043
Severe vs Normal	-0.723456	4.84695	-2.92342	0.00515646	0.0156152	-2.56412	hsa-miR-181c-3p	0.239892
Severe vs Normal	1.78995	1.45866	2.92014	0.00520305	0.0156429	-2.24226	hsa-miR-663a	0.630492
Severe vs Normal	0.920852	9.7985	2.89744	0.00553646	0.0165379	-2.8606	hsa-miR-199a-5p	0.330404
Severe vs Normal	-0.88675	4.61209	-2.89233	0.00561415	0.0165564	-2.62722	hsa-miR-548c-5p	0.308128	DE
Severe vs Normal	-0.88675	4.61209	-2.89233	0.00561415	0.0165564	-2.62722	hsa-miR-548o-5p	0.308128
Severe vs Normal	1.67048	4.93978	2.87978	0.00580937	0.0170237	-2.66726	hsa-miR-885-5p	0.612883	DE
Severe vs Normal	-1.38681	7.99257	-2.87675	0.00585744	0.017042	-2.86835	hsa-miR-375-3p	0.510174	DE
Severe vs Normal	-1.2786	3.30539	-2.87476	0.00588923	0.017042	-2.57573	hsa-miR-889-3p	0.45945
Severe vs Normal	0.712389	3.22346	2.86629	0.00602621	0.0172484	-2.55712	hsa-miR-1287-5p	0.227502
Severe vs Normal	0.691607	11.0875	2.86575	0.00603508	0.0172484	-3.00518	hsa-miR-24-3p	0.246517
Severe vs Normal	0.887192	4.87437	2.85335	0.00624133	0.0177284	-2.72904	hsa-miR-1307-5p	0.313462
Severe vs Normal	0.914319	3.70689	2.83252	0.00660245	0.0185269	-2.72234	hsa-miR-125a-3p	0.323738	DE
Severe vs Normal	-0.874048	4.61127	-2.83466	0.00656439	0.0185269	-2.76787	hsa-miR-548am-5p	0.310122	DE
Severe vs Normal	-0.938989	2.97836	-2.79992	0.00720655	0.0201002	-2.77383	hsa-miR-12136	0.336479
Severe vs Normal	-0.613459	10.6021	-2.77103	0.00778442	0.0215819	-3.22178	hsa-miR-16-2-3p	0.223297
Severe vs Normal	0.79482	6.33255	2.76062	0.00800277	0.0220552	-3.00842	hsa-miR-22-5p	0.289903	DE
Severe vs Normal	0.903128	3.16654	2.75809	0.0080567	0.0220725	-2.80292	hsa-miR-30d-3p	0.321877	DE
Severe vs Normal	0.521467	11.0104	2.75457	0.00813231	0.0221486	-3.27506	hsa-miR-23b-3p	0.186634
Severe vs Normal	1.09119	3.31761	2.74443	0.00835385	0.0226189	-2.85617	hsa-miR-760	0.404447
Severe vs Normal	0.621719	6.16729	2.70627	0.00923786	0.024867	-3.1328	hsa-miR-362-3p	0.22156
Severe vs Normal	-0.613807	4.10526	-2.69665	0.00947388	0.0252519	-3.08343	hsa-miR-25-5p	0.213717
Severe vs Normal	-0.654994	8.5964	-2.69601	0.00948991	0.0252519	-3.31332	hsa-miR-340-5p	0.24485	DE
Severe vs Normal	-0.827489	4.45085	-2.67688	0.00997651	0.0263485	-3.13692	hsa-miR-10b-3p	0.310666	DE
Severe vs Normal	0.800064	6.58134	2.67537	0.0100158	0.0263485	-3.2264	hsa-miR-532-3p	0.3034
Severe vs Normal	-0.65584	4.54499	-2.6629	0.0103466	0.026932	-3.18025	hsa-let-7c-5p	0.237759
Severe vs Normal	0.749114	4.68893	2.66262	0.010354	0.026932	-3.1587	hsa-miR-185-3p	0.277759	DE
Severe vs Normal	-1.01031	2.34059	-2.65611	0.0105308	0.0272389	-3.00444	hsa-miR-6741-3p	0.38057	DE
Severe vs Normal	-0.405485	14.4418	-2.6407	0.01096	0.0281915	-3.6613	hsa-miR-25-3p	0.148752
Severe vs Normal	0.709441	12.0926	2.60268	0.0120885	0.0309225	-3.67562	hsa-miR-27b-3p	0.282626
Severe vs Normal	-0.654213	3.02286	-2.5918	0.0124303	0.0315292	-3.21618	hsa-miR-148b-5p	0.234338	DE
Severe vs Normal	-0.770319	4.95585	-2.58852	0.0125352	0.0315292	-3.37354	hsa-miR-150-3p	0.29918	DE
Severe vs Normal	-1.09094	5.44605	-2.5901	0.0124846	0.0315292	-3.40215	hsa-miR-205-5p	0.439531
Severe vs Normal	-0.565493	12.1811	-2.58657	0.0125981	0.0315292	-3.71974	hsa-miR-320a-3p	0.222092
Severe vs Normal	-0.742446	3.44261	-2.58095	0.01278	0.0318127	-3.29594	hsa-miR-576-3p	0.281802
Severe vs Normal	-0.866105	4.3587	-2.57836	0.012865	0.0318529	-3.35576	hsa-miR-548au-5p	0.340939	DE
Severe vs Normal	0.815646	3.67065	2.55328	0.0137129	0.0337716	-3.36559	hsa-let-7b-3p	0.319418	DE
Severe vs Normal	-0.852818	6.65418	-2.54181	0.0141174	0.0345839	-3.57812	hsa-miR-30a-3p	0.346318	DE
Severe vs Normal	-0.862477	3.77744	-2.50607	0.0154486	0.0376458	-3.49119	hsa-miR-4662a-5p	0.348966
Severe vs Normal	0.635747	9.56593	2.50214	0.0156017	0.0378198	-3.79226	hsa-miR-145-5p	0.258707	DE
Severe vs Normal	0.555944	6.05769	2.47727	0.0166026	0.0400366	-3.65085	hsa-miR-339-5p	0.214893
Severe vs Normal	-0.952529	2.40119	-2.4701	0.0169016	0.0405464	-3.39465	hsa-miR-196a-5p	0.384814
Severe vs Normal	1.20502	2.67462	2.46387	0.0171657	0.0409676	-3.42242	hsa-miR-619-5p	0.503615
Severe vs Normal	-0.723586	5.47072	-2.45954	0.0173513	0.0411982	-3.68001	hsa-miR-337-5p	0.29621
Severe vs Normal	-0.651317	15.9385	-2.45254	0.0176552	0.041706	-4.13943	#uniSp.2	0.277342
Severe vs Normal	-0.604849	8.47607	-2.44291	0.0180813	0.0424955	-3.89491	#uniSp.4	0.250323
Severe vs Normal	1.01874	5.63619	2.43617	0.0183845	0.0428465	-3.72197	hsa-miR-141-3p	0.435422
Severe vs Normal	0.741168	6.29651	2.43549	0.0184157	0.0428465	-3.74736	hsa-miR-20b-5p	0.308492	DE
Severe vs Normal	-0.798001	2.37828	-2.42839	0.0187407	0.0433847	-3.51107	hsa-miR-195-3p	0.320465
Severe vs Normal	-0.825303	2.54355	-2.42608	0.0188479	0.0434158	-3.50132	hsa-miR-548ak	0.332796
Severe vs Normal	0.887621	2.52789	2.41083	0.0195677	0.0448508	-3.51475	hsa-miR-3120-3p	0.363975
Severe vs Normal	0.713943	2.84106	2.40796	0.0197058	0.0449448	-3.57182	hsa-miR-29b-2-5p	0.283684
Severe vs Normal	0.690109	13.046	2.40052	0.0200683	0.0455472	-4.15495	hsa-miR-223-3p	0.299749	DE
Severe vs Normal	1.21315	2.16279	2.39565	0.0203086	0.0458676	-3.49939	hsa-miR-4772-3p	0.518489	DE
Severe vs Normal	0.318477	10.3513	2.38198	0.0209972	0.0471928	-4.09817	hsa-miR-128-3p	0.116761
Severe vs Normal	1.24124	1.92204	2.37817	0.0211929	0.0474025	-3.50313	hsa-miR-499a-5p	0.533444
Severe vs Normal	-0.581781	7.92691	-2.30762	0.0251238	0.0559245	-4.16531	hsa-miR-92b-3p	0.254762
Severe vs Normal	-0.597081	3.69473	-2.30276	0.0254173	0.056136	-3.91032	hsa-miR-1271-5p	0.248969
Severe vs Normal	-0.595646	3.43296	-2.30203	0.0254613	0.056136	-3.89097	hsa-miR-3912-3p	0.246679
Severe vs Normal	-0.539965	8.18519	-2.29637	0.0258072	0.056629	-4.19127	hsa-miR-744-5p	0.235344	DE
Severe vs Normal	0.745125	3.18716	2.2747	0.027171	0.0593405	-3.87237	hsa-miR-136-5p	0.32276
Severe vs Normal	0.520093	6.77132	2.26176	0.0280153	0.0608972	-4.1446	hsa-miR-301a-3p	0.22365
Severe vs Normal	-0.845078	9.79995	-2.24739	0.0289807	0.062635	-4.38465	hsa-miR-100-5p	0.395591
Severe vs Normal	0.625821	2.90853	2.24585	0.0290854	0.062635	-3.88062	hsa-miR-32-3p	0.259241
Severe vs Normal	0.77437	3.87824	2.24383	0.0292243	0.0626428	-4.01819	hsa-miR-218-5p	0.348543	DE
Severe vs Normal	0.553072	6.75477	2.22847	0.030296	0.0646407	-4.23105	hsa-miR-197-3p	0.246076	DE
Severe vs Normal	0.701435	2.8687	2.21609	0.0311851	0.0662326	-3.97522	hsa-miR-671-5p	0.308541
Severe vs Normal	-0.702224	3.00437	-2.20077	0.0323174	0.068324	-4.08316	#uniSp.5	0.317249	DE
Severe vs Normal	-0.716337	4.32282	-2.17657	0.0341795	0.0719324	-4.21678	hsa-miR-296-5p	0.333586
Severe vs Normal	-1.02315	4.597	-2.16501	0.0351017	0.0735389	-4.24445	hsa-miR-485-3p	0.494394	DE
Severe vs Normal	1.08439	1.83658	2.1252	0.0384477	0.080186	-3.99913	hsa-miR-3944-5p	0.519965
Severe vs Normal	1.38961	1.41399	2.11879	0.039012	0.080998	-3.91436	hsa-miR-4449	0.675881	DE
Severe vs Normal	0.467087	5.20122	2.11351	0.0394822	0.0816084	-4.36165	hsa-miR-1301-3p	0.207818	DE
Severe vs Normal	-1.04059	4.47105	-2.10804	0.0399742	0.0822579	-4.37726	hsa-miR-483-3p	0.518272
Severe vs Normal	-1.45953	4.37396	-2.10113	0.0406033	0.0831829	-4.3252	hsa-miR-3613-5p	0.736643	DE
Severe vs Normal	-0.576839	10.9791	-2.08405	0.0421964	0.0860659	-4.74866	hsa-miR-143-3p	0.286588
Severe vs Normal	0.495009	4.67971	2.07224	0.04333	0.0879904	-4.42592	hsa-miR-671-3p	0.228555
Severe vs Normal	0.59026	8.56311	2.06739	0.0438027	0.0885617	-4.64748	hsa-miR-20a-5p	0.292694
Severe vs Normal	0.936937	1.91119	2.04754	0.0457854	0.0921681	-4.17372	hsa-miR-10401-3p	0.462412	DE
Severe vs Normal	-0.87474	2.16085	-2.03369	0.0472147	0.0946337	-4.28149	hsa-miR-505-5p	0.437006
Severe vs Normal	-0.390669	4.69759	-2.02794	0.0478184	0.094793	-4.51689	hsa-miR-18a-3p	0.171476	DE
Severe vs Normal	-0.416118	7.57523	-2.02729	0.0478877	0.094793	-4.69087	hsa-miR-500a-3p	0.19875	DE
Severe vs Normal	0.37963	9.87799	2.0271	0.0479083	0.094793	-4.79078	hsa-miR-660-5p	0.18199
Severe vs Normal	-0.738163	5.8246	-2.01091	0.049649	0.0978191	-4.60293	hsa-miR-136-3p	0.379265	DE
Severe vs Normal	-0.966889	2.48025	-1.99506	0.0514065	0.100853	-4.36313	hsa-miR-493-5p	0.499255
Severe vs Normal	-0.548823	2.13899	-1.98095	0.0530149	0.103569	-4.39718	hsa-miR-616-5p	0.258639
Severe vs Normal	-0.766529	3.8446	-1.97428	0.053791	0.104644	-4.53282	hsa-miR-190a-5p	0.39746
Severe vs Normal	-0.816956	2.20521	-1.96301	0.055124	0.106788	-4.43085	hsa-miR-371b-5p	0.422472
Severe vs Normal	1.1679	3.3474	1.95964	0.0555282	0.107123	-4.49064	hsa-miR-1228-5p	0.625716	DE
Severe vs Normal	0.623418	2.46879	1.94463	0.0573577	0.110193	-4.40585	hsa-miR-374b-3p	0.306185	DE
Severe vs Normal	-0.517119	8.99183	-1.92855	0.0593761	0.1136	-4.93996	hsa-let-7b-5p	0.274152	DE
Severe vs Normal	0.583202	2.32199	1.91325	0.0613513	0.116845	-4.45683	hsa-miR-23a-5p	0.286539	DE
Severe vs Normal	-0.648221	5.79069	-1.91153	0.0615771	0.116845	-4.79151	hsa-miR-323a-3p	0.348152
Severe vs Normal	0.879056	4.17015	1.88435	0.0652379	0.123286	-4.7593	hsa-miR-193b-5p	0.487423	DE
Severe vs Normal	-0.587476	2.58675	-1.87519	0.0665123	0.125184	-4.58658	hsa-miR-362-5p	0.302976
Severe vs Normal	0.688463	3.44356	1.86594	0.0678194	0.12673	-4.67104	hsa-miR-377-3p	0.372743
Severe vs Normal	-0.527632	15.3616	-1.86551	0.0678813	0.12673	-5.28526	hsa-miR-486-5p	0.295987
Severe vs Normal	0.753439	2.2626	1.86045	0.0686074	0.127571	-4.54036	hsa-miR-3679-5p	0.404784	DE
Severe vs Normal	0.790995	2.1146	1.85461	0.0694521	0.128625	-4.58775	hsa-miR-2115-3p	0.432193
Severe vs Normal	0.266199	12.0941	1.84964	0.0701789	0.129453	-5.20588	hsa-miR-19a-3p	0.133565
Severe vs Normal	-0.801002	2.95829	-1.84757	0.0704835	0.129499	-4.69711	hsa-miR-489-3p	0.445675
Severe vs Normal	-0.481066	4.11913	-1.84493	0.0708735	0.129701	-4.81714	hsa-miR-139-3p	0.253449
Severe vs Normal	0.552406	3.15486	1.8387	0.0717998	0.130369	-4.70913	hsa-miR-26a-1-3p	0.292455
Severe vs Normal	-0.778222	3.75766	-1.83869	0.0718014	0.130369	-4.78916	hsa-miR-409-5p	0.43754	DE
Severe vs Normal	-0.371422	4.08104	-1.83191	0.0728222	0.131706	-4.83109	hsa-miR-769-5p	0.181338
Severe vs Normal	0.42272	7.63911	1.82526	0.0738357	0.133019	-5.04738	hsa-miR-151b	0.229485
Severe vs Normal	-0.345326	11.5284	-1.82068	0.0745403	0.133252	-5.25318	hsa-miR-30d-5p	0.188274	DE
Severe vs Normal	0.903126	3.37316	1.82236	0.0742806	0.133252	-4.72421	hsa-miR-494-3p	0.514373
Severe vs Normal	0.658801	2.68534	1.8041	0.0771372	0.137364	-4.71039	hsa-let-7g-3p	0.364244	DE
Severe vs Normal	-0.764971	2.75946	-1.79884	0.077978	0.138329	-4.75721	hsa-miR-642a-5p	0.435224
Severe vs Normal	-0.41746	5.54858	-1.78553	0.0801374	0.141617	-4.98819	hsa-miR-339-3p	0.225604
Severe vs Normal	-0.437859	4.73527	-1.7358	0.0886536	0.156071	-5.03899	hsa-miR-1306-5p	0.24574
Severe vs Normal	0.301441	7.25828	1.72912	0.0898528	0.157583	-5.18231	hsa-let-7a-3p	0.15889	DE
Severe vs Normal	0.485706	5.81967	1.71874	0.0917431	0.160291	-5.10812	hsa-miR-200c-3p	0.283358
Severe vs Normal	0.640476	3.02406	1.70711	0.0938986	0.16344	-4.9099	hsa-miR-504-5p	0.378456
Severe vs Normal	-0.398576	5.78684	-1.70268	0.0947304	0.16427	-5.12616	hsa-miR-340-3p	0.226064
Severe vs Normal	-0.726865	6.84666	-1.69569	0.0960579	0.165951	-5.23286	hsa-miR-483-5p	0.449975
Severe vs Normal	-0.802422	4.83835	-1.69237	0.0966922	0.166426	-5.13035	hsa-miR-125b-2-3p	0.497336
Severe vs Normal	0.420614	7.54577	1.6882	0.0974951	0.167186	-5.25919	hsa-miR-29b-3p	0.249203
Severe vs Normal	-0.653236	2.74431	-1.67959	0.0991683	0.169428	-4.98223	hsa-miR-204-3p	0.395743
Severe vs Normal	-0.453315	10.9333	-1.67681	0.0997146	0.169665	-5.45995	hsa-let-7g-5p	0.279149
Severe vs Normal	-0.407585	7.11304	-1.67516	0.10004	0.169665	-5.26325	hsa-miR-196b-5p	0.241713
Severe vs Normal	-0.44452	3.15185	-1.66706	0.101648	0.171763	-5.0188	hsa-miR-132-5p	0.254193
Severe vs Normal	0.600418	2.7918	1.66049	0.102969	0.173362	-4.953	hsa-miR-1273h-3p	0.360917
Severe vs Normal	-0.307497	7.87121	-1.63884	0.107416	0.179822	-5.37691	hsa-miR-502-3p	0.17837	DE
Severe vs Normal	0.495415	3.14322	1.63805	0.107583	0.179822	-5.02148	hsa-miR-9985	0.29395	DE
Severe vs Normal	0.38773	3.4099	1.61692	0.112081	0.186667	-5.09632	hsa-miR-548o-3p	0.221135
Severe vs Normal	-0.692325	2.9568	-1.60815	0.113992	0.18917	-5.10631	hsa-miR-379-5p	0.443371	DE
Severe vs Normal	0.71858	4.22901	1.59015	0.117997	0.195117	-5.23136	hsa-miR-194-5p	0.470999
Severe vs Normal	0.499057	3.80293	1.57905	0.120522	0.198583	-5.17464	hsa-miR-10399-5p	0.314201
Severe vs Normal	-0.50194	2.68741	-1.56929	0.122779	0.201585	-5.10382	hsa-miR-212-3p	0.313036
Severe vs Normal	0.529203	3.87978	1.55439	0.126292	0.206619	-5.25566	hsa-miR-143-5p	0.344697	DE
Severe vs Normal	0.918043	6.15175	1.53777	0.130302	0.212429	-5.41454	hsa-miR-122-3p	0.633019
Severe vs Normal	1.01643	2.06099	1.52322	0.133896	0.217523	-5.03055	hsa-miR-3195	0.697727
Severe vs Normal	-0.678133	2.94589	-1.51982	0.134747	0.218139	-5.19146	hsa-miR-411-3p	0.458915
Severe vs Normal	0.346034	8.43967	1.49829	0.140238	0.226237	-5.61643	hsa-miR-345-5p	0.230867	DE
Severe vs Normal	0.518674	6.74779	1.48509	0.14369	0.231001	-5.49999	hsa-miR-335-5p	0.360402	DE
Severe vs Normal	-0.279477	17.9718	-1.47493	0.146394	0.234535	-5.98609	hsa-miR-451a	0.193227
Severe vs Normal	0.340208	6.64291	1.45662	0.151367	0.241665	-5.56346	hsa-miR-941	0.229057	DE
Severe vs Normal	0.36243	7.72884	1.45165	0.152739	0.243017	-5.62985	hsa-miR-28-5p	0.250435
Severe vs Normal	0.323186	6.86597	1.44673	0.154105	0.244352	-5.59188	hsa-miR-424-3p	0.217755
Severe vs Normal	0.509668	2.63008	1.43082	0.158595	0.250613	-5.22365	hsa-miR-628-5p	0.350194
Severe vs Normal	-0.369599	6.88718	-1.41534	0.163063	0.256796	-5.63375	hsa-miR-501-3p	0.261791
Severe vs Normal	0.776946	4.12035	1.39718	0.168423	0.264338	-5.4688	hsa-miR-7847-3p	0.584871
Severe vs Normal	-0.601982	6.15971	-1.39477	0.169146	0.264576	-5.62248	hsa-miR-323b-3p	0.451859	DE
Severe vs Normal	-0.509706	4.74283	-1.39141	0.170156	0.265261	-5.53851	hsa-let-7e-5p	0.376341	DE
Severe vs Normal	-0.314576	3.27471	-1.38438	0.172284	0.267675	-5.43647	hsa-miR-548t-3p	0.206145
Severe vs Normal	0.568483	6.14596	1.37275	0.175852	0.272306	-5.63109	hsa-miR-200a-3p	0.431951
Severe vs Normal	-0.436532	3.66307	-1.36692	0.177661	0.27419	-5.49852	hsa-miR-550a-3p	0.319556
Severe vs Normal	0.274244	12.6158	1.36491	0.178289	0.274245	-5.9752	hsa-miR-221-3p	0.202099
Severe vs Normal	-0.409648	5.08219	-1.34548	0.184438	0.282765	-5.62241	hsa-miR-214-3p	0.307113
Severe vs Normal	0.492223	2.38451	1.32443	0.191281	0.292287	-5.34067	hsa-miR-624-5p	0.366692	DE
Severe vs Normal	-0.338777	4.27461	-1.28057	0.206152	0.313746	-5.66381	hsa-miR-1304-3p	0.258642
Severe vs Normal	-0.370577	2.97714	-1.27906	0.206679	0.313746	-5.57203	hsa-miR-27b-5p	0.282674
Severe vs Normal	0.761274	8.27479	1.27303	0.208793	0.314889	-5.89085	hsa-miR-1246	0.63608	DE
Severe vs Normal	0.374799	7.42926	1.27453	0.208267	0.314889	-5.84165	hsa-miR-30c-5p	0.300326	DE
Severe vs Normal	0.389035	2.80446	1.26335	0.212223	0.319023	-5.46582	hsa-miR-548z	0.295104
Severe vs Normal	0.266468	4.66282	1.25671	0.2146	0.321552	-5.69753	hsa-miR-1285-3p	0.195172
Severe vs Normal	0.411221	2.3994	1.25298	0.215943	0.322522	-5.47502	hsa-miR-27a-5p	0.3191	DE
Severe vs Normal	0.212032	11.2952	1.24453	0.219009	0.326048	-6.08165	hsa-miR-142-5p	0.164732
Severe vs Normal	-0.272877	5.70057	-1.23606	0.222113	0.32961	-5.7961	hsa-miR-338-5p	0.210868	DE
Severe vs Normal	0.54052	2.3479	1.22914	0.224675	0.332347	-5.39542	hsa-miR-590-3p	0.441244
Severe vs Normal	0.579916	2.80109	1.21767	0.228968	0.337618	-5.49986	hsa-miR-379-3p	0.48855
Severe vs Normal	-0.508796	3.69849	-1.19533	0.2375	0.349088	-5.69667	hsa-miR-539-3p	0.439584
Severe vs Normal	-0.448019	4.20841	-1.18947	0.239777	0.35132	-5.76198	hsa-miR-370-3p	0.386897
Severe vs Normal	-0.38203	11.2651	-1.16924	0.247757	0.361865	-6.17958	hsa-miR-199b-3p	0.342233
Severe vs Normal	-0.32357	5.8905	-1.16714	0.248597	0.361951	-5.87335	hsa-miR-330-3p	0.277311	DE
Severe vs Normal	0.36206	6.21318	1.1622	0.250579	0.363693	-5.88518	hsa-miR-106b-5p	0.316865	DE
Severe vs Normal	-0.377607	2.81375	-1.15399	0.253896	0.367356	-5.62918	hsa-miR-6513-3p	0.320954
Severe vs Normal	-0.341644	3.38646	-1.14231	0.258673	0.373102	-5.75331	hsa-miR-6511a-3p	0.295067
Severe vs Normal	-0.377115	11.3034	-1.12683	0.265103	0.381189	-6.22886	hsa-miR-199a-3p	0.351015
Severe vs Normal	0.366823	5.10544	1.12425	0.266184	0.381557	-5.8797	hsa-miR-328-3p	0.33172	DE
Severe vs Normal	-0.437745	3.48549	-1.10575	0.274038	0.390399	-5.79243	hsa-miR-429	0.405986	DE
Severe vs Normal	-0.372354	6.05285	-1.10678	0.273597	0.390399	-5.93404	hsa-miR-96-5p	0.3446
Severe vs Normal	0.334751	2.76003	1.09832	0.277235	0.393741	-5.64848	hsa-miR-548h-3p	0.291015
Severe vs Normal	0.657445	4.09583	1.09314	0.279482	0.395719	-5.8522	hsa-miR-7704	0.635118
Severe vs Normal	0.345722	3.92419	1.08278	0.28401	0.400904	-5.86247	hsa-miR-378i	0.320943
Severe vs Normal	0.623495	6.20725	1.07559	0.287186	0.404155	-5.99207	hsa-miR-133a-3p	0.614013
Severe vs Normal	0.604152	1.48106	1.07248	0.288564	0.404865	-5.52188	hsa-miR-208b-3p	0.57881
Severe vs Normal	0.255251	2.99607	1.06781	0.290649	0.406275	-5.73893	hsa-miR-23c	0.214627	DE
Severe vs Normal	-0.279042	7.49214	-1.06434	0.292202	0.406275	-6.11158	hsa-miR-320b	0.265095
Severe vs Normal	-0.375271	2.22323	-1.065	0.291905	0.406275	-5.69472	hsa-miR-92b-5p	0.348445
Severe vs Normal	0.485455	2.25547	1.05814	0.29499	0.408097	-5.65595	hsa-miR-378d	0.467863
Severe vs Normal	0.233985	11.7489	1.05751	0.295275	0.408097	-6.31311	hsa-miR-484	0.224582
Severe vs Normal	-0.500834	2.9153	-1.04929	0.299003	0.412019	-5.7731	hsa-miR-539-5p	0.494017
Severe vs Normal	-0.155017	14.364	-1.04238	0.302166	0.415141	-6.41281	hsa-miR-103a-3p	0.142746
Severe vs Normal	-0.318766	5.04548	-1.03023	0.307773	0.421594	-5.97294	hsa-let-7d-5p	0.31223	DE
Severe vs Normal	0.169669	10.1307	1.0227	0.311289	0.425153	-6.26724	hsa-miR-186-5p	0.156636
Severe vs Normal	0.394658	5.41967	1.02066	0.312245	0.425204	-5.99223	hsa-miR-411-5p	0.399916
Severe vs Normal	-0.372104	2.30102	-1.01461	0.315091	0.427822	-5.70747	hsa-miR-548e-3p	0.362612
Severe vs Normal	0.286231	10.0563	1.00732	0.318548	0.43125	-6.27948	hsa-miR-151a-5p	0.293288	DE
Severe vs Normal	0.333194	2.57685	1.00351	0.320365	0.432447	-5.72168	hsa-miR-1179	0.321902
Severe vs Normal	-0.557248	0.457044	-0.993899	0.324976	0.437395	-5.45545	hsa-miR-517c-3p	0.565093	DE
Severe vs Normal	-0.216872	3.35488	-0.985102	0.329236	0.441845	-5.89803	hsa-miR-548aa	0.197652	DE
Severe vs Normal	-0.20587	13.318	-0.964524	0.339346	0.452787	-6.45776	hsa-miR-191-5p	0.217083
Severe vs Normal	0.175827	10.9852	0.965192	0.339015	0.452787	-6.37385	hsa-miR-222-3p	0.178302	DE
Severe vs Normal	-0.488323	1.78899	-0.952793	0.3452	0.457959	-5.76828	hsa-miR-194-3p	0.52897	DE
Severe vs Normal	0.413339	2.27406	0.953766	0.344712	0.457959	-5.70978	hsa-miR-651-5p	0.435968
Severe vs Normal	0.330603	6.53341	0.939285	0.352023	0.465676	-6.13823	hsa-miR-30b-5p	0.363326	DE
Severe vs Normal	0.296819	4.3137	0.936376	0.353504	0.466303	-6.01226	hsa-miR-326	0.318575	DE
Severe vs Normal	-0.123492	13.9929	-0.926945	0.358332	0.46886	-6.51111	hsa-miR-101-3p	0.123178	DE
Severe vs Normal	-0.409029	2.883	-0.926657	0.35848	0.46886	-5.87715	hsa-miR-374a-5p	0.453173
Severe vs Normal	-0.261651	3.14606	-0.927447	0.358074	0.46886	-5.9226	hsa-miR-7976	0.271988
Severe vs Normal	0.235292	3.36056	0.910434	0.366887	0.478503	-5.95399	hsa-miR-550a-3-5p	0.244509
Severe vs Normal	-0.298566	6.29433	-0.904397	0.370048	0.48127	-6.16421	hsa-miR-127-3p	0.338593
Severe vs Normal	-0.169165	9.94201	-0.892321	0.376422	0.488189	-6.3866	hsa-miR-181b-5p	0.184945	DE
Severe vs Normal	0.382984	4.52076	0.874996	0.385689	0.498809	-6.08254	hsa-miR-431-5p	0.455302	DE
Severe vs Normal	0.303447	3.61256	0.864977	0.391112	0.504415	-6.03566	hsa-miR-200b-3p	0.355448
Severe vs Normal	0.188914	9.31462	0.857498	0.395192	0.50826	-6.38495	hsa-miR-148b-3p	0.219711	DE
Severe vs Normal	0.281487	6.93399	0.853607	0.397324	0.509588	-6.25092	hsa-miR-139-5p	0.339599
Severe vs Normal	0.171119	5.63047	0.82689	0.412161	0.527156	-6.20295	hsa-miR-1908-5p	0.193624
Severe vs Normal	-0.142489	9.70305	-0.819372	0.416397	0.530782	-6.43671	hsa-miR-106b-3p	0.165636
Severe vs Normal	0.217268	5.855	0.817793	0.417289	0.530782	-6.21645	hsa-miR-874-3p	0.264075
Severe vs Normal	0.25762	5.63368	0.795111	0.430243	0.54576	-6.21123	hsa-miR-766-3p	0.330029
Severe vs Normal	-0.182729	4.49445	-0.791086	0.432567	0.547209	-6.16477	hsa-miR-190b-5p	0.218812
Severe vs Normal	0.331242	3.27974	0.788728	0.433932	0.54744	-6.06122	hsa-miR-1468-5p	0.432109
Severe vs Normal	0.219999	9.52123	0.784161	0.436582	0.549286	-6.45422	hsa-miR-30e-5p	0.288638
Severe vs Normal	-0.269911	2.80888	-0.776689	0.440939	0.553264	-5.97197	hsa-miR-3688-3p	0.344173
Severe vs Normal	-0.221864	5.38013	-0.754533	0.454008	0.561778	-6.22954	hsa-miR-106a-5p	0.295255	DE
Severe vs Normal	0.145134	13.0365	0.75869	0.451539	0.561778	-6.61791	hsa-miR-126-3p	0.191242
Severe vs Normal	0.199504	6.27058	0.756381	0.452909	0.561778	-6.27036	hsa-miR-15b-3p	0.262136
Severe vs Normal	-0.150614	5.78175	-0.75286	0.455004	0.561778	-6.26589	hsa-miR-26b-3p	0.185415	DE
Severe vs Normal	0.313232	2.49748	0.761846	0.44967	0.561778	-5.87449	hsa-miR-545-5p	0.4108	DE
Severe vs Normal	0.215627	3.33048	0.757356	0.45233	0.561778	-6.07265	hsa-miR-550a-5p	0.275799
Severe vs Normal	0.234959	8.02151	0.74743	0.458245	0.564275	-6.41709	hsa-let-7d-3p	0.324756
Severe vs Normal	0.30325	2.2923	0.743038	0.460876	0.56601	-5.87932	hsa-miR-545-3p	0.406668
Severe vs Normal	-0.363836	2.14856	-0.726239	0.47102	0.576938	-5.96335	hsa-miR-1-3p	0.516599	DE
Severe vs Normal	0.163202	4.87232	0.707456	0.482512	0.589454	-6.24186	hsa-miR-2355-3p	0.21944
Severe vs Normal	0.248491	3.56095	0.692633	0.491689	0.599085	-6.13028	hsa-miR-381-3p	0.362748	DE
Severe vs Normal	0.128351	9.17005	0.680071	0.499543	0.607056	-6.52554	hsa-miR-1307-3p	0.182806
Severe vs Normal	0.139735	13.3049	0.666549	0.508072	0.615777	-6.69527	hsa-miR-23a-3p	0.212632	DE
Severe vs Normal	0.415518	1.46404	0.664488	0.509379	0.615777	-5.87044	hsa-miR-4497	0.648862	DE
Severe vs Normal	0.22613	2.85103	0.660882	0.51167	0.616935	-6.05829	hsa-miR-103a-2-5p	0.338264	DE
Severe vs Normal	0.236403	3.33648	0.644286	0.522285	0.627322	-6.18694	hsa-miR-148a-5p	0.373235	DE
Severe vs Normal	0.235082	2.32517	0.643182	0.522994	0.627322	-5.97887	hsa-miR-641	0.359291	DE
Severe vs Normal	-0.198415	8.86934	-0.611505	0.543588	0.646996	-6.56234	hsa-miR-125b-5p	0.337406	DE
Severe vs Normal	-0.242936	2.42022	-0.61297	0.542627	0.646996	-6.06251	hsa-miR-487a-5p	0.399391
Severe vs Normal	0.191045	5.36291	0.614795	0.54143	0.646996	-6.32125	hsa-miR-95-3p	0.314294
Severe vs Normal	0.297864	1.89262	0.602896	0.549256	0.650243	-5.92648	hsa-miR-34b-5p	0.502343	DE
Severe vs Normal	-0.176898	3.63653	-0.604802	0.547999	0.650243	-6.22478	hsa-miR-3940-3p	0.288114	DE
Severe vs Normal	0.0971144	11.5576	0.600968	0.55053	0.650243	-6.68211	hsa-miR-423-5p	0.154702	DE
Severe vs Normal	0.224485	4.47676	0.59765	0.552725	0.651174	-6.28164	hsa-miR-6852-5p	0.385826	DE
Severe vs Normal	-0.183649	11.5143	-0.548075	0.586037	0.688668	-6.72557	hsa-miR-99a-5p	0.351739
Severe vs Normal	-0.0787574	13.6663	-0.535901	0.594363	0.696683	-6.78174	hsa-miR-19b-3p	0.139489	DE
Severe vs Normal	-0.171121	3.15944	-0.509339	0.612717	0.716383	-6.20223	hsa-miR-9-5p	0.334551
Severe vs Normal	-0.107869	4.38649	-0.481809	0.632008	0.737077	-6.35282	hsa-miR-191-3p	0.209676
Severe vs Normal	-0.229685	3.08197	-0.45929	0.647982	0.753808	-6.28484	hsa-miR-455-3p	0.52221
Severe vs Normal	0.147658	4.21959	0.452372	0.652924	0.757654	-6.34903	hsa-miR-582-3p	0.329675
Severe vs Normal	0.143136	7.82746	0.442748	0.659825	0.763747	-6.58309	hsa-miR-15b-5p	0.334344
Severe vs Normal	-0.0634723	13.9707	-0.436281	0.664479	0.76589	-6.84546	hsa-let-7i-5p	0.138285	DE
Severe vs Normal	-0.0875369	9.71172	-0.433721	0.666325	0.76589	-6.68583	hsa-miR-28-3p	0.19922
Severe vs Normal	0.199289	2.00465	0.433287	0.666638	0.76589	-6.0045	hsa-miR-487a-3p	0.462923
Severe vs Normal	0.116477	4.01945	0.416451	0.678832	0.770727	-6.33815	hsa-miR-1180-3p	0.274109	DE
Severe vs Normal	-0.117108	5.95441	-0.413694	0.680837	0.770727	-6.47505	hsa-miR-320c	0.284725
Severe vs Normal	-0.19119	6.2556	-0.414425	0.680305	0.770727	-6.47304	hsa-miR-376a-3p	0.484206
Severe vs Normal	0.105129	9.41332	0.418905	0.677049	0.770727	-6.68366	hsa-miR-378a-3p	0.255503	DE
Severe vs Normal	-0.221039	0.104188	-0.414136	0.680515	0.770727	-5.7785	hsa-miR-512-3p	0.528356
Severe vs Normal	0.135727	3.89393	0.415855	0.679265	0.770727	-6.33784	hsa-miR-6503-3p	0.328386
Severe vs Normal	-0.217319	5.9785	-0.403605	0.688194	0.777156	-6.44588	hsa-miR-369-3p	0.568165	DE
Severe vs Normal	0.157118	5.41147	0.396857	0.693133	0.780828	-6.46296	hsa-miR-203a-3p	0.411322	DE
Severe vs Normal	-0.072504	8.20311	-0.382649	0.703574	0.790667	-6.63701	hsa-miR-3615	0.181587
Severe vs Normal	0.0706824	7.39919	0.370703	0.712398	0.798645	-6.5922	hsa-miR-17-3p	0.180545	DE
Severe vs Normal	-0.102907	4.53955	-0.328702	0.74373	0.829752	-6.42227	hsa-miR-195-5p	0.31553
Severe vs Normal	0.0797782	4.78279	0.329677	0.742998	0.829752	-6.43308	hsa-miR-877-5p	0.23292
Severe vs Normal	0.134567	4.71437	0.319602	0.750579	0.83538	-6.42474	hsa-miR-134-5p	0.437258	DE
Severe vs Normal	0.159435	1.81018	0.312867	0.755661	0.837953	-6.09596	hsa-miR-4707-3p	0.522371
Severe vs Normal	-0.0897801	2.91803	-0.311742	0.756511	0.837953	-6.26549	hsa-miR-548e-5p	0.276885	DE
Severe vs Normal	-0.0442743	13.3165	-0.308587	0.758896	0.838589	-6.87357	hsa-miR-93-5p	0.135027
Severe vs Normal	0.115559	6.33885	0.293876	0.770048	0.848887	-6.51762	hsa-miR-654-3p	0.408905	DE
Severe vs Normal	-0.0996111	2.83946	-0.281662	0.779345	0.855063	-6.24549	hsa-miR-6503-5p	0.352411
Severe vs Normal	-0.0683566	8.15635	-0.282355	0.778817	0.855063	-6.67861	hsa-miR-99b-5p	0.243657
Severe vs Normal	0.0606483	5.76826	0.276432	0.783336	0.85741	-6.50364	hsa-miR-589-5p	0.208855
Severe vs Normal	-0.0985026	10.4553	-0.266462	0.79096	0.863714	-6.79417	hsa-miR-192-5p	0.388973
Severe vs Normal	-0.0592559	12.753	-0.247197	0.805751	0.875128	-6.86926	hsa-miR-144-3p	0.246216
Severe vs Normal	0.0906422	3.81436	0.248447	0.804789	0.875128	-6.38554	hsa-miR-3200-3p	0.371934	DE
Severe vs Normal	-0.0625405	7.66508	-0.245466	0.807083	0.875128	-6.62887	hsa-miR-454-3p	0.256083
Severe vs Normal	-0.060182	5.78848	-0.233914	0.81599	0.882718	-6.50838	hsa-miR-629-5p	0.253673	DE
Severe vs Normal	-0.0897106	3.50462	-0.227734	0.820766	0.885815	-6.40141	hsa-miR-1260a	0.40522
Severe vs Normal	-0.0767079	2.28583	-0.214108	0.831319	0.893185	-6.17854	hsa-miR-146b-3p	0.352309
Severe vs Normal	-0.0394047	10.9535	-0.213935	0.831453	0.893185	-6.81453	hsa-miR-652-3p	0.18063
Severe vs Normal	0.131982	2.39181	0.207608	0.836364	0.894839	-6.25028	hsa-miR-217-5p	0.66806	DE
Severe vs Normal	0.103704	0.471761	0.206972	0.836858	0.894839	-5.88951	hsa-miR-519a-3p	0.495282
Severe vs Normal	0.0590399	6.40749	0.195727	0.845604	0.902107	-6.55318	hsa-miR-625-3p	0.306426	DE
Severe vs Normal	-0.116345	10.1058	-0.183201	0.855368	0.910427	-6.8002	hsa-miR-122-5p	0.677813
Severe vs Normal	-0.0394182	4.22634	-0.17917	0.858516	0.911681	-6.45574	hsa-miR-3605-3p	0.205125
Severe vs Normal	0.0711254	2.51041	0.174995	0.861778	0.913051	-6.24687	hsa-miR-618	0.411832
Severe vs Normal	0.0605965	6.39493	0.170018	0.86567	0.91508	-6.58303	hsa-miR-193a-5p	0.36896	DE
Severe vs Normal	-0.0273187	8.40945	-0.166897	0.868112	0.915572	-6.70824	hsa-miR-361-5p	0.150476
Severe vs Normal	0.0400223	5.51759	0.156683	0.876115	0.91774	-6.51255	hsa-miR-2110	0.250961
Severe vs Normal	0.0698673	7.59717	0.157945	0.875126	0.91774	-6.64255	hsa-miR-376c-3p	0.465499
Severe vs Normal	0.0446156	4.55275	0.159816	0.873659	0.91774	-6.46964	hsa-miR-99b-3p	0.276626
Severe vs Normal	0.0209344	7.63448	0.142676	0.88711	0.92716	-6.65804	hsa-miR-361-3p	0.124864	DE
Severe vs Normal	-0.0956336	1.92135	-0.137852	0.890901	0.929026	-5.95151	hsa-miR-1277-5p	0.718424	DE
Severe vs Normal	-0.0464491	8.0284	-0.133517	0.894311	0.929106	-6.68477	hsa-miR-224-5p	0.362077
Severe vs Normal	0.0705315	3.40803	0.130102	0.896999	0.929106	-6.3468	hsa-miR-376b-3p	0.567596
Severe vs Normal	0.0422521	2.57181	0.130688	0.896538	0.929106	-6.25488	hsa-miR-3928-3p	0.315468
Severe vs Normal	0.0598554	1.96412	0.105532	0.916369	0.947051	-6.1904	hsa-miR-455-5p	0.589406	DE
Severe vs Normal	0.0237274	5.50077	0.0736067	0.941612	0.970972	-6.50712	hsa-miR-374b-5p	0.327565	DE
Severe vs Normal	0.0192171	3.48523	0.0644627	0.948854	0.976266	-6.36602	hsa-miR-548j-5p	0.292527
Severe vs Normal	-0.0136118	5.85894	-0.0610105	0.95159	0.976909	-6.54804	hsa-miR-574-5p	0.213813	DE
Severe vs Normal	-0.0188729	3.59889	-0.0519785	0.958749	0.982082	-6.40775	hsa-miR-2355-5p	0.369647	DE
Severe vs Normal	0.0148486	2.63417	0.0489204	0.961174	0.982392	-6.28742	hsa-miR-7706	0.293726	DE
Severe vs Normal	0.00637702	10.5761	0.0378327	0.969969	0.984923	-6.82054	hsa-miR-151a-3p	0.161339
Severe vs Normal	0.00843506	7.51125	0.0350717	0.97216	0.984923	-6.67145	hsa-miR-152-3p	0.240107
Severe vs Normal	-0.0109947	4.9414	-0.0360218	0.971406	0.984923	-6.50328	hsa-miR-320d	0.307756
Severe vs Normal	0.0124626	5.06733	0.042822	0.966011	0.984923	-6.49522	hsa-miR-452-5p	0.291068
Severe vs Normal	0.00966786	5.3332	0.0270227	0.978547	0.987075	-6.50337	hsa-miR-11400	0.367404
Severe vs Normal	-0.00834834	7.98789	-0.0290183	0.976964	0.987075	-6.68948	hsa-miR-185-5p	0.29461
Severe vs Normal	0.00967904	4.35018	0.0224421	0.982183	0.988589	-6.4673	hsa-miR-1260b	0.448399
Severe vs Normal	0.00182283	8.34574	0.00865117	0.993131	0.99744	-6.72287	hsa-miR-132-3p	0.207381
Severe vs Normal	-0.000577807	3.14595	-0.00141654	0.998875	0.998875	-6.38499	hsa-miR-365a-3p	0.419263
Severe vs Normal	-0.000577807	3.14595	-0.00141654	0.998875	0.998875	-6.38499	hsa-miR-365b-3p	0.419263
Mild vs Normal	1.27472	12.8083	6.25233	8.31267e-08	2.75705e-05	7.83174	hsa-miR-126-5p	0.205843
Mild vs Normal	-2.32679	6.01577	-6.1529	1.19095e-07	2.75705e-05	7.50655	hsa-miR-215-5p	0.413603
Mild vs Normal	0.901079	11.6065	5.39503	1.79742e-06	0.000277401	4.89425	hsa-miR-29c-3p	0.159796
Mild vs Normal	1.15244	13.2708	5.29441	2.56435e-06	0.000296824	4.52801	hsa-miR-15a-5p	0.221231
Mild vs Normal	-1.44055	11.5072	-4.92529	9.30938e-06	0.000862049	3.29922	hsa-miR-150-5p	0.310463
Mild vs Normal	-2.05271	2.87728	-4.82405	1.31993e-05	0.000873036	3.07428	hsa-miR-1247-5p	0.416622
Mild vs Normal	0.897779	7.29432	4.83297	1.28002e-05	0.000873036	3.10867	hsa-miR-33a-5p	0.170332
Mild vs Normal	-0.971372	8.48683	-4.56824	3.15671e-05	0.00104397	2.21351	hsa-miR-10a-5p	0.211732
Mild vs Normal	2.94852	10.3517	4.5863	2.96973e-05	0.00104397	2.27059	hsa-miR-1290	0.681242
Mild vs Normal	0.795372	9.11019	4.62483	2.60642e-05	0.00104397	2.39922	hsa-miR-130a-3p	0.16063
Mild vs Normal	0.672614	12.0941	4.69424	2.05844e-05	0.00104397	2.54846	hsa-miR-19a-3p	0.133565
Mild vs Normal	1.38443	6.82464	4.58313	3.00178e-05	0.00104397	2.32181	hsa-miR-32-5p	0.307983
Mild vs Normal	0.854464	6.89724	4.71286	1.93178e-05	0.00104397	2.72918	hsa-miR-324-5p	0.164352
Mild vs Normal	-1.03322	5.64778	-4.57891	3.04484e-05	0.00104397	2.31149	hsa-miR-454-5p	0.219312
Mild vs Normal	-0.846858	6.50091	-4.46174	4.5168e-05	0.00139419	1.93133	hsa-miR-93-3p	0.176606
Mild vs Normal	-1.69464	1.91448	-4.35688	6.40822e-05	0.00185438	1.61798	hsa-miR-200b-5p	0.369431
Mild vs Normal	1.20361	5.27627	4.28308	8.18154e-05	0.00222827	1.41542	hsa-miR-18a-5p	0.28035
Mild vs Normal	-1.25087	2.13899	-4.24188	9.37082e-05	0.00241038	1.28679	hsa-miR-616-5p	0.258639
Mild vs Normal	1.35332	3.86012	4.1321	0.000134179	0.00310625	0.987222	hsa-miR-16-1-3p	0.320542
Mild vs Normal	-0.692603	6.70989	-4.14009	0.000130739	0.00310625	0.936344	hsa-miR-181a-3p	0.149636
Mild vs Normal	-1.43239	2.97836	-4.08297	0.000157373	0.00319566	0.84371	hsa-miR-12136	0.336479
Mild vs Normal	2.48822	1.92135	4.0972	0.000150286	0.00319566	0.835013	hsa-miR-1277-5p	0.718424
Mild vs Normal	1.88704	4.07631	4.08028	0.000158747	0.00319566	0.836782	hsa-miR-3651	0.471115
Mild vs Normal	-0.919644	6.79409	-4.00822	0.00020027	0.00386354	0.525872	hsa-miR-181a-2-3p	0.231481
Mild vs Normal	-1.20618	5.95676	-3.94937	0.000241797	0.00447808	0.38019	hsa-miR-4508	0.315604
Mild vs Normal	1.34029	2.72074	3.88784	0.000294077	0.00523684	0.281738	hsa-miR-301b-3p	0.332069
Mild vs Normal	-1.44649	9.79995	-3.80379	0.000383366	0.00657402	-0.163418	hsa-miR-100-5p	0.395591
Mild vs Normal	0.979695	4.70892	3.78241	0.000409933	0.00677853	-0.0473764	hsa-miR-331-3p	0.252145
Mild vs Normal	-1.03792	3.01742	-3.75218	0.000450554	0.00719332	-0.109164	hsa-miR-10527-5p	0.279045
Mild vs Normal	1.61677	4.97514	3.66491	0.000590659	0.00882178	-0.365754	hsa-let-7i-3p	0.451311
Mild vs Normal	-1.51065	3.91314	-3.67247	0.000577044	0.00882178	-0.369441	hsa-miR-369-5p	0.457656
Mild vs Normal	0.947767	4.75335	3.62641	0.000664962	0.00943429	-0.484733	hsa-miR-101-5p	0.253717
Mild vs Normal	0.826481	6.77132	3.62278	0.000672422	0.00943429	-0.557455	hsa-miR-301a-3p	0.22365
Mild vs Normal	-0.54013	13.3875	-3.59921	0.000722775	0.00969196	-0.850206	hsa-miR-107	0.143332
Mild vs Normal	-0.975656	6.54724	-3.59477	0.000732653	0.00969196	-0.658336	hsa-miR-145-3p	0.277038
Mild vs Normal	0.619974	12.1903	3.57314	0.000782664	0.0100659	-0.886212	hsa-miR-425-5p	0.169352
Mild vs Normal	0.97617	2.90853	3.56251	0.000808403	0.010116	-0.600977	hsa-miR-32-3p	0.259241
Mild vs Normal	1.35482	2.90509	3.52641	0.000902055	0.0104927	-0.691115	hsa-miR-10399-3p	0.38542
Mild vs Normal	0.988349	4.68893	3.52611	0.00090287	0.0104927	-0.762156	hsa-miR-185-3p	0.277759
Mild vs Normal	0.99965	8.56311	3.52171	0.000914974	0.0104927	-0.915732	hsa-miR-20a-5p	0.292694
Mild vs Normal	1.99278	5.82791	3.51663	0.000929157	0.0104927	-0.794463	hsa-miR-4454	0.586614
Mild vs Normal	-0.789789	4.22634	-3.5043	0.000964442	0.0106318	-0.817046	hsa-miR-3605-3p	0.205125
Mild vs Normal	2.14186	2.08808	3.47887	0.00104124	0.0110571	-0.832621	hsa-miR-4690-5p	0.636004
Mild vs Normal	-0.513112	8.73483	-3.47584	0.00105078	0.0110571	-1.06203	hsa-miR-532-5p	0.130947
Mild vs Normal	-0.682444	10.0143	-3.44805	0.00114219	0.0117518	-1.18644	hsa-miR-125a-5p	0.196447
Mild vs Normal	0.694496	15.7388	3.33047	0.00161941	0.0159529	-1.65111	hsa-miR-16-5p	0.213272
Mild vs Normal	-0.952119	5.5145	-3.33354	0.0016048	0.0159529	-1.33448	hsa-miR-4732-3p	0.291718
Mild vs Normal	0.672415	6.49632	3.31073	0.00171611	0.0165533	-1.39848	hsa-miR-338-3p	0.190084
Mild vs Normal	0.993934	6.29651	3.28457	0.00185266	0.0175058	-1.45976	hsa-miR-20b-5p	0.308492
Mild vs Normal	-1.07093	3.00437	-3.24832	0.00205904	0.0183334	-1.44812	#uniSp.5	0.317249
Mild vs Normal	-0.759151	11.8405	-3.25099	0.00204312	0.0183334	-1.78743	hsa-let-7f-5p	0.241259
Mild vs Normal	1.48154	3.81274	3.2501	0.00204845	0.0183334	-1.42538	hsa-miR-7977	0.462527
Mild vs Normal	1.01893	5.34119	3.23809	0.00212107	0.0185293	-1.54185	hsa-miR-542-3p	0.314452
Mild vs Normal	-0.656159	12.1927	-3.21095	0.00229436	0.0196721	-1.89952	hsa-miR-146a-5p	0.206948
Mild vs Normal	1.20701	4.78828	3.2016	0.00235714	0.0198428	-1.6099	hsa-miR-33b-5p	0.381783
Mild vs Normal	-0.448236	11.8035	-3.1948	0.00240371	0.0198735	-1.9276	hsa-miR-140-3p	0.129232
Mild vs Normal	0.701087	5.20122	3.18559	0.00246827	0.0200493	-1.68626	hsa-miR-1301-3p	0.207818
Mild vs Normal	0.839712	5.53448	3.16507	0.00261806	0.0208993	-1.74005	hsa-miR-503-5p	0.258802
Mild vs Normal	-0.78782	8.7299	-3.14994	0.00273387	0.021155	-1.95086	hsa-miR-10b-5p	0.257144
Mild vs Normal	-1.51989	4.83835	-3.14318	0.00278716	0.021155	-1.79685	hsa-miR-125b-2-3p	0.497336
Mild vs Normal	-0.957316	2.97714	-3.14785	0.00275022	0.021155	-1.69545	hsa-miR-27b-5p	0.282674
Mild vs Normal	0.900759	6.33255	3.13456	0.00285652	0.0213318	-1.85066	hsa-miR-22-5p	0.289903
Mild vs Normal	-1.57042	4.47105	-3.12528	0.00293301	0.0215553	-1.83151	hsa-miR-483-3p	0.518272
Mild vs Normal	0.709748	4.24383	3.08256	0.00331072	0.023951	-1.90324	hsa-let-7f-2-3p	0.211766
Mild vs Normal	-0.699523	4.10526	-3.06145	0.00351373	0.0246494	-1.97778	hsa-miR-25-5p	0.213717
Mild vs Normal	0.703107	6.16729	3.06408	0.00348784	0.0246494	-2.02591	hsa-miR-362-3p	0.22156
Mild vs Normal	0.950766	3.80293	3.04493	0.00368063	0.0246976	-1.9839	hsa-miR-10399-5p	0.314201
Mild vs Normal	0.75803	3.22346	3.05172	0.0036112	0.0246976	-1.9255	hsa-miR-1287-5p	0.227502
Mild vs Normal	0.832134	8.66664	3.04507	0.00367925	0.0246976	-2.19007	hsa-miR-17-5p	0.278911
Mild vs Normal	-0.574965	11.5284	-3.01937	0.00395362	0.0261504	-2.37485	hsa-miR-30d-5p	0.188274
Mild vs Normal	0.440382	13.6663	3.01393	0.00401412	0.0261766	-2.44081	hsa-miR-19b-3p	0.139489
Mild vs Normal	1.36413	6.27254	3.00512	0.00411395	0.026455	-2.16171	hsa-miR-4488	0.470555
Mild vs Normal	1.02958	2.6582	2.99645	0.00421444	0.02673	-2.00144	hsa-miR-29c-5p	0.318956
Mild vs Normal	-0.742329	5.01697	-2.97059	0.00452791	0.0275845	-2.23717	hsa-miR-130b-5p	0.243725
Mild vs Normal	0.676919	9.62818	2.97785	0.00443785	0.0275845	-2.39433	hsa-miR-142-3p	0.228043
Mild vs Normal	1.25767	2.3479	2.97518	0.00447077	0.0275845	-2.05654	hsa-miR-590-3p	0.441244
Mild vs Normal	-0.518965	8.46547	-2.95101	0.00477968	0.0287402	-2.44173	hsa-miR-421	0.166896
Mild vs Normal	-0.450014	14.4418	-2.92803	0.0050917	0.0298412	-2.68242	hsa-miR-25-3p	0.148752
Mild vs Normal	-1.17134	2.97506	-2.92963	0.00506937	0.0298412	-2.25131	hsa-miR-31-5p	0.416024
Mild vs Normal	1.59182	2.6803	2.9194	0.00521368	0.0301583	-2.16995	hsa-miR-3614-5p	0.545677
Mild vs Normal	-0.72189	10.6716	-2.91506	0.00527607	0.0301583	-2.61618	hsa-miR-423-3p	0.254865
Mild vs Normal	-0.716893	4.73527	-2.81984	0.00683166	0.036357	-2.58629	hsa-miR-1306-5p	0.24574
Mild vs Normal	0.439194	11.0257	2.83571	0.00654592	0.036357	-2.80207	hsa-miR-27a-3p	0.144496
Mild vs Normal	0.632696	6.05769	2.82215	0.00678929	0.036357	-2.61592	hsa-miR-339-5p	0.214893
Mild vs Normal	-0.570684	5.90209	-2.8401	0.00646874	0.036357	-2.58948	hsa-miR-342-5p	0.188869
Mild vs Normal	-1.39632	1.9516	-2.8236	0.00676288	0.036357	-2.43397	hsa-miR-517a-3p	0.520698
Mild vs Normal	-1.39632	1.9516	-2.8236	0.00676288	0.036357	-2.43397	hsa-miR-517b-3p	0.520698
Mild vs Normal	-0.445819	8.95533	-2.79904	0.00722368	0.0375794	-2.83369	hsa-miR-146b-5p	0.148509
Mild vs Normal	1.13895	4.54363	2.80258	0.00715546	0.0375794	-2.58489	hsa-miR-4787-5p	0.415868
Mild vs Normal	-1.17689	5.44605	-2.78757	0.00744866	0.0377176	-2.69898	hsa-miR-205-5p	0.439531
Mild vs Normal	1.54998	3.36165	2.78526	0.00749463	0.0377176	-2.5244	hsa-miR-34c-5p	0.574538
Mild vs Normal	1.09691	2.49748	2.79248	0.00735149	0.0377176	-2.49287	hsa-miR-545-5p	0.4108
Mild vs Normal	-0.738732	15.9385	-2.77761	0.00764924	0.0380817	-3.09706	#uniSp.2	0.277342
Mild vs Normal	0.772504	16.2924	2.74015	0.00844906	0.0416161	-3.17824	hsa-miR-21-5p	0.29404
Mild vs Normal	-1.53185	1.78899	-2.71359	0.00906195	0.043705	-2.63671	hsa-miR-194-3p	0.52897
Mild vs Normal	-1.30681	7.99257	-2.71509	0.00902629	0.043705	-3.00002	hsa-miR-375-3p	0.510174
Mild vs Normal	0.401495	8.62301	2.70955	0.00915873	0.0437164	-3.00902	hsa-miR-130b-3p	0.128948
Mild vs Normal	-1.08395	2.74431	-2.67931	0.00991343	0.0445623	-2.79557	hsa-miR-204-3p	0.395743
Mild vs Normal	-0.903158	6.65418	-2.6855	0.00975442	0.0445623	-2.99238	hsa-miR-30a-3p	0.346318
Mild vs Normal	-1.15211	2.20521	-2.68216	0.00984002	0.0445623	-2.74989	hsa-miR-371b-5p	0.422472
Mild vs Normal	0.777406	4.8776	2.68502	0.00976661	0.0445623	-2.87482	hsa-miR-424-5p	0.282986
Mild vs Normal	-0.678367	7.92691	-2.68079	0.00987535	0.0445623	-3.06846	hsa-miR-92b-3p	0.254762
Mild vs Normal	-0.910256	11.5143	-2.6841	0.00979013	0.0445623	-3.19258	hsa-miR-99a-5p	0.351739
Mild vs Normal	-0.509036	4.5617	-2.61928	0.0115835	0.0515687	-3.04635	hsa-miR-664a-5p	0.174382
Mild vs Normal	-0.578263	5.70057	-2.59892	0.0122056	0.0538209	-3.13057	hsa-miR-338-5p	0.210868
Mild vs Normal	0.491284	13.0365	2.57745	0.012895	0.0552812	-3.47817	hsa-miR-126-3p	0.191242
Mild vs Normal	0.772054	6.58134	2.57783	0.0128823	0.0552812	-3.19903	hsa-miR-532-3p	0.3034
Mild vs Normal	0.880316	5.66326	2.58347	0.0126981	0.0552812	-3.14147	hsa-miR-625-5p	0.345832
Mild vs Normal	-1.04561	5.41147	-2.57165	0.0130871	0.05559	-3.17339	hsa-miR-203a-3p	0.411322
Mild vs Normal	-1.0483	3.50462	-2.52079	0.0148872	0.062176	-3.18782	hsa-miR-1260a	0.40522
Mild vs Normal	-2.18394	2.06133	-2.52028	0.0149061	0.062176	-3.14229	hsa-miR-4433b-3p	1.03612
Mild vs Normal	0.796172	9.7985	2.49791	0.0157677	0.0645213	-3.53126	hsa-miR-199a-5p	0.330404
Mild vs Normal	0.821948	3.16654	2.49871	0.0157364	0.0645213	-3.17726	hsa-miR-30d-3p	0.321877
Mild vs Normal	-0.920306	2.22323	-2.49492	0.0158864	0.0645213	-3.14075	hsa-miR-92b-5p	0.348445
Mild vs Normal	-0.48481	4.85677	-2.47064	0.0168792	0.067957	-3.38896	hsa-miR-1843	0.179943
Mild vs Normal	-0.735378	4.1295	-2.41644	0.0193002	0.076376	-3.47629	hsa-miR-10a-3p	0.309368
Mild vs Normal	0.709903	5.52626	2.4189	0.0191836	0.076376	-3.49038	hsa-miR-140-5p	0.289755
Mild vs Normal	0.639832	8.02416	2.40771	0.0197177	0.0773668	-3.64463	hsa-miR-21-3p	0.265633
Mild vs Normal	0.394924	10.1307	2.39015	0.020583	0.0800836	-3.78962	hsa-miR-186-5p	0.156636
Mild vs Normal	-0.500445	5.63047	-2.38016	0.0210907	0.0813749	-3.59422	hsa-miR-1908-5p	0.193624
Mild vs Normal	0.762529	4.27436	2.3759	0.0213106	0.081544	-3.52242	hsa-miR-1537-3p	0.318848
Mild vs Normal	0.716545	2.80446	2.36894	0.0216736	0.0822531	-3.42874	hsa-miR-548z	0.295104
Mild vs Normal	0.766448	6.05285	2.33866	0.0233205	0.0877839	-3.70955	hsa-miR-96-5p	0.3446
Mild vs Normal	0.609428	6.27058	2.33182	0.0237077	0.0878793	-3.72335	hsa-miR-15b-3p	0.262136
Mild vs Normal	0.808315	6.74779	2.33151	0.0237255	0.0878793	-3.7423	hsa-miR-335-5p	0.360402
Mild vs Normal	0.568532	12.2529	2.31289	0.0248092	0.0911638	-4.02606	hsa-miR-22-3p	0.251258
Mild vs Normal	0.754022	3.18716	2.29995	0.0255882	0.0932863	-3.59364	hsa-miR-136-5p	0.32276
Mild vs Normal	-0.681569	4.95585	-2.29333	0.025995	0.0940289	-3.75993	hsa-miR-150-3p	0.29918
Mild vs Normal	-0.353685	12.2553	-2.28783	0.0263372	0.0945281	-4.09651	hsa-miR-181a-5p	0.148186
Mild vs Normal	0.458863	5.13468	2.25219	0.0286548	0.10186	-3.82377	hsa-miR-331-5p	0.183976
Mild vs Normal	0.825888	3.44356	2.24652	0.0290401	0.10186	-3.72614	hsa-miR-377-3p	0.372743
Mild vs Normal	-0.571039	9.41332	-2.2494	0.0288436	0.10186	-4.05529	hsa-miR-378a-3p	0.255503
Mild vs Normal	-0.905182	2.58675	-2.23458	0.0298652	0.103967	-3.75654	hsa-miR-548h-5p	0.45007
Mild vs Normal	-0.538526	8.15635	-2.19827	0.0325052	0.112313	-4.11197	hsa-miR-99b-5p	0.243657
Mild vs Normal	-0.763878	3.09101	-2.18821	0.0332719	0.11353	-3.86806	hsa-miR-433-3p	0.359516
Mild vs Normal	0.654728	2.76003	2.18723	0.033348	0.11353	-3.7819	hsa-miR-548h-3p	0.291015
Mild vs Normal	-0.789964	5.24692	-2.18162	0.033783	0.114172	-4.00488	hsa-miR-410-3p	0.377899
Mild vs Normal	-0.466205	11.4092	-2.14939	0.0363831	0.122068	-4.35657	hsa-miR-342-3p	0.222129
Mild vs Normal	0.533321	7.54577	2.14594	0.0366712	0.122149	-4.16756	hsa-miR-29b-3p	0.249203
Mild vs Normal	-0.779897	6.39493	-2.14041	0.0371378	0.122303	-4.11504	hsa-miR-193a-5p	0.36896
Mild vs Normal	0.935032	7.34537	2.13914	0.0372457	0.122303	-4.13845	hsa-miR-34a-5p	0.450609
Mild vs Normal	0.535306	7.66508	2.13589	0.037523	0.122346	-4.20721	hsa-miR-454-3p	0.256083
Mild vs Normal	-0.523227	4.54499	-2.13059	0.0379789	0.122967	-4.06023	hsa-let-7c-5p	0.237759
Mild vs Normal	0.991552	2.80109	2.12685	0.0383041	0.123158	-3.88509	hsa-miR-379-3p	0.48855
Mild vs Normal	-1.02956	1.95685	-2.10544	0.0402096	0.128393	-3.93509	hsa-miR-873-5p	0.545336
Mild vs Normal	-0.90546	2.16085	-2.09446	0.041219	0.129826	-3.93619	hsa-miR-505-5p	0.437006
Mild vs Normal	-0.275573	15.3924	-2.09575	0.0410992	0.129826	-4.56913	hsa-miR-92a-3p	0.123534
Mild vs Normal	0.528706	9.56593	2.07609	0.0429569	0.134003	-4.39401	hsa-miR-145-5p	0.258707
Mild vs Normal	0.859545	3.54145	2.07436	0.0431241	0.134003	-4.02801	hsa-miR-3065-5p	0.414834
Mild vs Normal	-1.09905	3.08197	-2.05533	0.0449981	0.137974	-4.07783	hsa-miR-455-3p	0.52221
Mild vs Normal	-0.427209	8.5001	-2.05584	0.0449472	0.137974	-4.41135	hsa-miR-598-3p	0.205157
Mild vs Normal	1.06909	5.9785	2.04406	0.0461411	0.13963	-4.28018	hsa-miR-369-3p	0.568165
Mild vs Normal	-0.846373	2.29069	-2.04425	0.0461217	0.13963	-4.08985	hsa-miR-548f-5p	0.467816
Mild vs Normal	0.712935	2.63008	2.023	0.048344	0.145346	-4.05875	hsa-miR-628-5p	0.350194
Mild vs Normal	0.615062	6.21318	1.98475	0.0525781	0.157056	-4.38914	hsa-miR-106b-5p	0.316865
Mild vs Normal	0.685145	3.87824	1.9791	0.0532295	0.157982	-4.26667	hsa-miR-218-5p	0.348543
Mild vs Normal	-0.734684	10.4553	-1.95874	0.055636	0.163997	-4.66317	hsa-miR-192-5p	0.388973
Mild vs Normal	-0.510088	5.39894	-1.95602	0.0559643	0.163997	-4.43218	hsa-miR-576-5p	0.262655
Mild vs Normal	0.486128	7.72884	1.95213	0.0564365	0.16434	-4.54368	hsa-miR-28-5p	0.250435
Mild vs Normal	0.619729	5.50077	1.94661	0.0571138	0.164351	-4.42869	hsa-miR-374b-5p	0.327565
Mild vs Normal	0.962116	3.37316	1.94344	0.0575052	0.164351	-4.26596	hsa-miR-494-3p	0.514373
Mild vs Normal	-0.586702	5.27688	-1.94362	0.0574833	0.164351	-4.45115	hsa-miR-548ae-5p	0.311363
Mild vs Normal	-0.832563	2.9568	-1.90802	0.0620404	0.176225	-4.3494	hsa-miR-379-5p	0.443371
Mild vs Normal	0.935107	8.40124	1.88949	0.0645312	0.182183	-4.66162	hsa-miR-3960	0.517169
Mild vs Normal	-0.556609	5.40993	-1.88641	0.0649544	0.182266	-4.55462	hsa-miR-548ay-5p	0.302592
Mild vs Normal	-0.806757	6.84666	-1.87563	0.0664504	0.185341	-4.64579	hsa-miR-483-5p	0.449975
Mild vs Normal	-0.607057	8.86934	-1.8575	0.0690329	0.187059	-4.77649	hsa-miR-125b-5p	0.337406
Mild vs Normal	-0.801654	3.14595	-1.85713	0.0690866	0.187059	-4.42739	hsa-miR-365a-3p	0.419263
Mild vs Normal	-0.801654	3.14595	-1.85713	0.0690866	0.187059	-4.42739	hsa-miR-365b-3p	0.419263
Mild vs Normal	0.65894	3.56095	1.86151	0.0684549	0.187059	-4.45925	hsa-miR-381-3p	0.362748
Mild vs Normal	-0.57944	5.30106	-1.8601	0.0686572	0.187059	-4.59985	hsa-miR-548ad-5p	0.323866
Mild vs Normal	-0.493053	4.27461	-1.85392	0.0695531	0.187227	-4.53884	hsa-miR-1304-3p	0.258642
Mild vs Normal	0.311432	11.2952	1.82995	0.0731202	0.194291	-4.9235	hsa-miR-142-5p	0.164732
Mild vs Normal	-0.880445	5.69725	-1.82787	0.0734362	0.194291	-4.70034	hsa-miR-4433b-5p	0.530036
Mild vs Normal	0.43803	3.4099	1.82832	0.073367	0.194291	-4.49694	hsa-miR-548o-3p	0.221135
Mild vs Normal	0.399436	9.31462	1.8181	0.0749397	0.196029	-4.85495	hsa-miR-148b-3p	0.219711
Mild vs Normal	-0.767214	7.72341	-1.81916	0.074774	0.196029	-4.81792	hsa-miR-487b-3p	0.458358
Mild vs Normal	-0.612741	5.79069	-1.80713	0.076657	0.199394	-4.69505	hsa-miR-323a-3p	0.348152
Mild vs Normal	-0.475827	10.8757	-1.80425	0.0771144	0.199463	-4.97388	hsa-miR-144-5p	0.27734
Mild vs Normal	0.714648	2.2923	1.79478	0.0786301	0.202254	-4.40864	hsa-miR-545-3p	0.406668
Mild vs Normal	-0.679499	2.24207	-1.78843	0.079663	0.203779	-4.51767	hsa-miR-548ar-5p	0.424491
Mild vs Normal	-0.525873	5.45822	-1.7854	0.0801589	0.203921	-4.72662	hsa-miR-548d-5p	0.302046
Mild vs Normal	-0.549158	4.9414	-1.77854	0.0812913	0.205671	-4.68995	hsa-miR-320d	0.307756
Mild vs Normal	-0.516775	3.16607	-1.77277	0.0822539	0.206976	-4.61624	hsa-miR-942-5p	0.298423
Mild vs Normal	-0.602638	4.42335	-1.76781	0.0830892	0.207948	-4.7036	hsa-miR-3158-3p	0.353409
Mild vs Normal	-0.869554	4.17015	-1.76325	0.0838631	0.208756	-4.64718	hsa-miR-193b-5p	0.487423
Mild vs Normal	-0.342975	4.92851	-1.76	0.0844201	0.209019	-4.73697	hsa-miR-221-5p	0.178977
Mild vs Normal	-0.844112	2.1146	-1.75631	0.0850538	0.209467	-4.42023	hsa-miR-2115-3p	0.432193
Mild vs Normal	-0.562064	2.37828	-1.73945	0.088004	0.214452	-4.56372	hsa-miR-195-3p	0.320465
Mild vs Normal	0.561755	2.46879	1.74179	0.0875897	0.214452	-4.49833	hsa-miR-374b-3p	0.306185
Mild vs Normal	-0.452729	4.11913	-1.73659	0.0885119	0.21456	-4.72572	hsa-miR-139-3p	0.253449
Mild vs Normal	0.334389	6.30553	1.71446	0.0925312	0.222319	-4.84317	hsa-miR-324-3p	0.176963
Mild vs Normal	-0.724705	4.65542	-1.71369	0.0926729	0.222319	-4.81024	hsa-miR-382-3p	0.451771
Mild vs Normal	0.589091	4.11567	1.70322	0.0946286	0.22584	-4.71102	hsa-miR-1273h-5p	0.338331
Mild vs Normal	-0.466842	10.9791	-1.68944	0.0972558	0.229959	-5.15492	hsa-miR-143-3p	0.286588
Mild vs Normal	0.399442	2.99607	1.68216	0.0986663	0.229959	-4.68325	hsa-miR-23c	0.214627
Mild vs Normal	-0.480267	5.95441	-1.68091	0.09891	0.229959	-4.89663	hsa-miR-320c	0.284725
Mild vs Normal	-0.593165	6.61779	-1.68135	0.0988245	0.229959	-4.96221	hsa-miR-382-5p	0.37131
Mild vs Normal	-0.617342	4.8205	-1.67875	0.0993343	0.229959	-4.86509	hsa-miR-432-5p	0.384401
Mild vs Normal	-0.623401	2.34059	-1.68861	0.0974165	0.229959	-4.64687	hsa-miR-6741-3p	0.38057
Mild vs Normal	-0.336662	5.78175	-1.67419	0.100232	0.230883	-4.89924	hsa-miR-26b-3p	0.185415
Mild vs Normal	-0.546659	4.32282	-1.66804	0.101453	0.232537	-4.8488	hsa-miR-296-5p	0.333586
Mild vs Normal	0.612017	3.8446	1.65869	0.103332	0.234522	-4.83681	hsa-miR-190a-5p	0.39746
Mild vs Normal	-0.564645	3.77744	-1.65905	0.103259	0.234522	-4.83354	hsa-miR-4662a-5p	0.348966
Mild vs Normal	0.499717	3.14322	1.65013	0.105078	0.237322	-4.7383	hsa-miR-9985	0.29395
Mild vs Normal	-0.309607	9.17005	-1.62844	0.10961	0.246357	-5.15698	hsa-miR-1307-3p	0.182806
Mild vs Normal	0.723971	2.00465	1.62345	0.110675	0.24672	-4.63364	hsa-miR-487a-3p	0.462923
Mild vs Normal	-0.460472	3.44261	-1.62269	0.110838	0.24672	-4.86158	hsa-miR-576-3p	0.281802
Mild vs Normal	0.340214	4.66282	1.60609	0.114444	0.25353	-4.94184	hsa-miR-1285-3p	0.195172
Mild vs Normal	0.303146	11.0104	1.59461	0.116994	0.257944	-5.28583	hsa-miR-23b-3p	0.186634
Mild vs Normal	-1.02881	10.1058	-1.58957	0.118129	0.259211	-5.26109	hsa-miR-122-5p	0.677813
Mild vs Normal	0.63489	3.31761	1.56927	0.122784	0.268156	-4.84694	hsa-miR-760	0.404447
Mild vs Normal	-0.348948	6.09704	-1.56524	0.123726	0.268944	-5.09119	hsa-miR-628-3p	0.216314
Mild vs Normal	0.513351	2.57685	1.56117	0.124683	0.269757	-4.79501	hsa-miR-1179	0.321902
Mild vs Normal	-0.382018	8.47607	-1.54844	0.127716	0.275035	-5.26135	#uniSp.4	0.250323
Mild vs Normal	0.591736	5.41967	1.53587	0.130767	0.280301	-5.07726	hsa-miR-411-5p	0.399916
Mild vs Normal	-0.402095	7.49214	-1.52603	0.133196	0.284193	-5.23498	hsa-miR-320b	0.265095
Mild vs Normal	0.53526	6.27035	1.52233	0.134117	0.284846	-5.1111	hsa-miR-199b-5p	0.349737
Mild vs Normal	0.445867	3.48523	1.51977	0.134759	0.284903	-4.98982	hsa-miR-548j-5p	0.292527
Mild vs Normal	-0.355294	6.64291	-1.49094	0.142152	0.299165	-5.20756	hsa-miR-941	0.229057
Mild vs Normal	0.995611	1.41399	1.48481	0.143765	0.30119	-4.6872	hsa-miR-4449	0.675881
Mild vs Normal	-0.461482	2.87919	-1.47838	0.145472	0.303395	-5.02582	hsa-miR-1294	0.32396
Mild vs Normal	0.465783	4.3137	1.47481	0.146425	0.304012	-5.10827	hsa-miR-326	0.318575
[truncated: 703 more rows]

## Sheet: TabS6_GO_DE
goID	pvalue	name	description	adj_pvalue
[truncated: 1,493 more rows]

[truncated: 7 more sheets: TabS7_meta1, TabS8_meta2, TabS9_covidDiseaseModel, TableS10_sevModel, TabS11_sevModel_noSexAge, TabS12_markGenes, TabS13_GO_chr14q32]
